# Supplementary material for: The 18S rRNA genes of Haemoproteus (Haemosporida, Apicomplexa) parasites from European songbirds with remarks on improved parasite diagnostics
Source: Malar J. 2023 Aug 10;22:232. doi: 10.1186/s12936-023-04661-9 (PMC10416517; doi:10.1186/s12936-023-04661-9)
Supplement: Supplementary file 1 — Additional file 1: Table S1. CytB sequence data used for the DNA haplotype networks and pie charts showing the distribution of Haemoproteus lineages in bird hosts and geographic regions. [file 12936_2023_4661_MOESM1_ESM.xlsx]

## Sheet: Table S1
Sort	Group	Accession	Label	Lineage	Organism	Region	UN geoscheme	Country	Host	Host family	Host order	Seq Hellgren	Hellgren length	Authors	Title	Journal
1	H. belopolskyi group	FJ861322	FJ861322	ACAGR2	Haemoproteus sp.	Europe	Eastern Europe	Bulgaria	Acrocephalus agricola	Acrocephalidae	Passeriformes	CTACTGGAGCTACATTTGTTTTTATTTTAACTTACTTACATATTTTAAGAGGATTAAATTATTCATATTCATACTTACCTTTATCATGGATATCTGGATTATTAATATTCTTAATCTCAATTGTTACTGCTTTTATGGGTTATGTTTTACCTTGGGGTCAAATGAGTTTCTGGGGTGCAACCGTTATTACTAATCTATTATATTTTATTCCTGGACTTGTATCATGGATTTGTGGTGGATATACTATTAGTGATCCTACTTTAAAAAGATTCTTTGTATTACATTTTATATTTCCATTTATAGCCTTATGTATTGTTTTTATACATATATTCTTCTTACACTTACAAGGTAGCTCTAATCCTTTAGGATATGATACAGCTTTAAAAATACCTTTCTATC…	478	Zehtindjiev, P., Ilieva, M., Križanauskienė, A., Oparina, O., Oparin, M. & Bensch, S.	Occurrence of haemosporidian parasites in the paddyfield warbler, Acrocephalus agricola (Passeriformes, Sylviidae)	Acta Parasitol. 54 (4), 295-300 (2009)
2	H. belopolskyi group	Ishtiaq_et_al_2007_06	Ishtiaq_et_al_2007_06	ACAGR2	Haemoproteus sp.	Asia	Southern Asia	India	Eudynamys scolopaceus	Cuculidae	Cuculiformes	CTACTGGAGCTACATTTGTTTTTATTTTAACTTACTTACATATTTTAAGAGGATTAAATTATTCATATTCATACTTACCTTTATCATGGATATCTGGATTATTAATATTCTTAATCTCAATTGTTACTGCTTTTATGGGTTATGTTTTACCTTGGGGTCAAATGAGTTTCTGGGGTGCAACCGTTATTACTAATCTATTATATTTTATTCCTGGACTTGTATCATGGATTTGTGGTGGATATACTATTAGTGATCCTACTTTAAAAAGATTCTTTGTATTACATTTTATATTTCCATTTATAGCCTTATGTATTGTTTTTATACATATATTCTTCTTACACTTACAAGGTAGCTCTAATCCTTTAGGATATGATACAGCTTTAAAAATACCTTTCTATC…	478	Ishtiaq, F., Gering, E., Rappole, J. H., Rahmani, A. R., Jhala, Y. V., Dove, C. J., ... & Fleischer, R. C.	Prevalence and diversity of avian hematozoan parasites in Asia: a regional survey	Journal of wildlife diseases, 43(3), 382-398 (2007)
3	H. belopolskyi group	Ishtiaq_et_al_2007_07	Ishtiaq_et_al_2007_07	ACAGR2	Haemoproteus sp.	Asia	Southern Asia	India	Prinia inornata	Cisticolidae	Passeriformes	CTACTGGAGCTACATTTGTTTTTATTTTAACTTACTTACATATTTTAAGAGGATTAAATTATTCATATTCATACTTACCTTTATCATGGATATCTGGATTATTAATATTCTTAATCTCAATTGTTACTGCTTTTATGGGTTATGTTTTACCTTGGGGTCAAATGAGTTTCTGGGGTGCAACCGTTATTACTAATCTATTATATTTTATTCCTGGACTTGTATCATGGATTTGTGGTGGATATACTATTAGTGATCCTACTTTAAAAAGATTCTTTGTATTACATTTTATATTTCCATTTATAGCCTTATGTATTGTTTTTATACATATATTCTTCTTACACTTACAAGGTAGCTCTAATCCTTTAGGATATGATACAGCTTTAAAAATACCTTTCTATC…	478	Ishtiaq, F., Gering, E., Rappole, J. H., Rahmani, A. R., Jhala, Y. V., Dove, C. J., ... & Fleischer, R. C.	Prevalence and diversity of avian hematozoan parasites in Asia: a regional survey	Journal of wildlife diseases, 43(3), 382-398 (2007)
4	H. belopolskyi group	Ishtiaq_et_al_2007_08	Ishtiaq_et_al_2007_08	ACAGR2	Haemoproteus sp.	Asia	Southern Asia	India	Saxicoloides fulicatus	Muscicapidae	Passeriformes	CTACTGGAGCTACATTTGTTTTTATTTTAACTTACTTACATATTTTAAGAGGATTAAATTATTCATATTCATACTTACCTTTATCATGGATATCTGGATTATTAATATTCTTAATCTCAATTGTTACTGCTTTTATGGGTTATGTTTTACCTTGGGGTCAAATGAGTTTCTGGGGTGCAACCGTTATTACTAATCTATTATATTTTATTCCTGGACTTGTATCATGGATTTGTGGTGGATATACTATTAGTGATCCTACTTTAAAAAGATTCTTTGTATTACATTTTATATTTCCATTTATAGCCTTATGTATTGTTTTTATACATATATTCTTCTTACACTTACAAGGTAGCTCTAATCCTTTAGGATATGATACAGCTTTAAAAATACCTTTCTATC…	478	Ishtiaq, F., Gering, E., Rappole, J. H., Rahmani, A. R., Jhala, Y. V., Dove, C. J., ... & Fleischer, R. C.	Prevalence and diversity of avian hematozoan parasites in Asia: a regional survey	Journal of wildlife diseases, 43(3), 382-398 (2007)
5	H. belopolskyi group	FJ861322_01	FJ861322_01	ACAGR2	Haemoproteus sp.	Europe	Eastern Europe	Bulgaria	Acrocephalus agricola	Acrocephalidae	Passeriformes	CTACTGGAGCTACATTTGTTTTTATTTTAACTTACTTACATATTTTAAGAGGATTAAATTATTCATATTCATACTTACCTTTATCATGGATATCTGGATTATTAATATTCTTAATCTCAATTGTTACTGCTTTTATGGGTTATGTTTTACCTTGGGGTCAAATGAGTTTCTGGGGTGCAACCGTTATTACTAATCTATTATATTTTATTCCTGGACTTGTATCATGGATTTGTGGTGGATATACTATTAGTGATCCTACTTTAAAAAGATTCTTTGTATTACATTTTATATTTCCATTTATAGCCTTATGTATTGTTTTTATACATATATTCTTCTTACACTTACAAGGTAGCTCTAATCCTTTAGGATATGATACAGCTTTAAAAATACCTTTCTATC…	478	Zehtindjiev, P., Ilieva, M., Westerdahl, H., Hansson, B., Valkiūnas, G., & Bensch, S.	Dynamics of parasitemia of malaria parasites in a naturally and experimentally infected migratory songbird, the great reed warbler Acrocephalus arundinaceus	Experimental parasitology, 119(1), 99-110 (2008)
6	H. belopolskyi group	FJ861322_02	FJ861322_02	ACAGR2	Haemoproteus sp.	Europe	Eastern Europe	Bulgaria	Acrocephalus agricola	Acrocephalidae	Passeriformes	CTACTGGAGCTACATTTGTTTTTATTTTAACTTACTTACATATTTTAAGAGGATTAAATTATTCATATTCATACTTACCTTTATCATGGATATCTGGATTATTAATATTCTTAATCTCAATTGTTACTGCTTTTATGGGTTATGTTTTACCTTGGGGTCAAATGAGTTTCTGGGGTGCAACCGTTATTACTAATCTATTATATTTTATTCCTGGACTTGTATCATGGATTTGTGGTGGATATACTATTAGTGATCCTACTTTAAAAAGATTCTTTGTATTACATTTTATATTTCCATTTATAGCCTTATGTATTGTTTTTATACATATATTCTTCTTACACTTACAAGGTAGCTCTAATCCTTTAGGATATGATACAGCTTTAAAAATACCTTTCTATC…	478	Zehtindjiev, P., Ilieva, M., Westerdahl, H., Hansson, B., Valkiūnas, G., & Bensch, S.	Dynamics of parasitemia of malaria parasites in a naturally and experimentally infected migratory songbird, the great reed warbler Acrocephalus arundinaceus	Experimental parasitology, 119(1), 99-110 (2008)
7	H. belopolskyi group	FJ861322_03	FJ861322_03	ACAGR2	Haemoproteus sp.	Europe	Eastern Europe	Bulgaria	Acrocephalus agricola	Acrocephalidae	Passeriformes	CTACTGGAGCTACATTTGTTTTTATTTTAACTTACTTACATATTTTAAGAGGATTAAATTATTCATATTCATACTTACCTTTATCATGGATATCTGGATTATTAATATTCTTAATCTCAATTGTTACTGCTTTTATGGGTTATGTTTTACCTTGGGGTCAAATGAGTTTCTGGGGTGCAACCGTTATTACTAATCTATTATATTTTATTCCTGGACTTGTATCATGGATTTGTGGTGGATATACTATTAGTGATCCTACTTTAAAAAGATTCTTTGTATTACATTTTATATTTCCATTTATAGCCTTATGTATTGTTTTTATACATATATTCTTCTTACACTTACAAGGTAGCTCTAATCCTTTAGGATATGATACAGCTTTAAAAATACCTTTCTATC…	478	Zehtindjiev, P., Ilieva, M., Westerdahl, H., Hansson, B., Valkiūnas, G., & Bensch, S.	Dynamics of parasitemia of malaria parasites in a naturally and experimentally infected migratory songbird, the great reed warbler Acrocephalus arundinaceus	Experimental parasitology, 119(1), 99-110 (2008)
8	H. belopolskyi group	FJ861322_04	FJ861322_04	ACAGR2	Haemoproteus sp.	Europe	Eastern Europe	Bulgaria	Acrocephalus agricola	Acrocephalidae	Passeriformes	CTACTGGAGCTACATTTGTTTTTATTTTAACTTACTTACATATTTTAAGAGGATTAAATTATTCATATTCATACTTACCTTTATCATGGATATCTGGATTATTAATATTCTTAATCTCAATTGTTACTGCTTTTATGGGTTATGTTTTACCTTGGGGTCAAATGAGTTTCTGGGGTGCAACCGTTATTACTAATCTATTATATTTTATTCCTGGACTTGTATCATGGATTTGTGGTGGATATACTATTAGTGATCCTACTTTAAAAAGATTCTTTGTATTACATTTTATATTTCCATTTATAGCCTTATGTATTGTTTTTATACATATATTCTTCTTACACTTACAAGGTAGCTCTAATCCTTTAGGATATGATACAGCTTTAAAAATACCTTTCTATC…	478	Zehtindjiev, P., Ilieva, M., Westerdahl, H., Hansson, B., Valkiūnas, G., & Bensch, S.	Dynamics of parasitemia of malaria parasites in a naturally and experimentally infected migratory songbird, the great reed warbler Acrocephalus arundinaceus	Experimental parasitology, 119(1), 99-110 (2008)
9	H. belopolskyi group	FJ861322_05	FJ861322_05	ACAGR2	Haemoproteus sp.	Europe	Eastern Europe	Bulgaria	Acrocephalus agricola	Acrocephalidae	Passeriformes	CTACTGGAGCTACATTTGTTTTTATTTTAACTTACTTACATATTTTAAGAGGATTAAATTATTCATATTCATACTTACCTTTATCATGGATATCTGGATTATTAATATTCTTAATCTCAATTGTTACTGCTTTTATGGGTTATGTTTTACCTTGGGGTCAAATGAGTTTCTGGGGTGCAACCGTTATTACTAATCTATTATATTTTATTCCTGGACTTGTATCATGGATTTGTGGTGGATATACTATTAGTGATCCTACTTTAAAAAGATTCTTTGTATTACATTTTATATTTCCATTTATAGCCTTATGTATTGTTTTTATACATATATTCTTCTTACACTTACAAGGTAGCTCTAATCCTTTAGGATATGATACAGCTTTAAAAATACCTTTCTATC…	478	Zehtindjiev, P., Ilieva, M., Westerdahl, H., Hansson, B., Valkiūnas, G., & Bensch, S.	Dynamics of parasitemia of malaria parasites in a naturally and experimentally infected migratory songbird, the great reed warbler Acrocephalus arundinaceus	Experimental parasitology, 119(1), 99-110 (2008)
10	H. belopolskyi group	FJ861322_06	FJ861322_06	ACAGR2	Haemoproteus sp.	Europe	Eastern Europe	Bulgaria	Acrocephalus agricola	Acrocephalidae	Passeriformes	CTACTGGAGCTACATTTGTTTTTATTTTAACTTACTTACATATTTTAAGAGGATTAAATTATTCATATTCATACTTACCTTTATCATGGATATCTGGATTATTAATATTCTTAATCTCAATTGTTACTGCTTTTATGGGTTATGTTTTACCTTGGGGTCAAATGAGTTTCTGGGGTGCAACCGTTATTACTAATCTATTATATTTTATTCCTGGACTTGTATCATGGATTTGTGGTGGATATACTATTAGTGATCCTACTTTAAAAAGATTCTTTGTATTACATTTTATATTTCCATTTATAGCCTTATGTATTGTTTTTATACATATATTCTTCTTACACTTACAAGGTAGCTCTAATCCTTTAGGATATGATACAGCTTTAAAAATACCTTTCTATC…	478	Zehtindjiev, P., Ilieva, M., Westerdahl, H., Hansson, B., Valkiūnas, G., & Bensch, S.	Dynamics of parasitemia of malaria parasites in a naturally and experimentally infected migratory songbird, the great reed warbler Acrocephalus arundinaceus	Experimental parasitology, 119(1), 99-110 (2008)
11	H. belopolskyi group	FJ861322_07	FJ861322_07	ACAGR2	Haemoproteus sp.	Europe	Eastern Europe	Bulgaria	Acrocephalus agricola	Acrocephalidae	Passeriformes	CTACTGGAGCTACATTTGTTTTTATTTTAACTTACTTACATATTTTAAGAGGATTAAATTATTCATATTCATACTTACCTTTATCATGGATATCTGGATTATTAATATTCTTAATCTCAATTGTTACTGCTTTTATGGGTTATGTTTTACCTTGGGGTCAAATGAGTTTCTGGGGTGCAACCGTTATTACTAATCTATTATATTTTATTCCTGGACTTGTATCATGGATTTGTGGTGGATATACTATTAGTGATCCTACTTTAAAAAGATTCTTTGTATTACATTTTATATTTCCATTTATAGCCTTATGTATTGTTTTTATACATATATTCTTCTTACACTTACAAGGTAGCTCTAATCCTTTAGGATATGATACAGCTTTAAAAATACCTTTCTATC…	478	Zehtindjiev, P., Ilieva, M., Westerdahl, H., Hansson, B., Valkiūnas, G., & Bensch, S.	Dynamics of parasitemia of malaria parasites in a naturally and experimentally infected migratory songbird, the great reed warbler Acrocephalus arundinaceus	Experimental parasitology, 119(1), 99-110 (2008)
12	H. belopolskyi group	FJ861322_08	FJ861322_08	ACAGR2	Haemoproteus sp.	Europe	Eastern Europe	Russia	Acrocephalus agricola	Acrocephalidae	Passeriformes	CTACTGGAGCTACATTTGTTTTTATTTTAACTTACTTACATATTTTAAGAGGATTAAATTATTCATATTCATACTTACCTTTATCATGGATATCTGGATTATTAATATTCTTAATCTCAATTGTTACTGCTTTTATGGGTTATGTTTTACCTTGGGGTCAAATGAGTTTCTGGGGTGCAACCGTTATTACTAATCTATTATATTTTATTCCTGGACTTGTATCATGGATTTGTGGTGGATATACTATTAGTGATCCTACTTTAAAAAGATTCTTTGTATTACATTTTATATTTCCATTTATAGCCTTATGTATTGTTTTTATACATATATTCTTCTTACACTTACAAGGTAGCTCTAATCCTTTAGGATATGATACAGCTTTAAAAATACCTTTCTATC…	478	Zehtindjiev, P., Ilieva, M., Westerdahl, H., Hansson, B., Valkiūnas, G., & Bensch, S.	Dynamics of parasitemia of malaria parasites in a naturally and experimentally infected migratory songbird, the great reed warbler Acrocephalus arundinaceus	Experimental parasitology, 119(1), 99-110 (2008)
13	H. belopolskyi group	FJ861322_09	FJ861322_09	ACAGR2	Haemoproteus sp.	Europe	Eastern Europe	Russia	Acrocephalus agricola	Acrocephalidae	Passeriformes	CTACTGGAGCTACATTTGTTTTTATTTTAACTTACTTACATATTTTAAGAGGATTAAATTATTCATATTCATACTTACCTTTATCATGGATATCTGGATTATTAATATTCTTAATCTCAATTGTTACTGCTTTTATGGGTTATGTTTTACCTTGGGGTCAAATGAGTTTCTGGGGTGCAACCGTTATTACTAATCTATTATATTTTATTCCTGGACTTGTATCATGGATTTGTGGTGGATATACTATTAGTGATCCTACTTTAAAAAGATTCTTTGTATTACATTTTATATTTCCATTTATAGCCTTATGTATTGTTTTTATACATATATTCTTCTTACACTTACAAGGTAGCTCTAATCCTTTAGGATATGATACAGCTTTAAAAATACCTTTCTATC…	478	Zehtindjiev, P., Ilieva, M., Westerdahl, H., Hansson, B., Valkiūnas, G., & Bensch, S.	Dynamics of parasitemia of malaria parasites in a naturally and experimentally infected migratory songbird, the great reed warbler Acrocephalus arundinaceus	Experimental parasitology, 119(1), 99-110 (2008)
14	H. belopolskyi group	Dimitrov_et_al_2010_15	Dimitrov_et_al_2010_15	ACAGR2	Haemoproteus sp.	Europe	Eastern Europe	Bulgaria	Acrocephalus agricola	Acrocephalidae	Passeriformes	CTACTGGAGCTACATTTGTTTTTATTTTAACTTACTTACATATTTTAAGAGGATTAAATTATTCATATTCATACTTACCTTTATCATGGATATCTGGATTATTAATATTCTTAATCTCAATTGTTACTGCTTTTATGGGTTATGTTTTACCTTGGGGTCAAATGAGTTTCTGGGGTGCAACCGTTATTACTAATCTATTATATTTTATTCCTGGACTTGTATCATGGATTTGTGGTGGATATACTATTAGTGATCCTACTTTAAAAAGATTCTTTGTATTACATTTTATATTTCCATTTATAGCCTTATGTATTGTTTTTATACATATATTCTTCTTACACTTACAAGGTAGCTCTAATCCTTTAGGATATGATACAGCTTTAAAAATACCTTTCTATC…	478	Dimitrov, D., Zehtindjiev, P. & Bensch, S.	Genetic diversity of avian blood parasites in SE Europe: Cytochrome b lineages of the genera Plasmodium and Haemoproteus (Haemosporida) from Bulgaria	Acta Parasitol. 55 (3), 201-209 (2010)
15	H. belopolskyi group	Dimitrov_et_al_2010_16	Dimitrov_et_al_2010_16	ACAGR2	Haemoproteus sp.	Europe	Eastern Europe	Bulgaria	Acrocephalus agricola	Acrocephalidae	Passeriformes	CTACTGGAGCTACATTTGTTTTTATTTTAACTTACTTACATATTTTAAGAGGATTAAATTATTCATATTCATACTTACCTTTATCATGGATATCTGGATTATTAATATTCTTAATCTCAATTGTTACTGCTTTTATGGGTTATGTTTTACCTTGGGGTCAAATGAGTTTCTGGGGTGCAACCGTTATTACTAATCTATTATATTTTATTCCTGGACTTGTATCATGGATTTGTGGTGGATATACTATTAGTGATCCTACTTTAAAAAGATTCTTTGTATTACATTTTATATTTCCATTTATAGCCTTATGTATTGTTTTTATACATATATTCTTCTTACACTTACAAGGTAGCTCTAATCCTTTAGGATATGATACAGCTTTAAAAATACCTTTCTATC…	478	Dimitrov, D., Zehtindjiev, P. & Bensch, S.	Genetic diversity of avian blood parasites in SE Europe: Cytochrome b lineages of the genera Plasmodium and Haemoproteus (Haemosporida) from Bulgaria	Acta Parasitol. 55 (3), 201-209 (2010)
16	H. belopolskyi group	Dimitrov_et_al_2010_17	Dimitrov_et_al_2010_17	ACAGR2	Haemoproteus sp.	Europe	Eastern Europe	Bulgaria	Acrocephalus agricola	Acrocephalidae	Passeriformes	CTACTGGAGCTACATTTGTTTTTATTTTAACTTACTTACATATTTTAAGAGGATTAAATTATTCATATTCATACTTACCTTTATCATGGATATCTGGATTATTAATATTCTTAATCTCAATTGTTACTGCTTTTATGGGTTATGTTTTACCTTGGGGTCAAATGAGTTTCTGGGGTGCAACCGTTATTACTAATCTATTATATTTTATTCCTGGACTTGTATCATGGATTTGTGGTGGATATACTATTAGTGATCCTACTTTAAAAAGATTCTTTGTATTACATTTTATATTTCCATTTATAGCCTTATGTATTGTTTTTATACATATATTCTTCTTACACTTACAAGGTAGCTCTAATCCTTTAGGATATGATACAGCTTTAAAAATACCTTTCTATC…	478	Dimitrov, D., Zehtindjiev, P. & Bensch, S.	Genetic diversity of avian blood parasites in SE Europe: Cytochrome b lineages of the genera Plasmodium and Haemoproteus (Haemosporida) from Bulgaria	Acta Parasitol. 55 (3), 201-209 (2010)
17	H. belopolskyi group	Dimitrov_et_al_2010_18	Dimitrov_et_al_2010_18	ACAGR2	Haemoproteus sp.	Europe	Eastern Europe	Bulgaria	Acrocephalus agricola	Acrocephalidae	Passeriformes	CTACTGGAGCTACATTTGTTTTTATTTTAACTTACTTACATATTTTAAGAGGATTAAATTATTCATATTCATACTTACCTTTATCATGGATATCTGGATTATTAATATTCTTAATCTCAATTGTTACTGCTTTTATGGGTTATGTTTTACCTTGGGGTCAAATGAGTTTCTGGGGTGCAACCGTTATTACTAATCTATTATATTTTATTCCTGGACTTGTATCATGGATTTGTGGTGGATATACTATTAGTGATCCTACTTTAAAAAGATTCTTTGTATTACATTTTATATTTCCATTTATAGCCTTATGTATTGTTTTTATACATATATTCTTCTTACACTTACAAGGTAGCTCTAATCCTTTAGGATATGATACAGCTTTAAAAATACCTTTCTATC…	478	Dimitrov, D., Zehtindjiev, P. & Bensch, S.	Genetic diversity of avian blood parasites in SE Europe: Cytochrome b lineages of the genera Plasmodium and Haemoproteus (Haemosporida) from Bulgaria	Acta Parasitol. 55 (3), 201-209 (2010)
18	H. belopolskyi group	Dimitrov_et_al_2010_19	Dimitrov_et_al_2010_19	ACAGR2	Haemoproteus sp.	Europe	Eastern Europe	Bulgaria	Acrocephalus agricola	Acrocephalidae	Passeriformes	CTACTGGAGCTACATTTGTTTTTATTTTAACTTACTTACATATTTTAAGAGGATTAAATTATTCATATTCATACTTACCTTTATCATGGATATCTGGATTATTAATATTCTTAATCTCAATTGTTACTGCTTTTATGGGTTATGTTTTACCTTGGGGTCAAATGAGTTTCTGGGGTGCAACCGTTATTACTAATCTATTATATTTTATTCCTGGACTTGTATCATGGATTTGTGGTGGATATACTATTAGTGATCCTACTTTAAAAAGATTCTTTGTATTACATTTTATATTTCCATTTATAGCCTTATGTATTGTTTTTATACATATATTCTTCTTACACTTACAAGGTAGCTCTAATCCTTTAGGATATGATACAGCTTTAAAAATACCTTTCTATC…	478	Dimitrov, D., Zehtindjiev, P. & Bensch, S.	Genetic diversity of avian blood parasites in SE Europe: Cytochrome b lineages of the genera Plasmodium and Haemoproteus (Haemosporida) from Bulgaria	Acta Parasitol. 55 (3), 201-209 (2010)
19	H. belopolskyi group	Dimitrov_et_al_2010_20	Dimitrov_et_al_2010_20	ACAGR2	Haemoproteus sp.	Europe	Eastern Europe	Bulgaria	Acrocephalus agricola	Acrocephalidae	Passeriformes	CTACTGGAGCTACATTTGTTTTTATTTTAACTTACTTACATATTTTAAGAGGATTAAATTATTCATATTCATACTTACCTTTATCATGGATATCTGGATTATTAATATTCTTAATCTCAATTGTTACTGCTTTTATGGGTTATGTTTTACCTTGGGGTCAAATGAGTTTCTGGGGTGCAACCGTTATTACTAATCTATTATATTTTATTCCTGGACTTGTATCATGGATTTGTGGTGGATATACTATTAGTGATCCTACTTTAAAAAGATTCTTTGTATTACATTTTATATTTCCATTTATAGCCTTATGTATTGTTTTTATACATATATTCTTCTTACACTTACAAGGTAGCTCTAATCCTTTAGGATATGATACAGCTTTAAAAATACCTTTCTATC…	478	Dimitrov, D., Zehtindjiev, P. & Bensch, S.	Genetic diversity of avian blood parasites in SE Europe: Cytochrome b lineages of the genera Plasmodium and Haemoproteus (Haemosporida) from Bulgaria	Acta Parasitol. 55 (3), 201-209 (2010)
20	H. belopolskyi group	Dimitrov_et_al_2010_21	Dimitrov_et_al_2010_21	ACAGR2	Haemoproteus sp.	Europe	Eastern Europe	Bulgaria	Acrocephalus agricola	Acrocephalidae	Passeriformes	CTACTGGAGCTACATTTGTTTTTATTTTAACTTACTTACATATTTTAAGAGGATTAAATTATTCATATTCATACTTACCTTTATCATGGATATCTGGATTATTAATATTCTTAATCTCAATTGTTACTGCTTTTATGGGTTATGTTTTACCTTGGGGTCAAATGAGTTTCTGGGGTGCAACCGTTATTACTAATCTATTATATTTTATTCCTGGACTTGTATCATGGATTTGTGGTGGATATACTATTAGTGATCCTACTTTAAAAAGATTCTTTGTATTACATTTTATATTTCCATTTATAGCCTTATGTATTGTTTTTATACATATATTCTTCTTACACTTACAAGGTAGCTCTAATCCTTTAGGATATGATACAGCTTTAAAAATACCTTTCTATC…	478	Dimitrov, D., Zehtindjiev, P. & Bensch, S.	Genetic diversity of avian blood parasites in SE Europe: Cytochrome b lineages of the genera Plasmodium and Haemoproteus (Haemosporida) from Bulgaria	Acta Parasitol. 55 (3), 201-209 (2010)
21	H. belopolskyi group	Dimitrov_et_al_2018_02	Dimitrov_et_al_2018_02	ACAGR2	Haemoproteus sp.	Europe	Eastern Europe	Bulgaria	Acrocephalus agricola	Acrocephalidae	Passeriformes	CTACTGGAGCTACATTTGTTTTTATTTTAACTTACTTACATATTTTAAGAGGATTAAATTATTCATATTCATACTTACCTTTATCATGGATATCTGGATTATTAATATTCTTAATCTCAATTGTTACTGCTTTTATGGGTTATGTTTTACCTTGGGGTCAAATGAGTTTCTGGGGTGCAACCGTTATTACTAATCTATTATATTTTATTCCTGGACTTGTATCATGGATTTGTGGTGGATATACTATTAGTGATCCTACTTTAAAAAGATTCTTTGTATTACATTTTATATTTCCATTTATAGCCTTATGTATTGTTTTTATACATATATTCTTCTTACACTTACAAGGTAGCTCTAATCCTTTAGGATATGATACAGCTTTAAAAATACCTTTCTATC…	478	Dimitrov, D., Ilieva, M., Ivanova, K., Brlík, V. & Zehtindjiev, P.	Detecting local transmission of avian malaria and related haemosporidian parasites (Apicomlexa, Haemosporida) at a Special Protection Area of Natura 2000 network	Parasitology research, 117(7), 2187-2199 (2018)
22	H. belopolskyi group	Dimitrov_et_al_2018_03	Dimitrov_et_al_2018_03	ACAGR2	Haemoproteus sp.	Europe	Eastern Europe	Bulgaria	Acrocephalus agricola	Acrocephalidae	Passeriformes	CTACTGGAGCTACATTTGTTTTTATTTTAACTTACTTACATATTTTAAGAGGATTAAATTATTCATATTCATACTTACCTTTATCATGGATATCTGGATTATTAATATTCTTAATCTCAATTGTTACTGCTTTTATGGGTTATGTTTTACCTTGGGGTCAAATGAGTTTCTGGGGTGCAACCGTTATTACTAATCTATTATATTTTATTCCTGGACTTGTATCATGGATTTGTGGTGGATATACTATTAGTGATCCTACTTTAAAAAGATTCTTTGTATTACATTTTATATTTCCATTTATAGCCTTATGTATTGTTTTTATACATATATTCTTCTTACACTTACAAGGTAGCTCTAATCCTTTAGGATATGATACAGCTTTAAAAATACCTTTCTATC…	478	Dimitrov, D., Ilieva, M., Ivanova, K., Brlík, V. & Zehtindjiev, P.	Detecting local transmission of avian malaria and related haemosporidian parasites (Apicomlexa, Haemosporida) at a Special Protection Area of Natura 2000 network	Parasitology research, 117(7), 2187-2199 (2018)
23	H. belopolskyi group	KY695225	KY695225	ACDUM1	Haemoproteus sp.	Asia	Southern Asia	India	Acrocephalus dumetorum	Acrocephalidae	Passeriformes	CTACTGGAGCTACATTTGTTTTTATTTTAACTTACTTACATATTTTAAGAGGATTAAATTATTCATATTCATATTTACCTTTATCATGGATATCTGGATTATTAATATTCTTAATCTCAATTGTTACTGCTTTTATGGGTTATGTTTTACCTTGGGGTCAAATGAGTTTCTGGGGTGCAACCGTTATTACTAATCTATTATATTTTATTCCTGGACTTGTATCATGGATTTGTGGTGGATATACTATTAGTGATCCTACTTTAAAAAGATTCTTTGTATTACATTTTATATTTCCATTTATAGCCTTATGTATTGTTTTTATACATATATTCTTCTTACACTTACAAGGTAGCTCTAATCCTTTAGGATATGATACAGCTTTAAAAATACCTTTCTATC…	478	Ishtiaq, F.	Exploring host and geographical shifts in transmission of haemosporidians in a Palaearctic passerine wintering in India	J. Ornithol. 158, 869-874 (2017)
24	H. belopolskyi group	MG976513	MG976513	ACDUM1	Haemoproteus sp.	Asia	Southern Asia	Iran	Acrocephalus dumetorum	Acrocephalidae	Passeriformes	CTACTGGAGCTACATTTGTTTTTATTTTAACTTACTTACATATTTTAAGAGGATTAAATTATTCATATTCATATTTACCTTTATCATGGATATCTGGATTATTAATATTCTTAATCTCAATTGTTACTGCTTTTATGGGTTATGTTTTACCTTGGGGTCAAATGAGTTTCTGGGGTGCAACCGTTATTACTAATCTATTATATTTTATTCCTGGACTTGTATCATGGATTTGTGGTGGATATACTATTAGTGATCCTACTTTAAAAAGATTCTTTGTATTACATTTTATATTTCCATTTATAGCCTTATGTATTGTTTTTATACATATATTCTTCTTACACTTACAAGGTAGCTCTAATCCTTTAGGATATGATACAGCTTTAAAAATACCTTTCTATC…	478	Nourani, L., Aliabadian, M., Mirshamsi, O. & Dinparast Djadid, N.	Molecular detection and genetic diversity of avian haemosporidian parasites in Iran	PLOS ONE 13 (11), e0206638 (2018)
25	H. belopolskyi group	MG976512	MG976512	ACDUM1	Haemoproteus sp.	Asia	Southern Asia	Iran	Phylloscopus trochilus	Phylloscopidae	Passeriformes	CTACTGGAGCTACATTTGTTTTTATTTTAACTTACTTACATATTTTAAGAGGATTGAATTATTCATATTCATATTTACCTTTATCATGGATATCTGGATTATTAATATTCTTAATCTCAATTGTTACTGCTTTTATGGGTTATGTTTTACCTTGGGGTCAAATGAGTTTCTGGGGTGCAACCGTTATTACTAATCTATTATATTTTATTCCTGGACTTGTATCATGGATTTGTGGTGGATATACTATTAGTGATCCTACTTTAAAAAGATTCTTTGTATTACATTTTATATTTCCATTTATAGCCTTATGTATTGTTTTTATACATATATTCTTCTTACACTTACAAGGTAGCTCTAATCCTTTAGGATATGATACAGCTTTAAAAATACCTTTCTATC…	478	Nourani, L., Aliabadian, M., Mirshamsi, O. & Dinparast Djadid, N.	Molecular detection and genetic diversity of avian haemosporidian parasites in Iran	PLOS ONE 13 (11), e0206638 (2018)
26	H. belopolskyi group	DQ884876	DQ884876	ACDUM1	Haemoproteus sp.	Europe	Northern Europe	Lithuania	Acrocephalus dumetorum	Acrocephalidae	Passeriformes	CTACTGGAGCTACATTTGTTTTTATTTTAACTTACTTACATATTTTAAGAGGATTAAATTATTCATATTCATATTTACCTTTATCATGGATATCTGGATTATTAATATTCTTAATCTCAATTGTTACTGCTTTTATGGGTTATGTTTTACCTTGGGGTCAAATGAGTTTCTGGGGTGCAACCGTTATTACTAATCTATTATATTTTATTCCTGGACTTGTATCATGGATTTGTGGTGGATATACTATTAGTGATCCTACTTTAAAAAGATTCTTTGTATTACATTTTATATTTCCATTTATAGCCTTATGTATTGTTTTTATACATATATTCTTCTTACACTTACAAGGTAGCTCTAATCCTTTAGGATATGATACAGCTTTAAAAATACCTTTCTATC…	478	Hellgren, O., Waldenstrom, J. & Bensch, S.	A new PCR assay for simultaneous studies of Leucocytozoon, Plasmodium, and Haemoproteus from avian blood	Journal of Parasitology, 90(4), 797-802 (2004)
27	H. belopolskyi group	Hellgren_et_al_2007b_001	Hellgren_et_al_2007b_001	ACDUM1	Haemoproteus sp.	Europe	Northern Europe	Lithuania	Acrocephalus dumetorum	Acrocephalidae	Passeriformes	CTACTGGAGCTACATTTGTTTTTATTTTAACTTACTTACATATTTTAAGAGGATTAAATTATTCATATTCATATTTACCTTTATCATGGATATCTGGATTATTAATATTCTTAATCTCAATTGTTACTGCTTTTATGGGTTATGTTTTACCTTGGGGTCAAATGAGTTTCTGGGGTGCAACCGTTATTACTAATCTATTATATTTTATTCCTGGACTTGTATCATGGATTTGTGGTGGATATACTATTAGTGATCCTACTTTAAAAAGATTCTTTGTATTACATTTTATATTTCCATTTATAGCCTTATGTATTGTTTTTATACATATATTCTTCTTACACTTACAAGGTAGCTCTAATCCTTTAGGATATGATACAGCTTTAAAAATACCTTTCTATC…	478	Hellgren, O., Križanauskienė, A., Valkiūnas, G. & Bensch, S.	Diversity and phylogeny of mitochondrial cytochrome B lineages from six morphospecies of avian Haemoproteus (Haemosporida: Haemoproteidae)	J. Parasitol. 93 (4), 889-896 (2007)
28	H. belopolskyi group	Ishtiaq_2017_01	Ishtiaq_2017_01	ACDUM1	Haemoproteus sp.	Asia	Southern Asia	India	Acrocephalus dumetorum	Acrocephalidae	Passeriformes	CTACTGGAGCTACATTTGTTTTTATTTTAACTTACTTACATATTTTAAGAGGATTAAATTATTCATATTCATATTTACCTTTATCATGGATATCTGGATTATTAATATTCTTAATCTCAATTGTTACTGCTTTTATGGGTTATGTTTTACCTTGGGGTCAAATGAGTTTCTGGGGTGCAACCGTTATTACTAATCTATTATATTTTATTCCTGGACTTGTATCATGGATTTGTGGTGGATATACTATTAGTGATCCTACTTTAAAAAGATTCTTTGTATTACATTTTATATTTCCATTTATAGCCTTATGTATTGTTTTTATACATATATTCTTCTTACACTTACAAGGTAGCTCTAATCCTTTAGGATATGATACAGCTTTAAAAATACCTTTCTATC…	478	Ishtiaq, F.	Exploring host and geographical shifts in transmission of haemosporidians in a Palaearctic passerine wintering in India	Journal of ornithology, 158(3), 869-874 (2017)
29	H. belopolskyi group	Ishtiaq_2017_02	Ishtiaq_2017_02	ACDUM1	Haemoproteus sp.	Asia	Southern Asia	India	Acrocephalus dumetorum	Acrocephalidae	Passeriformes	CTACTGGAGCTACATTTGTTTTTATTTTAACTTACTTACATATTTTAAGAGGATTAAATTATTCATATTCATATTTACCTTTATCATGGATATCTGGATTATTAATATTCTTAATCTCAATTGTTACTGCTTTTATGGGTTATGTTTTACCTTGGGGTCAAATGAGTTTCTGGGGTGCAACCGTTATTACTAATCTATTATATTTTATTCCTGGACTTGTATCATGGATTTGTGGTGGATATACTATTAGTGATCCTACTTTAAAAAGATTCTTTGTATTACATTTTATATTTCCATTTATAGCCTTATGTATTGTTTTTATACATATATTCTTCTTACACTTACAAGGTAGCTCTAATCCTTTAGGATATGATACAGCTTTAAAAATACCTTTCTATC…	478	Ishtiaq, F.	Exploring host and geographical shifts in transmission of haemosporidians in a Palaearctic passerine wintering in India	Journal of ornithology, 158(3), 869-874 (2017)
30	H. belopolskyi group	Ishtiaq_2017_03	Ishtiaq_2017_03	ACDUM1	Haemoproteus sp.	Asia	Southern Asia	India	Acrocephalus dumetorum	Acrocephalidae	Passeriformes	CTACTGGAGCTACATTTGTTTTTATTTTAACTTACTTACATATTTTAAGAGGATTAAATTATTCATATTCATATTTACCTTTATCATGGATATCTGGATTATTAATATTCTTAATCTCAATTGTTACTGCTTTTATGGGTTATGTTTTACCTTGGGGTCAAATGAGTTTCTGGGGTGCAACCGTTATTACTAATCTATTATATTTTATTCCTGGACTTGTATCATGGATTTGTGGTGGATATACTATTAGTGATCCTACTTTAAAAAGATTCTTTGTATTACATTTTATATTTCCATTTATAGCCTTATGTATTGTTTTTATACATATATTCTTCTTACACTTACAAGGTAGCTCTAATCCTTTAGGATATGATACAGCTTTAAAAATACCTTTCTATC…	478	Ishtiaq, F.	Exploring host and geographical shifts in transmission of haemosporidians in a Palaearctic passerine wintering in India	Journal of ornithology, 158(3), 869-874 (2017)
31	H. belopolskyi group	Ishtiaq_2017_04	Ishtiaq_2017_04	ACDUM1	Haemoproteus sp.	Asia	Southern Asia	India	Acrocephalus dumetorum	Acrocephalidae	Passeriformes	CTACTGGAGCTACATTTGTTTTTATTTTAACTTACTTACATATTTTAAGAGGATTAAATTATTCATATTCATATTTACCTTTATCATGGATATCTGGATTATTAATATTCTTAATCTCAATTGTTACTGCTTTTATGGGTTATGTTTTACCTTGGGGTCAAATGAGTTTCTGGGGTGCAACCGTTATTACTAATCTATTATATTTTATTCCTGGACTTGTATCATGGATTTGTGGTGGATATACTATTAGTGATCCTACTTTAAAAAGATTCTTTGTATTACATTTTATATTTCCATTTATAGCCTTATGTATTGTTTTTATACATATATTCTTCTTACACTTACAAGGTAGCTCTAATCCTTTAGGATATGATACAGCTTTAAAAATACCTTTCTATC…	478	Ishtiaq, F.	Exploring host and geographical shifts in transmission of haemosporidians in a Palaearctic passerine wintering in India	Journal of ornithology, 158(3), 869-874 (2017)
32	H. belopolskyi group	Ishtiaq_2017_05	Ishtiaq_2017_05	ACDUM1	Haemoproteus sp.	Asia	Southern Asia	India	Acrocephalus dumetorum	Acrocephalidae	Passeriformes	CTACTGGAGCTACATTTGTTTTTATTTTAACTTACTTACATATTTTAAGAGGATTAAATTATTCATATTCATATTTACCTTTATCATGGATATCTGGATTATTAATATTCTTAATCTCAATTGTTACTGCTTTTATGGGTTATGTTTTACCTTGGGGTCAAATGAGTTTCTGGGGTGCAACCGTTATTACTAATCTATTATATTTTATTCCTGGACTTGTATCATGGATTTGTGGTGGATATACTATTAGTGATCCTACTTTAAAAAGATTCTTTGTATTACATTTTATATTTCCATTTATAGCCTTATGTATTGTTTTTATACATATATTCTTCTTACACTTACAAGGTAGCTCTAATCCTTTAGGATATGATACAGCTTTAAAAATACCTTTCTATC…	478	Ishtiaq, F.	Exploring host and geographical shifts in transmission of haemosporidians in a Palaearctic passerine wintering in India	Journal of ornithology, 158(3), 869-874 (2017)
33	H. belopolskyi group	Ishtiaq_2017_06	Ishtiaq_2017_06	ACDUM1	Haemoproteus sp.	Asia	Southern Asia	India	Acrocephalus dumetorum	Acrocephalidae	Passeriformes	CTACTGGAGCTACATTTGTTTTTATTTTAACTTACTTACATATTTTAAGAGGATTAAATTATTCATATTCATATTTACCTTTATCATGGATATCTGGATTATTAATATTCTTAATCTCAATTGTTACTGCTTTTATGGGTTATGTTTTACCTTGGGGTCAAATGAGTTTCTGGGGTGCAACCGTTATTACTAATCTATTATATTTTATTCCTGGACTTGTATCATGGATTTGTGGTGGATATACTATTAGTGATCCTACTTTAAAAAGATTCTTTGTATTACATTTTATATTTCCATTTATAGCCTTATGTATTGTTTTTATACATATATTCTTCTTACACTTACAAGGTAGCTCTAATCCTTTAGGATATGATACAGCTTTAAAAATACCTTTCTATC…	478	Ishtiaq, F.	Exploring host and geographical shifts in transmission of haemosporidians in a Palaearctic passerine wintering in India	Journal of ornithology, 158(3), 869-874 (2017)
34	H. belopolskyi group	Ishtiaq_2017_07	Ishtiaq_2017_07	ACDUM1	Haemoproteus sp.	Asia	Southern Asia	India	Acrocephalus dumetorum	Acrocephalidae	Passeriformes	CTACTGGAGCTACATTTGTTTTTATTTTAACTTACTTACATATTTTAAGAGGATTAAATTATTCATATTCATATTTACCTTTATCATGGATATCTGGATTATTAATATTCTTAATCTCAATTGTTACTGCTTTTATGGGTTATGTTTTACCTTGGGGTCAAATGAGTTTCTGGGGTGCAACCGTTATTACTAATCTATTATATTTTATTCCTGGACTTGTATCATGGATTTGTGGTGGATATACTATTAGTGATCCTACTTTAAAAAGATTCTTTGTATTACATTTTATATTTCCATTTATAGCCTTATGTATTGTTTTTATACATATATTCTTCTTACACTTACAAGGTAGCTCTAATCCTTTAGGATATGATACAGCTTTAAAAATACCTTTCTATC…	478	Ishtiaq, F.	Exploring host and geographical shifts in transmission of haemosporidians in a Palaearctic passerine wintering in India	Journal of ornithology, 158(3), 869-874 (2017)
35	H. belopolskyi group	Ishtiaq_2017_08	Ishtiaq_2017_08	ACDUM1	Haemoproteus sp.	Asia	Southern Asia	India	Acrocephalus dumetorum	Acrocephalidae	Passeriformes	CTACTGGAGCTACATTTGTTTTTATTTTAACTTACTTACATATTTTAAGAGGATTAAATTATTCATATTCATATTTACCTTTATCATGGATATCTGGATTATTAATATTCTTAATCTCAATTGTTACTGCTTTTATGGGTTATGTTTTACCTTGGGGTCAAATGAGTTTCTGGGGTGCAACCGTTATTACTAATCTATTATATTTTATTCCTGGACTTGTATCATGGATTTGTGGTGGATATACTATTAGTGATCCTACTTTAAAAAGATTCTTTGTATTACATTTTATATTTCCATTTATAGCCTTATGTATTGTTTTTATACATATATTCTTCTTACACTTACAAGGTAGCTCTAATCCTTTAGGATATGATACAGCTTTAAAAATACCTTTCTATC…	478	Ishtiaq, F.	Exploring host and geographical shifts in transmission of haemosporidians in a Palaearctic passerine wintering in India	Journal of ornithology, 158(3), 869-874 (2017)
36	H. belopolskyi group	Ishtiaq_2017_09	Ishtiaq_2017_09	ACDUM1	Haemoproteus sp.	Asia	Southern Asia	India	Acrocephalus dumetorum	Acrocephalidae	Passeriformes	CTACTGGAGCTACATTTGTTTTTATTTTAACTTACTTACATATTTTAAGAGGATTAAATTATTCATATTCATATTTACCTTTATCATGGATATCTGGATTATTAATATTCTTAATCTCAATTGTTACTGCTTTTATGGGTTATGTTTTACCTTGGGGTCAAATGAGTTTCTGGGGTGCAACCGTTATTACTAATCTATTATATTTTATTCCTGGACTTGTATCATGGATTTGTGGTGGATATACTATTAGTGATCCTACTTTAAAAAGATTCTTTGTATTACATTTTATATTTCCATTTATAGCCTTATGTATTGTTTTTATACATATATTCTTCTTACACTTACAAGGTAGCTCTAATCCTTTAGGATATGATACAGCTTTAAAAATACCTTTCTATC…	478	Ishtiaq, F.	Exploring host and geographical shifts in transmission of haemosporidians in a Palaearctic passerine wintering in India	Journal of ornithology, 158(3), 869-874 (2017)
37	H. belopolskyi group	Ishtiaq_2017_10	Ishtiaq_2017_10	ACDUM1	Haemoproteus sp.	Asia	Southern Asia	India	Acrocephalus dumetorum	Acrocephalidae	Passeriformes	CTACTGGAGCTACATTTGTTTTTATTTTAACTTACTTACATATTTTAAGAGGATTAAATTATTCATATTCATATTTACCTTTATCATGGATATCTGGATTATTAATATTCTTAATCTCAATTGTTACTGCTTTTATGGGTTATGTTTTACCTTGGGGTCAAATGAGTTTCTGGGGTGCAACCGTTATTACTAATCTATTATATTTTATTCCTGGACTTGTATCATGGATTTGTGGTGGATATACTATTAGTGATCCTACTTTAAAAAGATTCTTTGTATTACATTTTATATTTCCATTTATAGCCTTATGTATTGTTTTTATACATATATTCTTCTTACACTTACAAGGTAGCTCTAATCCTTTAGGATATGATACAGCTTTAAAAATACCTTTCTATC…	478	Ishtiaq, F.	Exploring host and geographical shifts in transmission of haemosporidians in a Palaearctic passerine wintering in India	Journal of ornithology, 158(3), 869-874 (2017)
38	H. belopolskyi group	Ishtiaq_2017_11	Ishtiaq_2017_11	ACDUM1	Haemoproteus sp.	Asia	Southern Asia	India	Acrocephalus dumetorum	Acrocephalidae	Passeriformes	CTACTGGAGCTACATTTGTTTTTATTTTAACTTACTTACATATTTTAAGAGGATTAAATTATTCATATTCATATTTACCTTTATCATGGATATCTGGATTATTAATATTCTTAATCTCAATTGTTACTGCTTTTATGGGTTATGTTTTACCTTGGGGTCAAATGAGTTTCTGGGGTGCAACCGTTATTACTAATCTATTATATTTTATTCCTGGACTTGTATCATGGATTTGTGGTGGATATACTATTAGTGATCCTACTTTAAAAAGATTCTTTGTATTACATTTTATATTTCCATTTATAGCCTTATGTATTGTTTTTATACATATATTCTTCTTACACTTACAAGGTAGCTCTAATCCTTTAGGATATGATACAGCTTTAAAAATACCTTTCTATC…	478	Ishtiaq, F.	Exploring host and geographical shifts in transmission of haemosporidians in a Palaearctic passerine wintering in India	Journal of ornithology, 158(3), 869-874 (2017)
39	H. belopolskyi group	Ishtiaq_2017_12	Ishtiaq_2017_12	ACDUM1	Haemoproteus sp.	Asia	Southern Asia	India	Acrocephalus dumetorum	Acrocephalidae	Passeriformes	CTACTGGAGCTACATTTGTTTTTATTTTAACTTACTTACATATTTTAAGAGGATTAAATTATTCATATTCATATTTACCTTTATCATGGATATCTGGATTATTAATATTCTTAATCTCAATTGTTACTGCTTTTATGGGTTATGTTTTACCTTGGGGTCAAATGAGTTTCTGGGGTGCAACCGTTATTACTAATCTATTATATTTTATTCCTGGACTTGTATCATGGATTTGTGGTGGATATACTATTAGTGATCCTACTTTAAAAAGATTCTTTGTATTACATTTTATATTTCCATTTATAGCCTTATGTATTGTTTTTATACATATATTCTTCTTACACTTACAAGGTAGCTCTAATCCTTTAGGATATGATACAGCTTTAAAAATACCTTTCTATC…	478	Ishtiaq, F.	Exploring host and geographical shifts in transmission of haemosporidians in a Palaearctic passerine wintering in India	Journal of ornithology, 158(3), 869-874 (2017)
40	H. belopolskyi group	Ishtiaq_2017_13	Ishtiaq_2017_13	ACDUM1	Haemoproteus sp.	Asia	Southern Asia	India	Acrocephalus dumetorum	Acrocephalidae	Passeriformes	CTACTGGAGCTACATTTGTTTTTATTTTAACTTACTTACATATTTTAAGAGGATTAAATTATTCATATTCATATTTACCTTTATCATGGATATCTGGATTATTAATATTCTTAATCTCAATTGTTACTGCTTTTATGGGTTATGTTTTACCTTGGGGTCAAATGAGTTTCTGGGGTGCAACCGTTATTACTAATCTATTATATTTTATTCCTGGACTTGTATCATGGATTTGTGGTGGATATACTATTAGTGATCCTACTTTAAAAAGATTCTTTGTATTACATTTTATATTTCCATTTATAGCCTTATGTATTGTTTTTATACATATATTCTTCTTACACTTACAAGGTAGCTCTAATCCTTTAGGATATGATACAGCTTTAAAAATACCTTTCTATC…	478	Ishtiaq, F.	Exploring host and geographical shifts in transmission of haemosporidians in a Palaearctic passerine wintering in India	Journal of ornithology, 158(3), 869-874 (2017)
41	H. belopolskyi group	Ishtiaq_2017_14	Ishtiaq_2017_14	ACDUM1	Haemoproteus sp.	Asia	Southern Asia	India	Acrocephalus dumetorum	Acrocephalidae	Passeriformes	CTACTGGAGCTACATTTGTTTTTATTTTAACTTACTTACATATTTTAAGAGGATTAAATTATTCATATTCATATTTACCTTTATCATGGATATCTGGATTATTAATATTCTTAATCTCAATTGTTACTGCTTTTATGGGTTATGTTTTACCTTGGGGTCAAATGAGTTTCTGGGGTGCAACCGTTATTACTAATCTATTATATTTTATTCCTGGACTTGTATCATGGATTTGTGGTGGATATACTATTAGTGATCCTACTTTAAAAAGATTCTTTGTATTACATTTTATATTTCCATTTATAGCCTTATGTATTGTTTTTATACATATATTCTTCTTACACTTACAAGGTAGCTCTAATCCTTTAGGATATGATACAGCTTTAAAAATACCTTTCTATC…	478	Ishtiaq, F.	Exploring host and geographical shifts in transmission of haemosporidians in a Palaearctic passerine wintering in India	Journal of ornithology, 158(3), 869-874 (2017)
42	H. belopolskyi group	Ishtiaq_2017_15	Ishtiaq_2017_15	ACDUM1	Haemoproteus sp.	Asia	Southern Asia	India	Acrocephalus dumetorum	Acrocephalidae	Passeriformes	CTACTGGAGCTACATTTGTTTTTATTTTAACTTACTTACATATTTTAAGAGGATTAAATTATTCATATTCATATTTACCTTTATCATGGATATCTGGATTATTAATATTCTTAATCTCAATTGTTACTGCTTTTATGGGTTATGTTTTACCTTGGGGTCAAATGAGTTTCTGGGGTGCAACCGTTATTACTAATCTATTATATTTTATTCCTGGACTTGTATCATGGATTTGTGGTGGATATACTATTAGTGATCCTACTTTAAAAAGATTCTTTGTATTACATTTTATATTTCCATTTATAGCCTTATGTATTGTTTTTATACATATATTCTTCTTACACTTACAAGGTAGCTCTAATCCTTTAGGATATGATACAGCTTTAAAAATACCTTTCTATC…	478	Ishtiaq, F.	Exploring host and geographical shifts in transmission of haemosporidians in a Palaearctic passerine wintering in India	Journal of ornithology, 158(3), 869-874 (2017)
43	H. belopolskyi group	Ishtiaq_2017_16	Ishtiaq_2017_16	ACDUM1	Haemoproteus sp.	Asia	Southern Asia	India	Acrocephalus dumetorum	Acrocephalidae	Passeriformes	CTACTGGAGCTACATTTGTTTTTATTTTAACTTACTTACATATTTTAAGAGGATTAAATTATTCATATTCATATTTACCTTTATCATGGATATCTGGATTATTAATATTCTTAATCTCAATTGTTACTGCTTTTATGGGTTATGTTTTACCTTGGGGTCAAATGAGTTTCTGGGGTGCAACCGTTATTACTAATCTATTATATTTTATTCCTGGACTTGTATCATGGATTTGTGGTGGATATACTATTAGTGATCCTACTTTAAAAAGATTCTTTGTATTACATTTTATATTTCCATTTATAGCCTTATGTATTGTTTTTATACATATATTCTTCTTACACTTACAAGGTAGCTCTAATCCTTTAGGATATGATACAGCTTTAAAAATACCTTTCTATC…	478	Ishtiaq, F.	Exploring host and geographical shifts in transmission of haemosporidians in a Palaearctic passerine wintering in India	Journal of ornithology, 158(3), 869-874 (2017)
44	H. belopolskyi group	Ishtiaq_2017_17	Ishtiaq_2017_17	ACDUM1	Haemoproteus sp.	Asia	Southern Asia	India	Acrocephalus dumetorum	Acrocephalidae	Passeriformes	CTACTGGAGCTACATTTGTTTTTATTTTAACTTACTTACATATTTTAAGAGGATTAAATTATTCATATTCATATTTACCTTTATCATGGATATCTGGATTATTAATATTCTTAATCTCAATTGTTACTGCTTTTATGGGTTATGTTTTACCTTGGGGTCAAATGAGTTTCTGGGGTGCAACCGTTATTACTAATCTATTATATTTTATTCCTGGACTTGTATCATGGATTTGTGGTGGATATACTATTAGTGATCCTACTTTAAAAAGATTCTTTGTATTACATTTTATATTTCCATTTATAGCCTTATGTATTGTTTTTATACATATATTCTTCTTACACTTACAAGGTAGCTCTAATCCTTTAGGATATGATACAGCTTTAAAAATACCTTTCTATC…	478	Ishtiaq, F.	Exploring host and geographical shifts in transmission of haemosporidians in a Palaearctic passerine wintering in India	Journal of ornithology, 158(3), 869-874 (2017)
45	H. belopolskyi group	Ishtiaq_2017_18	Ishtiaq_2017_18	ACDUM1	Haemoproteus sp.	Asia	Southern Asia	India	Acrocephalus dumetorum	Acrocephalidae	Passeriformes	CTACTGGAGCTACATTTGTTTTTATTTTAACTTACTTACATATTTTAAGAGGATTAAATTATTCATATTCATATTTACCTTTATCATGGATATCTGGATTATTAATATTCTTAATCTCAATTGTTACTGCTTTTATGGGTTATGTTTTACCTTGGGGTCAAATGAGTTTCTGGGGTGCAACCGTTATTACTAATCTATTATATTTTATTCCTGGACTTGTATCATGGATTTGTGGTGGATATACTATTAGTGATCCTACTTTAAAAAGATTCTTTGTATTACATTTTATATTTCCATTTATAGCCTTATGTATTGTTTTTATACATATATTCTTCTTACACTTACAAGGTAGCTCTAATCCTTTAGGATATGATACAGCTTTAAAAATACCTTTCTATC…	478	Ishtiaq, F.	Exploring host and geographical shifts in transmission of haemosporidians in a Palaearctic passerine wintering in India	Journal of ornithology, 158(3), 869-874 (2017)
46	H. belopolskyi group	Ishtiaq_2017_19	Ishtiaq_2017_19	ACDUM1	Haemoproteus sp.	Asia	Southern Asia	India	Acrocephalus dumetorum	Acrocephalidae	Passeriformes	CTACTGGAGCTACATTTGTTTTTATTTTAACTTACTTACATATTTTAAGAGGATTAAATTATTCATATTCATATTTACCTTTATCATGGATATCTGGATTATTAATATTCTTAATCTCAATTGTTACTGCTTTTATGGGTTATGTTTTACCTTGGGGTCAAATGAGTTTCTGGGGTGCAACCGTTATTACTAATCTATTATATTTTATTCCTGGACTTGTATCATGGATTTGTGGTGGATATACTATTAGTGATCCTACTTTAAAAAGATTCTTTGTATTACATTTTATATTTCCATTTATAGCCTTATGTATTGTTTTTATACATATATTCTTCTTACACTTACAAGGTAGCTCTAATCCTTTAGGATATGATACAGCTTTAAAAATACCTTTCTATC…	478	Ishtiaq, F.	Exploring host and geographical shifts in transmission of haemosporidians in a Palaearctic passerine wintering in India	Journal of ornithology, 158(3), 869-874 (2017)
47	H. belopolskyi group	Ishtiaq_2017_20	Ishtiaq_2017_20	ACDUM1	Haemoproteus sp.	Asia	Southern Asia	India	Acrocephalus dumetorum	Acrocephalidae	Passeriformes	CTACTGGAGCTACATTTGTTTTTATTTTAACTTACTTACATATTTTAAGAGGATTAAATTATTCATATTCATATTTACCTTTATCATGGATATCTGGATTATTAATATTCTTAATCTCAATTGTTACTGCTTTTATGGGTTATGTTTTACCTTGGGGTCAAATGAGTTTCTGGGGTGCAACCGTTATTACTAATCTATTATATTTTATTCCTGGACTTGTATCATGGATTTGTGGTGGATATACTATTAGTGATCCTACTTTAAAAAGATTCTTTGTATTACATTTTATATTTCCATTTATAGCCTTATGTATTGTTTTTATACATATATTCTTCTTACACTTACAAGGTAGCTCTAATCCTTTAGGATATGATACAGCTTTAAAAATACCTTTCTATC…	478	Ishtiaq, F.	Exploring host and geographical shifts in transmission of haemosporidians in a Palaearctic passerine wintering in India	Journal of ornithology, 158(3), 869-874 (2017)
48	H. belopolskyi group	Ishtiaq_2017_21	Ishtiaq_2017_21	ACDUM1	Haemoproteus sp.	Asia	Southern Asia	India	Acrocephalus dumetorum	Acrocephalidae	Passeriformes	CTACTGGAGCTACATTTGTTTTTATTTTAACTTACTTACATATTTTAAGAGGATTAAATTATTCATATTCATATTTACCTTTATCATGGATATCTGGATTATTAATATTCTTAATCTCAATTGTTACTGCTTTTATGGGTTATGTTTTACCTTGGGGTCAAATGAGTTTCTGGGGTGCAACCGTTATTACTAATCTATTATATTTTATTCCTGGACTTGTATCATGGATTTGTGGTGGATATACTATTAGTGATCCTACTTTAAAAAGATTCTTTGTATTACATTTTATATTTCCATTTATAGCCTTATGTATTGTTTTTATACATATATTCTTCTTACACTTACAAGGTAGCTCTAATCCTTTAGGATATGATACAGCTTTAAAAATACCTTTCTATC…	478	Ishtiaq, F.	Exploring host and geographical shifts in transmission of haemosporidians in a Palaearctic passerine wintering in India	Journal of ornithology, 158(3), 869-874 (2017)
49	H. belopolskyi group	Ishtiaq_2017_22	Ishtiaq_2017_22	ACDUM1	Haemoproteus sp.	Asia	Southern Asia	India	Acrocephalus dumetorum	Acrocephalidae	Passeriformes	CTACTGGAGCTACATTTGTTTTTATTTTAACTTACTTACATATTTTAAGAGGATTAAATTATTCATATTCATATTTACCTTTATCATGGATATCTGGATTATTAATATTCTTAATCTCAATTGTTACTGCTTTTATGGGTTATGTTTTACCTTGGGGTCAAATGAGTTTCTGGGGTGCAACCGTTATTACTAATCTATTATATTTTATTCCTGGACTTGTATCATGGATTTGTGGTGGATATACTATTAGTGATCCTACTTTAAAAAGATTCTTTGTATTACATTTTATATTTCCATTTATAGCCTTATGTATTGTTTTTATACATATATTCTTCTTACACTTACAAGGTAGCTCTAATCCTTTAGGATATGATACAGCTTTAAAAATACCTTTCTATC…	478	Ishtiaq, F.	Exploring host and geographical shifts in transmission of haemosporidians in a Palaearctic passerine wintering in India	Journal of ornithology, 158(3), 869-874 (2017)
50	H. belopolskyi group	Ishtiaq_2017_23	Ishtiaq_2017_23	ACDUM1	Haemoproteus sp.	Asia	Southern Asia	India	Acrocephalus dumetorum	Acrocephalidae	Passeriformes	CTACTGGAGCTACATTTGTTTTTATTTTAACTTACTTACATATTTTAAGAGGATTAAATTATTCATATTCATATTTACCTTTATCATGGATATCTGGATTATTAATATTCTTAATCTCAATTGTTACTGCTTTTATGGGTTATGTTTTACCTTGGGGTCAAATGAGTTTCTGGGGTGCAACCGTTATTACTAATCTATTATATTTTATTCCTGGACTTGTATCATGGATTTGTGGTGGATATACTATTAGTGATCCTACTTTAAAAAGATTCTTTGTATTACATTTTATATTTCCATTTATAGCCTTATGTATTGTTTTTATACATATATTCTTCTTACACTTACAAGGTAGCTCTAATCCTTTAGGATATGATACAGCTTTAAAAATACCTTTCTATC…	478	Ishtiaq, F.	Exploring host and geographical shifts in transmission of haemosporidians in a Palaearctic passerine wintering in India	Journal of ornithology, 158(3), 869-874 (2017)
51	H. belopolskyi group	Ishtiaq_2017_24	Ishtiaq_2017_24	ACDUM1	Haemoproteus sp.	Asia	Southern Asia	India	Acrocephalus dumetorum	Acrocephalidae	Passeriformes	CTACTGGAGCTACATTTGTTTTTATTTTAACTTACTTACATATTTTAAGAGGATTAAATTATTCATATTCATATTTACCTTTATCATGGATATCTGGATTATTAATATTCTTAATCTCAATTGTTACTGCTTTTATGGGTTATGTTTTACCTTGGGGTCAAATGAGTTTCTGGGGTGCAACCGTTATTACTAATCTATTATATTTTATTCCTGGACTTGTATCATGGATTTGTGGTGGATATACTATTAGTGATCCTACTTTAAAAAGATTCTTTGTATTACATTTTATATTTCCATTTATAGCCTTATGTATTGTTTTTATACATATATTCTTCTTACACTTACAAGGTAGCTCTAATCCTTTAGGATATGATACAGCTTTAAAAATACCTTTCTATC…	478	Ishtiaq, F.	Exploring host and geographical shifts in transmission of haemosporidians in a Palaearctic passerine wintering in India	Journal of ornithology, 158(3), 869-874 (2017)
52	H. belopolskyi group	Ishtiaq_2017_25	Ishtiaq_2017_25	ACDUM1	Haemoproteus sp.	Asia	Southern Asia	India	Acrocephalus dumetorum	Acrocephalidae	Passeriformes	CTACTGGAGCTACATTTGTTTTTATTTTAACTTACTTACATATTTTAAGAGGATTAAATTATTCATATTCATATTTACCTTTATCATGGATATCTGGATTATTAATATTCTTAATCTCAATTGTTACTGCTTTTATGGGTTATGTTTTACCTTGGGGTCAAATGAGTTTCTGGGGTGCAACCGTTATTACTAATCTATTATATTTTATTCCTGGACTTGTATCATGGATTTGTGGTGGATATACTATTAGTGATCCTACTTTAAAAAGATTCTTTGTATTACATTTTATATTTCCATTTATAGCCTTATGTATTGTTTTTATACATATATTCTTCTTACACTTACAAGGTAGCTCTAATCCTTTAGGATATGATACAGCTTTAAAAATACCTTTCTATC…	478	Ishtiaq, F.	Exploring host and geographical shifts in transmission of haemosporidians in a Palaearctic passerine wintering in India	Journal of ornithology, 158(3), 869-874 (2017)
53	H. belopolskyi group	Ishtiaq_2017_26	Ishtiaq_2017_26	ACDUM1	Haemoproteus sp.	Asia	Southern Asia	India	Acrocephalus dumetorum	Acrocephalidae	Passeriformes	CTACTGGAGCTACATTTGTTTTTATTTTAACTTACTTACATATTTTAAGAGGATTAAATTATTCATATTCATATTTACCTTTATCATGGATATCTGGATTATTAATATTCTTAATCTCAATTGTTACTGCTTTTATGGGTTATGTTTTACCTTGGGGTCAAATGAGTTTCTGGGGTGCAACCGTTATTACTAATCTATTATATTTTATTCCTGGACTTGTATCATGGATTTGTGGTGGATATACTATTAGTGATCCTACTTTAAAAAGATTCTTTGTATTACATTTTATATTTCCATTTATAGCCTTATGTATTGTTTTTATACATATATTCTTCTTACACTTACAAGGTAGCTCTAATCCTTTAGGATATGATACAGCTTTAAAAATACCTTTCTATC…	478	Ishtiaq, F.	Exploring host and geographical shifts in transmission of haemosporidians in a Palaearctic passerine wintering in India	Journal of ornithology, 158(3), 869-874 (2017)
54	H. belopolskyi group	Ishtiaq_et_al_2017_01	Ishtiaq_et_al_2017_01	ACDUM1	Haemoproteus sp.	Asia	Southern Asia	India	Acrocephalus dumetorum	Acrocephalidae	Passeriformes	CTACTGGAGCTACATTTGTTTTTATTTTAACTTACTTACATATTTTAAGAGGATTAAATTATTCATATTCATATTTACCTTTATCATGGATATCTGGATTATTAATATTCTTAATCTCAATTGTTACTGCTTTTATGGGTTATGTTTTACCTTGGGGTCAAATGAGTTTCTGGGGTGCAACCGTTATTACTAATCTATTATATTTTATTCCTGGACTTGTATCATGGATTTGTGGTGGATATACTATTAGTGATCCTACTTTAAAAAGATTCTTTGTATTACATTTTATATTTCCATTTATAGCCTTATGTATTGTTTTTATACATATATTCTTCTTACACTTACAAGGTAGCTCTAATCCTTTAGGATATGATACAGCTTTAAAAATACCTTTCTATC…	478	Ishtiaq, F., Bowden, C.G.R. & Jhala, Y.V.	Seasonal dynamics in mosquito abundance and temperature do not influence avian malaria prevalence in the Himalayan foothills	Ecol Evol 7 (19), 8040-8057 (2017)
55	H. belopolskyi group	Ishtiaq_et_al_2017_02	Ishtiaq_et_al_2017_02	ACDUM1	Haemoproteus sp.	Asia	Southern Asia	India	Acrocephalus dumetorum	Acrocephalidae	Passeriformes	CTACTGGAGCTACATTTGTTTTTATTTTAACTTACTTACATATTTTAAGAGGATTAAATTATTCATATTCATATTTACCTTTATCATGGATATCTGGATTATTAATATTCTTAATCTCAATTGTTACTGCTTTTATGGGTTATGTTTTACCTTGGGGTCAAATGAGTTTCTGGGGTGCAACCGTTATTACTAATCTATTATATTTTATTCCTGGACTTGTATCATGGATTTGTGGTGGATATACTATTAGTGATCCTACTTTAAAAAGATTCTTTGTATTACATTTTATATTTCCATTTATAGCCTTATGTATTGTTTTTATACATATATTCTTCTTACACTTACAAGGTAGCTCTAATCCTTTAGGATATGATACAGCTTTAAAAATACCTTTCTATC…	478	Ishtiaq, F., Bowden, C.G.R. & Jhala, Y.V.	Seasonal dynamics in mosquito abundance and temperature do not influence avian malaria prevalence in the Himalayan foothills	Ecol Evol 7 (19), 8040-8057 (2017)
56	H. belopolskyi group	Ishtiaq_et_al_2017_03	Ishtiaq_et_al_2017_03	ACDUM1	Haemoproteus sp.	Asia	Southern Asia	India	Acrocephalus dumetorum	Acrocephalidae	Passeriformes	CTACTGGAGCTACATTTGTTTTTATTTTAACTTACTTACATATTTTAAGAGGATTAAATTATTCATATTCATATTTACCTTTATCATGGATATCTGGATTATTAATATTCTTAATCTCAATTGTTACTGCTTTTATGGGTTATGTTTTACCTTGGGGTCAAATGAGTTTCTGGGGTGCAACCGTTATTACTAATCTATTATATTTTATTCCTGGACTTGTATCATGGATTTGTGGTGGATATACTATTAGTGATCCTACTTTAAAAAGATTCTTTGTATTACATTTTATATTTCCATTTATAGCCTTATGTATTGTTTTTATACATATATTCTTCTTACACTTACAAGGTAGCTCTAATCCTTTAGGATATGATACAGCTTTAAAAATACCTTTCTATC…	478	Ishtiaq, F., Bowden, C.G.R. & Jhala, Y.V.	Seasonal dynamics in mosquito abundance and temperature do not influence avian malaria prevalence in the Himalayan foothills	Ecol Evol 7 (19), 8040-8057 (2017)
57	H. belopolskyi group	Ishtiaq_et_al_2017_04	Ishtiaq_et_al_2017_04	ACDUM1	Haemoproteus sp.	Asia	Southern Asia	India	Acrocephalus dumetorum	Acrocephalidae	Passeriformes	CTACTGGAGCTACATTTGTTTTTATTTTAACTTACTTACATATTTTAAGAGGATTAAATTATTCATATTCATATTTACCTTTATCATGGATATCTGGATTATTAATATTCTTAATCTCAATTGTTACTGCTTTTATGGGTTATGTTTTACCTTGGGGTCAAATGAGTTTCTGGGGTGCAACCGTTATTACTAATCTATTATATTTTATTCCTGGACTTGTATCATGGATTTGTGGTGGATATACTATTAGTGATCCTACTTTAAAAAGATTCTTTGTATTACATTTTATATTTCCATTTATAGCCTTATGTATTGTTTTTATACATATATTCTTCTTACACTTACAAGGTAGCTCTAATCCTTTAGGATATGATACAGCTTTAAAAATACCTTTCTATC…	478	Ishtiaq, F., Bowden, C.G.R. & Jhala, Y.V.	Seasonal dynamics in mosquito abundance and temperature do not influence avian malaria prevalence in the Himalayan foothills	Ecol Evol 7 (19), 8040-8057 (2017)
58	H. belopolskyi group	Ishtiaq_et_al_2017_05	Ishtiaq_et_al_2017_05	ACDUM1	Haemoproteus sp.	Asia	Southern Asia	India	Acrocephalus dumetorum	Acrocephalidae	Passeriformes	CTACTGGAGCTACATTTGTTTTTATTTTAACTTACTTACATATTTTAAGAGGATTAAATTATTCATATTCATATTTACCTTTATCATGGATATCTGGATTATTAATATTCTTAATCTCAATTGTTACTGCTTTTATGGGTTATGTTTTACCTTGGGGTCAAATGAGTTTCTGGGGTGCAACCGTTATTACTAATCTATTATATTTTATTCCTGGACTTGTATCATGGATTTGTGGTGGATATACTATTAGTGATCCTACTTTAAAAAGATTCTTTGTATTACATTTTATATTTCCATTTATAGCCTTATGTATTGTTTTTATACATATATTCTTCTTACACTTACAAGGTAGCTCTAATCCTTTAGGATATGATACAGCTTTAAAAATACCTTTCTATC…	478	Ishtiaq, F., Bowden, C.G.R. & Jhala, Y.V.	Seasonal dynamics in mosquito abundance and temperature do not influence avian malaria prevalence in the Himalayan foothills	Ecol Evol 7 (19), 8040-8057 (2017)
59	H. belopolskyi group	Ishtiaq_et_al_2017_06	Ishtiaq_et_al_2017_06	ACDUM1	Haemoproteus sp.	Asia	Southern Asia	India	Acrocephalus dumetorum	Acrocephalidae	Passeriformes	CTACTGGAGCTACATTTGTTTTTATTTTAACTTACTTACATATTTTAAGAGGATTAAATTATTCATATTCATATTTACCTTTATCATGGATATCTGGATTATTAATATTCTTAATCTCAATTGTTACTGCTTTTATGGGTTATGTTTTACCTTGGGGTCAAATGAGTTTCTGGGGTGCAACCGTTATTACTAATCTATTATATTTTATTCCTGGACTTGTATCATGGATTTGTGGTGGATATACTATTAGTGATCCTACTTTAAAAAGATTCTTTGTATTACATTTTATATTTCCATTTATAGCCTTATGTATTGTTTTTATACATATATTCTTCTTACACTTACAAGGTAGCTCTAATCCTTTAGGATATGATACAGCTTTAAAAATACCTTTCTATC…	478	Ishtiaq, F., Bowden, C.G.R. & Jhala, Y.V.	Seasonal dynamics in mosquito abundance and temperature do not influence avian malaria prevalence in the Himalayan foothills	Ecol Evol 7 (19), 8040-8057 (2017)
60	H. belopolskyi group	Ishtiaq_et_al_2017_07	Ishtiaq_et_al_2017_07	ACDUM1	Haemoproteus sp.	Asia	Southern Asia	India	Acrocephalus dumetorum	Acrocephalidae	Passeriformes	CTACTGGAGCTACATTTGTTTTTATTTTAACTTACTTACATATTTTAAGAGGATTAAATTATTCATATTCATATTTACCTTTATCATGGATATCTGGATTATTAATATTCTTAATCTCAATTGTTACTGCTTTTATGGGTTATGTTTTACCTTGGGGTCAAATGAGTTTCTGGGGTGCAACCGTTATTACTAATCTATTATATTTTATTCCTGGACTTGTATCATGGATTTGTGGTGGATATACTATTAGTGATCCTACTTTAAAAAGATTCTTTGTATTACATTTTATATTTCCATTTATAGCCTTATGTATTGTTTTTATACATATATTCTTCTTACACTTACAAGGTAGCTCTAATCCTTTAGGATATGATACAGCTTTAAAAATACCTTTCTATC…	478	Ishtiaq, F., Bowden, C.G.R. & Jhala, Y.V.	Seasonal dynamics in mosquito abundance and temperature do not influence avian malaria prevalence in the Himalayan foothills	Ecol Evol 7 (19), 8040-8057 (2017)
61	H. belopolskyi group	Ishtiaq_et_al_2017_08	Ishtiaq_et_al_2017_08	ACDUM1	Haemoproteus sp.	Asia	Southern Asia	India	Acrocephalus dumetorum	Acrocephalidae	Passeriformes	CTACTGGAGCTACATTTGTTTTTATTTTAACTTACTTACATATTTTAAGAGGATTAAATTATTCATATTCATATTTACCTTTATCATGGATATCTGGATTATTAATATTCTTAATCTCAATTGTTACTGCTTTTATGGGTTATGTTTTACCTTGGGGTCAAATGAGTTTCTGGGGTGCAACCGTTATTACTAATCTATTATATTTTATTCCTGGACTTGTATCATGGATTTGTGGTGGATATACTATTAGTGATCCTACTTTAAAAAGATTCTTTGTATTACATTTTATATTTCCATTTATAGCCTTATGTATTGTTTTTATACATATATTCTTCTTACACTTACAAGGTAGCTCTAATCCTTTAGGATATGATACAGCTTTAAAAATACCTTTCTATC…	478	Ishtiaq, F., Bowden, C.G.R. & Jhala, Y.V.	Seasonal dynamics in mosquito abundance and temperature do not influence avian malaria prevalence in the Himalayan foothills	Ecol Evol 7 (19), 8040-8057 (2017)
62	H. belopolskyi group	Nourani_et_al_2018_02	Nourani_et_al_2018_02	ACDUM1	Haemoproteus sp.	Asia	Southern Asia	Iran	Phylloscopus trochilus	Phylloscopidae	Passeriformes	CTACTGGAGCTACATTTGTTTTTATTTTAACTTACTTACATATTTTAAGAGGATTAAATTATTCATATTCATATTTACCTTTATCATGGATATCTGGATTATTAATATTCTTAATCTCAATTGTTACTGCTTTTATGGGTTATGTTTTACCTTGGGGTCAAATGAGTTTCTGGGGTGCAACCGTTATTACTAATCTATTATATTTTATTCCTGGACTTGTATCATGGATTTGTGGTGGATATACTATTAGTGATCCTACTTTAAAAAGATTCTTTGTATTACATTTTATATTTCCATTTATAGCCTTATGTATTGTTTTTATACATATATTCTTCTTACACTTACAAGGTAGCTCTAATCCTTTAGGATATGATACAGCTTTAAAAATACCTTTCTATC…	478	Nourani, L., Aliabadian, M., Mirshamsi, O. & Dinparast Djadid, N.	Molecular detection and genetic diversity of avian haemosporidian parasites in Iran	PLOS ONE 13 (11), e0206638 (2018)
63	H. belopolskyi group	Nourani_et_al_2018_03	Nourani_et_al_2018_03	ACDUM1	Haemoproteus sp.	Asia	Southern Asia	Iran	Acrocephalus dumetorum	Acrocephalidae	Passeriformes	CTACTGGAGCTACATTTGTTTTTATTTTAACTTACTTACATATTTTAAGAGGATTAAATTATTCATATTCATATTTACCTTTATCATGGATATCTGGATTATTAATATTCTTAATCTCAATTGTTACTGCTTTTATGGGTTATGTTTTACCTTGGGGTCAAATGAGTTTCTGGGGTGCAACCGTTATTACTAATCTATTATATTTTATTCCTGGACTTGTATCATGGATTTGTGGTGGATATACTATTAGTGATCCTACTTTAAAAAGATTCTTTGTATTACATTTTATATTTCCATTTATAGCCTTATGTATTGTTTTTATACATATATTCTTCTTACACTTACAAGGTAGCTCTAATCCTTTAGGATATGATACAGCTTTAAAAATACCTTTCTATC…	478	Nourani, L., Aliabadian, M., Mirshamsi, O. & Dinparast Djadid, N.	Molecular detection and genetic diversity of avian haemosporidian parasites in Iran	PLOS ONE 13 (11), e0206638 (2018)
64	H. belopolskyi group	DQ000320	DQ000320	ACDUM2	Haemoproteus sp.	Europe	Northern Europe	Sweden	Hippolais polyglotta	Acrocephalidae	Passeriformes	CTACTGGAGCTACATTTGTTTTTATTTTAACTTATTTACATATTTTAAGAGGATTAAATTACTCATATTCATATTTACCTTTATCATGGATATCTGGATTATTAATATTCTTAATTTCTATTGTTACTGCTTTTATGGGTTATGTATTACCTTGGGGTCAAATGAGTTTCTGGGGTGCAACCGTTATTACTAATTTATTATACTTTATTCCTGGACTTGTATCATGGATTTGTGGTGGATATACTATTAGTGATCCAACATTAAAAAGATTCTTTGTATTACATTTTATATTCCCATTTATAGCTTTATGTATTGTTTTTATACATATATTCTTCTTACACTTACAAGGTAGCTCTAATCCTTTAGGATATGATACAGCTTTAAAAATACCTTTCTATC…	478	Reullier, J., Perez-Tris, J., Bensch, S. & Secondi, J.	Diversity, distribution and exchange of blood parasites meeting at an avian moving contact zone	Mol. Ecol. 15 (3), 753-763 (2006)
65	H. belopolskyi group	OR283181	AH1896H	ACDUM2	Haemoproteus sp.	Europe	Northern Europe	Lithuania	Acrocephalus scirpaceus	Acrocephalidae	Passeriformes	CTACTGGAGCTACATTTGTTTTTATTTTAACTTATTTACATATTTTAAGAGGATTAAATTACTCATATTCATATTTACCTTTATCATGGATATCTGGATTATTAATATTCTTAATTTCTATTGTTACTGCTTTTATGGGTTATGTATTACCTTGGGGTCAAATGAGTTTCTGGGGTGCAACCGTTATTACTAATTTATTATACTTTATTCCTGGACTTGTATCATGGATTTGTGGTGGATATACTATTAGTGATCCAACATTAAAAAGATTCTTTGTATTACATTTTATATTCCCATTTATAGCTTTATGTATTGTTTTTATACATATATTCTTCTTACACTTACAAGGTAGCTCTAATCCTTTAGGATATGATACAGCTTTAAAAATACCTTTCTATC…	478	present study	present study	present study
66	H. belopolskyi group	KU752593_01	KU752593_01	ACDUM2	Haemoproteus sp.	Asia	Western Asia	Turkey	Acrocephalus scirpaceus	Acrocephalidae	Passeriformes	CTACTGGAGCTACATTTGTTTTTATTTTAACTTATTTACATATTTTAAGAGGATTAAATTACTCATATTCATATTTACCTTTATCATGGATATCTGGATTATTAATATTCTTAATTTCTATTGTTACTGCTTTTATGGGTTATGTATTACCTTGGGGTCAAATGAGTTTCTGGGGTGCAACCGTTATTACTAATTTATTATACTTTATTCCTGGACTTGTATCATGGATTTGTGGTGGATATACTATTAGTGATCCAACATTAAAAAGATTCTTTGTATTACATTTTATATTCCCATTTATAGCTTTATGTATTGTTTTTATACATATATTCTTCTTACACTTACAAGGTAGCTCTAATCCTTTAGGATATGATACAGCTTTAAAAATACCTTTCTATC…	478	Ciloglu, A., Ergen, A. G., Inci, A., Dik, B., Duzlu, O., Onder, D., Onder, Z., Yetismis, G., Bensch, S., Valkiūnas, G. & Yildirim, A.	Prevalence and genetic diversity of avian haemosporidian parasites at an intersection point of bird migration routes: Sultan Marshes National Park, Turkey	Acta Tropica, 105465 (2020)
67	H. belopolskyi group	KU752593_02	KU752593_02	ACDUM2	Haemoproteus sp.	Asia	Western Asia	Turkey	Acrocephalus scirpaceus	Acrocephalidae	Passeriformes	CTACTGGAGCTACATTTGTTTTTATTTTAACTTATTTACATATTTTAAGAGGATTAAATTACTCATATTCATATTTACCTTTATCATGGATATCTGGATTATTAATATTCTTAATTTCTATTGTTACTGCTTTTATGGGTTATGTATTACCTTGGGGTCAAATGAGTTTCTGGGGTGCAACCGTTATTACTAATTTATTATACTTTATTCCTGGACTTGTATCATGGATTTGTGGTGGATATACTATTAGTGATCCAACATTAAAAAGATTCTTTGTATTACATTTTATATTCCCATTTATAGCTTTATGTATTGTTTTTATACATATATTCTTCTTACACTTACAAGGTAGCTCTAATCCTTTAGGATATGATACAGCTTTAAAAATACCTTTCTATC…	478	Ciloglu, A., Ergen, A. G., Inci, A., Dik, B., Duzlu, O., Onder, D., Onder, Z., Yetismis, G., Bensch, S., Valkiūnas, G. & Yildirim, A.	Prevalence and genetic diversity of avian haemosporidian parasites at an intersection point of bird migration routes: Sultan Marshes National Park, Turkey	Acta Tropica, 105465 (2020)
68	H. belopolskyi group	KY695226	KY695226	ACDUM2	Haemoproteus sp.	Asia	Southern Asia	India	Acrocephalus dumetorum	Acrocephalidae	Passeriformes	CTACTGGAGCTACATTTGTTTTTATTTTAACTTATTTACATATTTTAAGAGGATTAAATTACTCATATTCATATTTACCTTTATCATGGATATCTGGATTATTAATATTCTTAATTTCTATTGTTACTGCTTTTATGGGTTATGTATTACCTTGGGGTCAAATGAGTTTCTGGGGTGCAACCGTTATTACTAATTTATTATACTTTATTCCTGGACTTGTATCATGGATTTGTGGTGGATATACTATTAGTGATCCAACATTAAAAAGATTCTTTGTATTACATTTTATATTCCCATTTATAGCTTTATGTATTGTTTTTATACATATATTCTTCTTACACTTACAAGGTAGCTCTAATCCTTTAGGATATGATACAGCTTTAAAAATACCTTTCTATC…	478	Ishtiaq, F.	Exploring host and geographical shifts in transmission of haemosporidians in a Palaearctic passerine wintering in India	J. Ornithol. 158, 869-874 (2017)
69	H. belopolskyi group	MG976521	MG976521	ACDUM2	Haemoproteus sp.	Asia	Southern Asia	Iran	Acrocephalus dumetorum	Acrocephalidae	Passeriformes	CTACTGGAGCTACATTTGTTTTTATTTTAACTTATTTACATATTTTAAGAGGATTAAATTACTCATATTCATATTTACCTTTATCATGGATATCTGGATTATTAATATTCTTAATTTCTATTGTTACTGCTTTTATGGGTTATGTATTACCTTGGGGTCAAATGAGTTTCTGGGGTGCAACCGTTATTACTAATTTATTATACTTTATTCCTGGACTTGTATCATGGATTTGTGGTGGATATACTATTAGTGATCCAACATTAAAAAGATTCTTTGTATTACATTTTATATTCCCATTTATAGCTTTATGTATTGTTTTTATACATATATTCTTCTTACACTTACAAGGTAGCTCTAATCCTTTAGGATATGATACAGCTTTAAAAATACCTTTCTATC…	478	Nourani, L., Aliabadian, M., Mirshamsi, O. & Dinparast Djadid, N.	Molecular detection and genetic diversity of avian haemosporidian parasites in Iran	PLOS ONE 13 (11), e0206638 (2018)
70	H. belopolskyi group	MG976522	MG976522	ACDUM2	Haemoproteus sp.	Asia	Southern Asia	Iran	Acrocephalus dumetorum	Acrocephalidae	Passeriformes	CTACTGGAGCTACATTTGTTTTTATTTTAACTTATTTACATATTTTAAGAGGATTAAATTACTCATATTCATATTTACCTTTATCATGGATATCTGGATTATTAATATTCTTAATTTCTATTGTTACTGCTTTTATGGGTTATGTATTACCTTGGGGTCAAATGAGTTTCTGGGGTGCAACCGTTATTACTAATTTATTATACTTTATTCCTGGACTTGTATCATGGATTTGTGGTGGATATACTATTAGTGATCCAACATTAAAAAGATTCTTTGTATTACATTTTATATTCCCATTTATAGCTTTATGTATTGTTTTTATACATATATTCTTCTTACACTTACAAGGTAGCTCTAATCCTTTAGGATATGATACAGCTTTAAAAATACCTTTCTATC…	478	Nourani, L., Aliabadian, M., Mirshamsi, O. & Dinparast Djadid, N.	Molecular detection and genetic diversity of avian haemosporidian parasites in Iran	PLOS ONE 13 (11), e0206638 (2018)
71	H. belopolskyi group	MG976523	MG976523	ACDUM2	Haemoproteus sp.	Asia	Southern Asia	Iran	Acrocephalus dumetorum	Acrocephalidae	Passeriformes	CTACTGGAGCTACATTTGTTTTTATTTTAACTTATTTACATATTTTAAGAGGATTAAATTACTCATATTCATATTTACCTTTATCATGGATATCTGGATTATTAATATTCTTAATTTCTATTGTTACTGCTTTTATGGGTTATGTATTACCTTGGGGTCAAATGAGTTTCTGGGGTGCAACCGTTATTACTAATTTATTATACTTTATTCCTGGACTTGTATCATGGATTTGTGGTGGATATACTATTAGTGATCCAACATTAAAAAGATTCTTTGTATTACATTTTATATTCCCATTTATAGCTTTATGTATTGTTTTTATACATATATTCTTCTTACACTTACAAGGTAGCTCTAATCCTTTAGGATATGATACAGCTTTAAAAATACCTTTCTATC…	478	Nourani, L., Aliabadian, M., Mirshamsi, O. & Dinparast Djadid, N.	Molecular detection and genetic diversity of avian haemosporidian parasites in Iran	PLOS ONE 13 (11), e0206638 (2018)
72	H. belopolskyi group	MG976524	MG976524	ACDUM2	Haemoproteus sp.	Asia	Southern Asia	Iran	Acrocephalus dumetorum	Acrocephalidae	Passeriformes	CTACTGGAGCTACATTTGTTTTTATTTTAACTTATTTACATATTTTAAGAGGATTAAATTACTCATATTCATATTTACCTTTATCATGGATATCTGGATTATTAATATTCTTAATTTCTATTGTTACTGCTTTTATGGGTTATGTATTACCTTGGGGTCAAATGAGTTTCTGGGGTGCAACCGTTATTACTAATTTATTATACTTTATTCCTGGACTTGTATCATGGATTTGTGGTGGATATACTATTAGTGATCCAACATTAAAAAGATTCTTTGTATTACATTTTATATTCCCATTTATAGCTTTATGTATTGTTTTTATACATATATTCTTCTTACACTTACAAGGTAGCTCTAATCCTTTAGGATATGATACAGCTTTAAAAATACCTTTCTATC…	478	Nourani, L., Aliabadian, M., Mirshamsi, O. & Dinparast Djadid, N.	Molecular detection and genetic diversity of avian haemosporidian parasites in Iran	PLOS ONE 13 (11), e0206638 (2018)
73	H. belopolskyi group	MG976525	MG976525	ACDUM2	Haemoproteus sp.	Asia	Southern Asia	Iran	Acrocephalus dumetorum	Acrocephalidae	Passeriformes	CTACTGGAGCTACATTTGTTTTTATTTTAACTTATTTACATATTTTAAGAGGATTAAATTACTCATATTCATATTTACCTTTATCATGGATATCTGGATTATTAATATTCTTAATTTCTATTGTTACTGCTTTTATGGGTTATGTATTACCTTGGGGTCAAATGAGTTTCTGGGGTGCAACCGTTATTACTAATTTATTATACTTTATTCCTGGACTTGTATCATGGATTTGTGGTGGATATACTATTAGTGATCCAACATTAAAAAGATTCTTTGTATTACATTTTATATTCCCATTTATAGCTTTATGTATTGTTTTTATACATATATTCTTCTTACACTTACAAGGTAGCTCTAATCCTTTAGGATATGATACAGCTTTAAAAATACCTTTCTATC…	478	Nourani, L., Aliabadian, M., Mirshamsi, O. & Dinparast Djadid, N.	Molecular detection and genetic diversity of avian haemosporidian parasites in Iran	PLOS ONE 13 (11), e0206638 (2018)
74	H. belopolskyi group	MG976526	MG976526	ACDUM2	Haemoproteus sp.	Asia	Southern Asia	Iran	Acrocephalus dumetorum	Acrocephalidae	Passeriformes	CTACTGGAGCTACATTTGTTTTTATTTTAACTTATTTACATATTTTAAGAGGATTAAATTACTCATATTCATATTTACCTTTATCATGGATATCTGGATTATTAATATTCTTAATTTCTATTGTTACTGCTTTTATGGGTTATGTATTACCTTGGGGTCAAATGAGTTTCTGGGGTGCAACCGTTATTACTAATTTATTATACTTTATTCCTGGACTTGTATCATGGATTTGTGGTGGATATACTATTAGTGATCCAACATTAAAAAGATTCTTTGTATTACATTTTATATTCCCATTTATAGCTTTATGTATTGTTTTTATACATATATTCTTCTTACACTTACAAGGTAGCTCTAATCCTTTAGGATATGATACAGCTTTAAAAATACCTTTCTATC…	478	Nourani, L., Aliabadian, M., Mirshamsi, O. & Dinparast Djadid, N.	Molecular detection and genetic diversity of avian haemosporidian parasites in Iran	PLOS ONE 13 (11), e0206638 (2018)
75	H. belopolskyi group	MG976527	MG976527	ACDUM2	Haemoproteus sp.	Asia	Southern Asia	Iran	Aegithalos caudatus	Aegithalidae	Passeriformes	CTACTGGAGCTACATTTGTTTTTATTTTAACTTATTTACATATTTTAAGAGGATTAAATTACTCATATTCATATTTACCTTTATCATGGATATCTGGATTATTAATATTCTTAATTTCTATTGTTACTGCTTTTATGGGTTATGTATTACCTTGGGGTCAAATGAGTTTCTGGGGTGCAACCGTTATTACTAATTTATTATACTTTATTCCTGGACTTGTATCATGGATTTGTGGTGGATATACTATTAGTGATCCAACATTAAAAAGATTCTTTGTATTACATTTTATATTCCCATTTATAGCTTTATGTATTGTTTTTATACATATATTCTTCTTACACTTACAAGGTAGCTCTAATCCTTTAGGATATGATACAGCTTTAAAAATACCTTTCTATC…	478	Nourani, L., Aliabadian, M., Mirshamsi, O. & Dinparast Djadid, N.	Molecular detection and genetic diversity of avian haemosporidian parasites in Iran	PLOS ONE 13 (11), e0206638 (2018)
76	H. belopolskyi group	Hellgren_et_al_2007b_002	Hellgren_et_al_2007b_002	ACDUM2	Haemoproteus sp.	Europe	Eastern Europe	Russia	Acrocephalus dumetorum	Acrocephalidae	Passeriformes	CTACTGGAGCTACATTTGTTTTTATTTTAACTTATTTACATATTTTAAGAGGATTAAATTACTCATATTCATATTTACCTTTATCATGGATATCTGGATTATTAATATTCTTAATTTCTATTGTTACTGCTTTTATGGGTTATGTATTACCTTGGGGTCAAATGAGTTTCTGGGGTGCAACCGTTATTACTAATTTATTATACTTTATTCCTGGACTTGTATCATGGATTTGTGGTGGATATACTATTAGTGATCCAACATTAAAAAGATTCTTTGTATTACATTTTATATTCCCATTTATAGCTTTATGTATTGTTTTTATACATATATTCTTCTTACACTTACAAGGTAGCTCTAATCCTTTAGGATATGATACAGCTTTAAAAATACCTTTCTATC…	478	Hellgren, O., Križanauskienė, A., Valkiūnas, G. & Bensch, S.	Diversity and phylogeny of mitochondrial cytochrome B lineages from six morphospecies of avian Haemoproteus (Haemosporida: Haemoproteidae)	J. Parasitol. 93 (4), 889-896 (2007)
77	H. belopolskyi group	Reullier_et_al_2006_01	Reullier_et_al_2006_01	ACDUM2	Haemoproteus sp.	Europe	Southern Europe	Spain	Hippolais polyglotta	Acrocephalidae	Passeriformes	CTACTGGAGCTACATTTGTTTTTATTTTAACTTATTTACATATTTTAAGAGGATTAAATTACTCATATTCATATTTACCTTTATCATGGATATCTGGATTATTAATATTCTTAATTTCTATTGTTACTGCTTTTATGGGTTATGTATTACCTTGGGGTCAAATGAGTTTCTGGGGTGCAACCGTTATTACTAATTTATTATACTTTATTCCTGGACTTGTATCATGGATTTGTGGTGGATATACTATTAGTGATCCAACATTAAAAAGATTCTTTGTATTACATTTTATATTCCCATTTATAGCTTTATGTATTGTTTTTATACATATATTCTTCTTACACTTACAAGGTAGCTCTAATCCTTTAGGATATGATACAGCTTTAAAAATACCTTTCTATC…	478	Reullier, J., Perez-Tris, J., Bensch, S. & Secondi, J.	Diversity, distribution and exchange of blood parasites meeting at an avian moving contact zone	Mol. Ecol. 15 (3), 753-763 (2006)
78	H. belopolskyi group	Reullier_et_al_2006_02	Reullier_et_al_2006_02	ACDUM2	Haemoproteus sp.	Europe	Western Europe	France	Hippolais polyglotta	Acrocephalidae	Passeriformes	CTACTGGAGCTACATTTGTTTTTATTTTAACTTATTTACATATTTTAAGAGGATTAAATTACTCATATTCATATTTACCTTTATCATGGATATCTGGATTATTAATATTCTTAATTTCTATTGTTACTGCTTTTATGGGTTATGTATTACCTTGGGGTCAAATGAGTTTCTGGGGTGCAACCGTTATTACTAATTTATTATACTTTATTCCTGGACTTGTATCATGGATTTGTGGTGGATATACTATTAGTGATCCAACATTAAAAAGATTCTTTGTATTACATTTTATATTCCCATTTATAGCTTTATGTATTGTTTTTATACATATATTCTTCTTACACTTACAAGGTAGCTCTAATCCTTTAGGATATGATACAGCTTTAAAAATACCTTTCTATC…	478	Reullier, J., Perez-Tris, J., Bensch, S. & Secondi, J.	Diversity, distribution and exchange of blood parasites meeting at an avian moving contact zone	Mol. Ecol. 15 (3), 753-763 (2006)
79	H. belopolskyi group	Reullier_et_al_2006_03	Reullier_et_al_2006_03	ACDUM2	Haemoproteus sp.	Europe	Western Europe	Germany	Hippolais polyglotta	Acrocephalidae	Passeriformes	CTACTGGAGCTACATTTGTTTTTATTTTAACTTATTTACATATTTTAAGAGGATTAAATTACTCATATTCATATTTACCTTTATCATGGATATCTGGATTATTAATATTCTTAATTTCTATTGTTACTGCTTTTATGGGTTATGTATTACCTTGGGGTCAAATGAGTTTCTGGGGTGCAACCGTTATTACTAATTTATTATACTTTATTCCTGGACTTGTATCATGGATTTGTGGTGGATATACTATTAGTGATCCAACATTAAAAAGATTCTTTGTATTACATTTTATATTCCCATTTATAGCTTTATGTATTGTTTTTATACATATATTCTTCTTACACTTACAAGGTAGCTCTAATCCTTTAGGATATGATACAGCTTTAAAAATACCTTTCTATC…	478	Reullier, J., Perez-Tris, J., Bensch, S. & Secondi, J.	Diversity, distribution and exchange of blood parasites meeting at an avian moving contact zone	Mol. Ecol. 15 (3), 753-763 (2006)
80	H. belopolskyi group	Zehtindjiev_et_al_2009_01	Zehtindjiev_et_al_2009_01	ACDUM2	Haemoproteus sp.	Europe	Eastern Europe	Bulgaria	Acrocephalus agricola	Acrocephalidae	Passeriformes	CTACTGGAGCTACATTTGTTTTTATTTTAACTTATTTACATATTTTAAGAGGATTAAATTACTCATATTCATATTTACCTTTATCATGGATATCTGGATTATTAATATTCTTAATTTCTATTGTTACTGCTTTTATGGGTTATGTATTACCTTGGGGTCAAATGAGTTTCTGGGGTGCAACCGTTATTACTAATTTATTATACTTTATTCCTGGACTTGTATCATGGATTTGTGGTGGATATACTATTAGTGATCCAACATTAAAAAGATTCTTTGTATTACATTTTATATTCCCATTTATAGCTTTATGTATTGTTTTTATACATATATTCTTCTTACACTTACAAGGTAGCTCTAATCCTTTAGGATATGATACAGCTTTAAAAATACCTTTCTATC…	478	Zehtindjiev, P., Ilieva, M., Westerdahl, H., Hansson, B., Valkiūnas, G., & Bensch, S.	Dynamics of parasitemia of malaria parasites in a naturally and experimentally infected migratory songbird, the great reed warbler Acrocephalus arundinaceus	Experimental parasitology, 119(1), 99-110 (2008)
81	H. belopolskyi group	Zehtindjiev_et_al_2009_02	Zehtindjiev_et_al_2009_02	ACDUM2	Haemoproteus sp.	Europe	Eastern Europe	Russia	Acrocephalus agricola	Acrocephalidae	Passeriformes	CTACTGGAGCTACATTTGTTTTTATTTTAACTTATTTACATATTTTAAGAGGATTAAATTACTCATATTCATATTTACCTTTATCATGGATATCTGGATTATTAATATTCTTAATTTCTATTGTTACTGCTTTTATGGGTTATGTATTACCTTGGGGTCAAATGAGTTTCTGGGGTGCAACCGTTATTACTAATTTATTATACTTTATTCCTGGACTTGTATCATGGATTTGTGGTGGATATACTATTAGTGATCCAACATTAAAAAGATTCTTTGTATTACATTTTATATTCCCATTTATAGCTTTATGTATTGTTTTTATACATATATTCTTCTTACACTTACAAGGTAGCTCTAATCCTTTAGGATATGATACAGCTTTAAAAATACCTTTCTATC…	478	Zehtindjiev, P., Ilieva, M., Westerdahl, H., Hansson, B., Valkiūnas, G., & Bensch, S.	Dynamics of parasitemia of malaria parasites in a naturally and experimentally infected migratory songbird, the great reed warbler Acrocephalus arundinaceus	Experimental parasitology, 119(1), 99-110 (2008)
82	H. belopolskyi group	Zehtindjiev_et_al_2009_03	Zehtindjiev_et_al_2009_03	ACDUM2	Haemoproteus sp.	Asia	Central Asia	Kazakhstan	Acrocephalus agricola	Acrocephalidae	Passeriformes	CTACTGGAGCTACATTTGTTTTTATTTTAACTTATTTACATATTTTAAGAGGATTAAATTACTCATATTCATATTTACCTTTATCATGGATATCTGGATTATTAATATTCTTAATTTCTATTGTTACTGCTTTTATGGGTTATGTATTACCTTGGGGTCAAATGAGTTTCTGGGGTGCAACCGTTATTACTAATTTATTATACTTTATTCCTGGACTTGTATCATGGATTTGTGGTGGATATACTATTAGTGATCCAACATTAAAAAGATTCTTTGTATTACATTTTATATTCCCATTTATAGCTTTATGTATTGTTTTTATACATATATTCTTCTTACACTTACAAGGTAGCTCTAATCCTTTAGGATATGATACAGCTTTAAAAATACCTTTCTATC…	478	Zehtindjiev, P., Ilieva, M., Westerdahl, H., Hansson, B., Valkiūnas, G., & Bensch, S.	Dynamics of parasitemia of malaria parasites in a naturally and experimentally infected migratory songbird, the great reed warbler Acrocephalus arundinaceus	Experimental parasitology, 119(1), 99-110 (2008)
83	H. belopolskyi group	Dimitrov_et_al_2010_25	Dimitrov_et_al_2010_25	ACDUM2	Haemoproteus sp.	Europe	Eastern Europe	Bulgaria	Acrocephalus agricola	Acrocephalidae	Passeriformes	CTACTGGAGCTACATTTGTTTTTATTTTAACTTATTTACATATTTTAAGAGGATTAAATTACTCATATTCATATTTACCTTTATCATGGATATCTGGATTATTAATATTCTTAATTTCTATTGTTACTGCTTTTATGGGTTATGTATTACCTTGGGGTCAAATGAGTTTCTGGGGTGCAACCGTTATTACTAATTTATTATACTTTATTCCTGGACTTGTATCATGGATTTGTGGTGGATATACTATTAGTGATCCAACATTAAAAAGATTCTTTGTATTACATTTTATATTCCCATTTATAGCTTTATGTATTGTTTTTATACATATATTCTTCTTACACTTACAAGGTAGCTCTAATCCTTTAGGATATGATACAGCTTTAAAAATACCTTTCTATC…	478	Dimitrov, D., Zehtindjiev, P. & Bensch, S.	Genetic diversity of avian blood parasites in SE Europe: Cytochrome b lineages of the genera Plasmodium and Haemoproteus (Haemosporida) from Bulgaria	Acta Parasitol. 55 (3), 201-209 (2010)
84	H. belopolskyi group	Dimitrov_et_al_2010_26	Dimitrov_et_al_2010_26	ACDUM2	Haemoproteus sp.	Europe	Eastern Europe	Bulgaria	Acrocephalus agricola	Acrocephalidae	Passeriformes	CTACTGGAGCTACATTTGTTTTTATTTTAACTTATTTACATATTTTAAGAGGATTAAATTACTCATATTCATATTTACCTTTATCATGGATATCTGGATTATTAATATTCTTAATTTCTATTGTTACTGCTTTTATGGGTTATGTATTACCTTGGGGTCAAATGAGTTTCTGGGGTGCAACCGTTATTACTAATTTATTATACTTTATTCCTGGACTTGTATCATGGATTTGTGGTGGATATACTATTAGTGATCCAACATTAAAAAGATTCTTTGTATTACATTTTATATTCCCATTTATAGCTTTATGTATTGTTTTTATACATATATTCTTCTTACACTTACAAGGTAGCTCTAATCCTTTAGGATATGATACAGCTTTAAAAATACCTTTCTATC…	478	Dimitrov, D., Zehtindjiev, P. & Bensch, S.	Genetic diversity of avian blood parasites in SE Europe: Cytochrome b lineages of the genera Plasmodium and Haemoproteus (Haemosporida) from Bulgaria	Acta Parasitol. 55 (3), 201-209 (2010)
85	H. belopolskyi group	Dimitrov_et_al_2010_27	Dimitrov_et_al_2010_27	ACDUM2	Haemoproteus sp.	Europe	Eastern Europe	Bulgaria	Acrocephalus agricola	Acrocephalidae	Passeriformes	CTACTGGAGCTACATTTGTTTTTATTTTAACTTATTTACATATTTTAAGAGGATTAAATTACTCATATTCATATTTACCTTTATCATGGATATCTGGATTATTAATATTCTTAATTTCTATTGTTACTGCTTTTATGGGTTATGTATTACCTTGGGGTCAAATGAGTTTCTGGGGTGCAACCGTTATTACTAATTTATTATACTTTATTCCTGGACTTGTATCATGGATTTGTGGTGGATATACTATTAGTGATCCAACATTAAAAAGATTCTTTGTATTACATTTTATATTCCCATTTATAGCTTTATGTATTGTTTTTATACATATATTCTTCTTACACTTACAAGGTAGCTCTAATCCTTTAGGATATGATACAGCTTTAAAAATACCTTTCTATC…	478	Dimitrov, D., Zehtindjiev, P. & Bensch, S.	Genetic diversity of avian blood parasites in SE Europe: Cytochrome b lineages of the genera Plasmodium and Haemoproteus (Haemosporida) from Bulgaria	Acta Parasitol. 55 (3), 201-209 (2010)
86	H. belopolskyi group	Dimitrov_et_al_2010_28	Dimitrov_et_al_2010_28	ACDUM2	Haemoproteus sp.	Europe	Eastern Europe	Bulgaria	Acrocephalus agricola	Acrocephalidae	Passeriformes	CTACTGGAGCTACATTTGTTTTTATTTTAACTTATTTACATATTTTAAGAGGATTAAATTACTCATATTCATATTTACCTTTATCATGGATATCTGGATTATTAATATTCTTAATTTCTATTGTTACTGCTTTTATGGGTTATGTATTACCTTGGGGTCAAATGAGTTTCTGGGGTGCAACCGTTATTACTAATTTATTATACTTTATTCCTGGACTTGTATCATGGATTTGTGGTGGATATACTATTAGTGATCCAACATTAAAAAGATTCTTTGTATTACATTTTATATTCCCATTTATAGCTTTATGTATTGTTTTTATACATATATTCTTCTTACACTTACAAGGTAGCTCTAATCCTTTAGGATATGATACAGCTTTAAAAATACCTTTCTATC…	478	Dimitrov, D., Zehtindjiev, P. & Bensch, S.	Genetic diversity of avian blood parasites in SE Europe: Cytochrome b lineages of the genera Plasmodium and Haemoproteus (Haemosporida) from Bulgaria	Acta Parasitol. 55 (3), 201-209 (2010)
87	H. belopolskyi group	KY695226_01	KY695226_01	ACDUM2	Haemoproteus sp.	Asia	Southern Asia	India	Acrocephalus dumetorum	Acrocephalidae	Passeriformes	CTACTGGAGCTACATTTGTTTTTATTTTAACTTATTTACATATTTTAAGAGGATTAAATTACTCATATTCATATTTACCTTTATCATGGATATCTGGATTATTAATATTCTTAATTTCTATTGTTACTGCTTTTATGGGTTATGTATTACCTTGGGGTCAAATGAGTTTCTGGGGTGCAACCGTTATTACTAATTTATTATACTTTATTCCTGGACTTGTATCATGGATTTGTGGTGGATATACTATTAGTGATCCAACATTAAAAAGATTCTTTGTATTACATTTTATATTCCCATTTATAGCTTTATGTATTGTTTTTATACATATATTCTTCTTACACTTACAAGGTAGCTCTAATCCTTTAGGATATGATACAGCTTTAAAAATACCTTTCTATC…	478	Ishtiaq, F.	Exploring host and geographical shifts in transmission of haemosporidians in a Palaearctic passerine wintering in India	Journal of ornithology, 158(3), 869-874 (2017)
88	H. belopolskyi group	KY695226_02	KY695226_02	ACDUM2	Haemoproteus sp.	Asia	Southern Asia	India	Acrocephalus dumetorum	Acrocephalidae	Passeriformes	CTACTGGAGCTACATTTGTTTTTATTTTAACTTATTTACATATTTTAAGAGGATTAAATTACTCATATTCATATTTACCTTTATCATGGATATCTGGATTATTAATATTCTTAATTTCTATTGTTACTGCTTTTATGGGTTATGTATTACCTTGGGGTCAAATGAGTTTCTGGGGTGCAACCGTTATTACTAATTTATTATACTTTATTCCTGGACTTGTATCATGGATTTGTGGTGGATATACTATTAGTGATCCAACATTAAAAAGATTCTTTGTATTACATTTTATATTCCCATTTATAGCTTTATGTATTGTTTTTATACATATATTCTTCTTACACTTACAAGGTAGCTCTAATCCTTTAGGATATGATACAGCTTTAAAAATACCTTTCTATC…	478	Ishtiaq, F.	Exploring host and geographical shifts in transmission of haemosporidians in a Palaearctic passerine wintering in India	Journal of ornithology, 158(3), 869-874 (2017)
89	H. belopolskyi group	KY695226_03	KY695226_03	ACDUM2	Haemoproteus sp.	Asia	Southern Asia	India	Acrocephalus dumetorum	Acrocephalidae	Passeriformes	CTACTGGAGCTACATTTGTTTTTATTTTAACTTATTTACATATTTTAAGAGGATTAAATTACTCATATTCATATTTACCTTTATCATGGATATCTGGATTATTAATATTCTTAATTTCTATTGTTACTGCTTTTATGGGTTATGTATTACCTTGGGGTCAAATGAGTTTCTGGGGTGCAACCGTTATTACTAATTTATTATACTTTATTCCTGGACTTGTATCATGGATTTGTGGTGGATATACTATTAGTGATCCAACATTAAAAAGATTCTTTGTATTACATTTTATATTCCCATTTATAGCTTTATGTATTGTTTTTATACATATATTCTTCTTACACTTACAAGGTAGCTCTAATCCTTTAGGATATGATACAGCTTTAAAAATACCTTTCTATC…	478	Ishtiaq, F.	Exploring host and geographical shifts in transmission of haemosporidians in a Palaearctic passerine wintering in India	Journal of ornithology, 158(3), 869-874 (2017)
90	H. belopolskyi group	KY695226_04	KY695226_04	ACDUM2	Haemoproteus sp.	Asia	Southern Asia	India	Acrocephalus dumetorum	Acrocephalidae	Passeriformes	CTACTGGAGCTACATTTGTTTTTATTTTAACTTATTTACATATTTTAAGAGGATTAAATTACTCATATTCATATTTACCTTTATCATGGATATCTGGATTATTAATATTCTTAATTTCTATTGTTACTGCTTTTATGGGTTATGTATTACCTTGGGGTCAAATGAGTTTCTGGGGTGCAACCGTTATTACTAATTTATTATACTTTATTCCTGGACTTGTATCATGGATTTGTGGTGGATATACTATTAGTGATCCAACATTAAAAAGATTCTTTGTATTACATTTTATATTCCCATTTATAGCTTTATGTATTGTTTTTATACATATATTCTTCTTACACTTACAAGGTAGCTCTAATCCTTTAGGATATGATACAGCTTTAAAAATACCTTTCTATC…	478	Ishtiaq, F.	Exploring host and geographical shifts in transmission of haemosporidians in a Palaearctic passerine wintering in India	Journal of ornithology, 158(3), 869-874 (2017)
91	H. belopolskyi group	KY695226_05	KY695226_05	ACDUM2	Haemoproteus sp.	Asia	Southern Asia	India	Acrocephalus dumetorum	Acrocephalidae	Passeriformes	CTACTGGAGCTACATTTGTTTTTATTTTAACTTATTTACATATTTTAAGAGGATTAAATTACTCATATTCATATTTACCTTTATCATGGATATCTGGATTATTAATATTCTTAATTTCTATTGTTACTGCTTTTATGGGTTATGTATTACCTTGGGGTCAAATGAGTTTCTGGGGTGCAACCGTTATTACTAATTTATTATACTTTATTCCTGGACTTGTATCATGGATTTGTGGTGGATATACTATTAGTGATCCAACATTAAAAAGATTCTTTGTATTACATTTTATATTCCCATTTATAGCTTTATGTATTGTTTTTATACATATATTCTTCTTACACTTACAAGGTAGCTCTAATCCTTTAGGATATGATACAGCTTTAAAAATACCTTTCTATC…	478	Ishtiaq, F.	Exploring host and geographical shifts in transmission of haemosporidians in a Palaearctic passerine wintering in India	Journal of ornithology, 158(3), 869-874 (2017)
92	H. belopolskyi group	KY695226_06	KY695226_06	ACDUM2	Haemoproteus sp.	Asia	Southern Asia	India	Acrocephalus dumetorum	Acrocephalidae	Passeriformes	CTACTGGAGCTACATTTGTTTTTATTTTAACTTATTTACATATTTTAAGAGGATTAAATTACTCATATTCATATTTACCTTTATCATGGATATCTGGATTATTAATATTCTTAATTTCTATTGTTACTGCTTTTATGGGTTATGTATTACCTTGGGGTCAAATGAGTTTCTGGGGTGCAACCGTTATTACTAATTTATTATACTTTATTCCTGGACTTGTATCATGGATTTGTGGTGGATATACTATTAGTGATCCAACATTAAAAAGATTCTTTGTATTACATTTTATATTCCCATTTATAGCTTTATGTATTGTTTTTATACATATATTCTTCTTACACTTACAAGGTAGCTCTAATCCTTTAGGATATGATACAGCTTTAAAAATACCTTTCTATC…	478	Ishtiaq, F.	Exploring host and geographical shifts in transmission of haemosporidians in a Palaearctic passerine wintering in India	Journal of ornithology, 158(3), 869-874 (2017)
93	H. belopolskyi group	KY695226_07	KY695226_07	ACDUM2	Haemoproteus sp.	Asia	Southern Asia	India	Acrocephalus dumetorum	Acrocephalidae	Passeriformes	CTACTGGAGCTACATTTGTTTTTATTTTAACTTATTTACATATTTTAAGAGGATTAAATTACTCATATTCATATTTACCTTTATCATGGATATCTGGATTATTAATATTCTTAATTTCTATTGTTACTGCTTTTATGGGTTATGTATTACCTTGGGGTCAAATGAGTTTCTGGGGTGCAACCGTTATTACTAATTTATTATACTTTATTCCTGGACTTGTATCATGGATTTGTGGTGGATATACTATTAGTGATCCAACATTAAAAAGATTCTTTGTATTACATTTTATATTCCCATTTATAGCTTTATGTATTGTTTTTATACATATATTCTTCTTACACTTACAAGGTAGCTCTAATCCTTTAGGATATGATACAGCTTTAAAAATACCTTTCTATC…	478	Ishtiaq, F.	Exploring host and geographical shifts in transmission of haemosporidians in a Palaearctic passerine wintering in India	Journal of ornithology, 158(3), 869-874 (2017)
94	H. belopolskyi group	KY695226_08	KY695226_08	ACDUM2	Haemoproteus sp.	Asia	Southern Asia	India	Acrocephalus dumetorum	Acrocephalidae	Passeriformes	CTACTGGAGCTACATTTGTTTTTATTTTAACTTATTTACATATTTTAAGAGGATTAAATTACTCATATTCATATTTACCTTTATCATGGATATCTGGATTATTAATATTCTTAATTTCTATTGTTACTGCTTTTATGGGTTATGTATTACCTTGGGGTCAAATGAGTTTCTGGGGTGCAACCGTTATTACTAATTTATTATACTTTATTCCTGGACTTGTATCATGGATTTGTGGTGGATATACTATTAGTGATCCAACATTAAAAAGATTCTTTGTATTACATTTTATATTCCCATTTATAGCTTTATGTATTGTTTTTATACATATATTCTTCTTACACTTACAAGGTAGCTCTAATCCTTTAGGATATGATACAGCTTTAAAAATACCTTTCTATC…	478	Ishtiaq, F.	Exploring host and geographical shifts in transmission of haemosporidians in a Palaearctic passerine wintering in India	Journal of ornithology, 158(3), 869-874 (2017)
95	H. belopolskyi group	KY695226_09	KY695226_09	ACDUM2	Haemoproteus sp.	Asia	Southern Asia	India	Acrocephalus dumetorum	Acrocephalidae	Passeriformes	CTACTGGAGCTACATTTGTTTTTATTTTAACTTATTTACATATTTTAAGAGGATTAAATTACTCATATTCATATTTACCTTTATCATGGATATCTGGATTATTAATATTCTTAATTTCTATTGTTACTGCTTTTATGGGTTATGTATTACCTTGGGGTCAAATGAGTTTCTGGGGTGCAACCGTTATTACTAATTTATTATACTTTATTCCTGGACTTGTATCATGGATTTGTGGTGGATATACTATTAGTGATCCAACATTAAAAAGATTCTTTGTATTACATTTTATATTCCCATTTATAGCTTTATGTATTGTTTTTATACATATATTCTTCTTACACTTACAAGGTAGCTCTAATCCTTTAGGATATGATACAGCTTTAAAAATACCTTTCTATC…	478	Ishtiaq, F.	Exploring host and geographical shifts in transmission of haemosporidians in a Palaearctic passerine wintering in India	Journal of ornithology, 158(3), 869-874 (2017)
96	H. belopolskyi group	KY695226_10	KY695226_10	ACDUM2	Haemoproteus sp.	Asia	Southern Asia	India	Acrocephalus dumetorum	Acrocephalidae	Passeriformes	CTACTGGAGCTACATTTGTTTTTATTTTAACTTATTTACATATTTTAAGAGGATTAAATTACTCATATTCATATTTACCTTTATCATGGATATCTGGATTATTAATATTCTTAATTTCTATTGTTACTGCTTTTATGGGTTATGTATTACCTTGGGGTCAAATGAGTTTCTGGGGTGCAACCGTTATTACTAATTTATTATACTTTATTCCTGGACTTGTATCATGGATTTGTGGTGGATATACTATTAGTGATCCAACATTAAAAAGATTCTTTGTATTACATTTTATATTCCCATTTATAGCTTTATGTATTGTTTTTATACATATATTCTTCTTACACTTACAAGGTAGCTCTAATCCTTTAGGATATGATACAGCTTTAAAAATACCTTTCTATC…	478	Ishtiaq, F., Bowden, C.G.R. & Jhala, Y.V.	Seasonal dynamics in mosquito abundance and temperature do not influence avian malaria prevalence in the Himalayan foothills	Ecol Evol 7 (19), 8040-8057 (2017)
97	H. belopolskyi group	KY695226_11	KY695226_11	ACDUM2	Haemoproteus sp.	Asia	Southern Asia	India	Acrocephalus dumetorum	Acrocephalidae	Passeriformes	CTACTGGAGCTACATTTGTTTTTATTTTAACTTATTTACATATTTTAAGAGGATTAAATTACTCATATTCATATTTACCTTTATCATGGATATCTGGATTATTAATATTCTTAATTTCTATTGTTACTGCTTTTATGGGTTATGTATTACCTTGGGGTCAAATGAGTTTCTGGGGTGCAACCGTTATTACTAATTTATTATACTTTATTCCTGGACTTGTATCATGGATTTGTGGTGGATATACTATTAGTGATCCAACATTAAAAAGATTCTTTGTATTACATTTTATATTCCCATTTATAGCTTTATGTATTGTTTTTATACATATATTCTTCTTACACTTACAAGGTAGCTCTAATCCTTTAGGATATGATACAGCTTTAAAAATACCTTTCTATC…	478	Ishtiaq, F., Bowden, C.G.R. & Jhala, Y.V.	Seasonal dynamics in mosquito abundance and temperature do not influence avian malaria prevalence in the Himalayan foothills	Ecol Evol 7 (19), 8040-8057 (2017)
98	H. belopolskyi group	KY695226_12	KY695226_12	ACDUM2	Haemoproteus sp.	Asia	Southern Asia	India	Acrocephalus dumetorum	Acrocephalidae	Passeriformes	CTACTGGAGCTACATTTGTTTTTATTTTAACTTATTTACATATTTTAAGAGGATTAAATTACTCATATTCATATTTACCTTTATCATGGATATCTGGATTATTAATATTCTTAATTTCTATTGTTACTGCTTTTATGGGTTATGTATTACCTTGGGGTCAAATGAGTTTCTGGGGTGCAACCGTTATTACTAATTTATTATACTTTATTCCTGGACTTGTATCATGGATTTGTGGTGGATATACTATTAGTGATCCAACATTAAAAAGATTCTTTGTATTACATTTTATATTCCCATTTATAGCTTTATGTATTGTTTTTATACATATATTCTTCTTACACTTACAAGGTAGCTCTAATCCTTTAGGATATGATACAGCTTTAAAAATACCTTTCTATC…	478	Ishtiaq, F., Bowden, C.G.R. & Jhala, Y.V.	Seasonal dynamics in mosquito abundance and temperature do not influence avian malaria prevalence in the Himalayan foothills	Ecol Evol 7 (19), 8040-8057 (2017)
99	H. belopolskyi group	KY695226_13	KY695226_13	ACDUM2	Haemoproteus sp.	Asia	Southern Asia	India	Acrocephalus dumetorum	Acrocephalidae	Passeriformes	CTACTGGAGCTACATTTGTTTTTATTTTAACTTATTTACATATTTTAAGAGGATTAAATTACTCATATTCATATTTACCTTTATCATGGATATCTGGATTATTAATATTCTTAATTTCTATTGTTACTGCTTTTATGGGTTATGTATTACCTTGGGGTCAAATGAGTTTCTGGGGTGCAACCGTTATTACTAATTTATTATACTTTATTCCTGGACTTGTATCATGGATTTGTGGTGGATATACTATTAGTGATCCAACATTAAAAAGATTCTTTGTATTACATTTTATATTCCCATTTATAGCTTTATGTATTGTTTTTATACATATATTCTTCTTACACTTACAAGGTAGCTCTAATCCTTTAGGATATGATACAGCTTTAAAAATACCTTTCTATC…	478	Ishtiaq, F., Bowden, C.G.R. & Jhala, Y.V.	Seasonal dynamics in mosquito abundance and temperature do not influence avian malaria prevalence in the Himalayan foothills	Ecol Evol 7 (19), 8040-8057 (2017)
100	H. belopolskyi group	KY695226_14	KY695226_14	ACDUM2	Haemoproteus sp.	Asia	Southern Asia	India	Acrocephalus dumetorum	Acrocephalidae	Passeriformes	CTACTGGAGCTACATTTGTTTTTATTTTAACTTATTTACATATTTTAAGAGGATTAAATTACTCATATTCATATTTACCTTTATCATGGATATCTGGATTATTAATATTCTTAATTTCTATTGTTACTGCTTTTATGGGTTATGTATTACCTTGGGGTCAAATGAGTTTCTGGGGTGCAACCGTTATTACTAATTTATTATACTTTATTCCTGGACTTGTATCATGGATTTGTGGTGGATATACTATTAGTGATCCAACATTAAAAAGATTCTTTGTATTACATTTTATATTCCCATTTATAGCTTTATGTATTGTTTTTATACATATATTCTTCTTACACTTACAAGGTAGCTCTAATCCTTTAGGATATGATACAGCTTTAAAAATACCTTTCTATC…	478	Ishtiaq, F., Bowden, C.G.R. & Jhala, Y.V.	Seasonal dynamics in mosquito abundance and temperature do not influence avian malaria prevalence in the Himalayan foothills	Ecol Evol 7 (19), 8040-8057 (2017)
101	H. belopolskyi group	Dimitrov_et_al_2018_04	Dimitrov_et_al_2018_04	ACDUM2	Haemoproteus sp.	Europe	Eastern Europe	Bulgaria	Acrocephalus agricola	Acrocephalidae	Passeriformes	CTACTGGAGCTACATTTGTTTTTATTTTAACTTATTTACATATTTTAAGAGGATTAAATTACTCATATTCATATTTACCTTTATCATGGATATCTGGATTATTAATATTCTTAATTTCTATTGTTACTGCTTTTATGGGTTATGTATTACCTTGGGGTCAAATGAGTTTCTGGGGTGCAACCGTTATTACTAATTTATTATACTTTATTCCTGGACTTGTATCATGGATTTGTGGTGGATATACTATTAGTGATCCAACATTAAAAAGATTCTTTGTATTACATTTTATATTCCCATTTATAGCTTTATGTATTGTTTTTATACATATATTCTTCTTACACTTACAAGGTAGCTCTAATCCTTTAGGATATGATACAGCTTTAAAAATACCTTTCTATC…	478	Dimitrov, D., Ilieva, M., Ivanova, K., Brlík, V. & Zehtindjiev, P.	Detecting local transmission of avian malaria and related haemosporidian parasites (Apicomlexa, Haemosporida) at a Special Protection Area of Natura 2000 network	Parasitology research, 117(7), 2187-2199 (2018)
102	H. belopolskyi group	Dimitrov_et_al_2018_05	Dimitrov_et_al_2018_05	ACDUM2	Haemoproteus sp.	Europe	Eastern Europe	Bulgaria	Acrocephalus agricola	Acrocephalidae	Passeriformes	CTACTGGAGCTACATTTGTTTTTATTTTAACTTATTTACATATTTTAAGAGGATTAAATTACTCATATTCATATTTACCTTTATCATGGATATCTGGATTATTAATATTCTTAATTTCTATTGTTACTGCTTTTATGGGTTATGTATTACCTTGGGGTCAAATGAGTTTCTGGGGTGCAACCGTTATTACTAATTTATTATACTTTATTCCTGGACTTGTATCATGGATTTGTGGTGGATATACTATTAGTGATCCAACATTAAAAAGATTCTTTGTATTACATTTTATATTCCCATTTATAGCTTTATGTATTGTTTTTATACATATATTCTTCTTACACTTACAAGGTAGCTCTAATCCTTTAGGATATGATACAGCTTTAAAAATACCTTTCTATC…	478	Dimitrov, D., Ilieva, M., Ivanova, K., Brlík, V. & Zehtindjiev, P.	Detecting local transmission of avian malaria and related haemosporidian parasites (Apicomlexa, Haemosporida) at a Special Protection Area of Natura 2000 network	Parasitology research, 117(7), 2187-2199 (2018)
103	H. belopolskyi group	Dimitrov_et_al_2018_06	Dimitrov_et_al_2018_06	ACDUM2	Haemoproteus sp.	Europe	Eastern Europe	Bulgaria	Acrocephalus agricola	Acrocephalidae	Passeriformes	CTACTGGAGCTACATTTGTTTTTATTTTAACTTATTTACATATTTTAAGAGGATTAAATTACTCATATTCATATTTACCTTTATCATGGATATCTGGATTATTAATATTCTTAATTTCTATTGTTACTGCTTTTATGGGTTATGTATTACCTTGGGGTCAAATGAGTTTCTGGGGTGCAACCGTTATTACTAATTTATTATACTTTATTCCTGGACTTGTATCATGGATTTGTGGTGGATATACTATTAGTGATCCAACATTAAAAAGATTCTTTGTATTACATTTTATATTCCCATTTATAGCTTTATGTATTGTTTTTATACATATATTCTTCTTACACTTACAAGGTAGCTCTAATCCTTTAGGATATGATACAGCTTTAAAAATACCTTTCTATC…	478	Dimitrov, D., Ilieva, M., Ivanova, K., Brlík, V. & Zehtindjiev, P.	Detecting local transmission of avian malaria and related haemosporidian parasites (Apicomlexa, Haemosporida) at a Special Protection Area of Natura 2000 network	Parasitology research, 117(7), 2187-2199 (2018)
104	H. belopolskyi group	Dimitrov_et_al_2018_07	Dimitrov_et_al_2018_07	ACDUM2	Haemoproteus sp.	Europe	Eastern Europe	Bulgaria	Acrocephalus agricola	Acrocephalidae	Passeriformes	CTACTGGAGCTACATTTGTTTTTATTTTAACTTATTTACATATTTTAAGAGGATTAAATTACTCATATTCATATTTACCTTTATCATGGATATCTGGATTATTAATATTCTTAATTTCTATTGTTACTGCTTTTATGGGTTATGTATTACCTTGGGGTCAAATGAGTTTCTGGGGTGCAACCGTTATTACTAATTTATTATACTTTATTCCTGGACTTGTATCATGGATTTGTGGTGGATATACTATTAGTGATCCAACATTAAAAAGATTCTTTGTATTACATTTTATATTCCCATTTATAGCTTTATGTATTGTTTTTATACATATATTCTTCTTACACTTACAAGGTAGCTCTAATCCTTTAGGATATGATACAGCTTTAAAAATACCTTTCTATC…	478	Dimitrov, D., Ilieva, M., Ivanova, K., Brlík, V. & Zehtindjiev, P.	Detecting local transmission of avian malaria and related haemosporidian parasites (Apicomlexa, Haemosporida) at a Special Protection Area of Natura 2000 network	Parasitology research, 117(7), 2187-2199 (2018)
105	H. belopolskyi group	Dimitrov_et_al_2018_08	Dimitrov_et_al_2018_08	ACDUM2	Haemoproteus sp.	Europe	Eastern Europe	Bulgaria	Acrocephalus agricola	Acrocephalidae	Passeriformes	CTACTGGAGCTACATTTGTTTTTATTTTAACTTATTTACATATTTTAAGAGGATTAAATTACTCATATTCATATTTACCTTTATCATGGATATCTGGATTATTAATATTCTTAATTTCTATTGTTACTGCTTTTATGGGTTATGTATTACCTTGGGGTCAAATGAGTTTCTGGGGTGCAACCGTTATTACTAATTTATTATACTTTATTCCTGGACTTGTATCATGGATTTGTGGTGGATATACTATTAGTGATCCAACATTAAAAAGATTCTTTGTATTACATTTTATATTCCCATTTATAGCTTTATGTATTGTTTTTATACATATATTCTTCTTACACTTACAAGGTAGCTCTAATCCTTTAGGATATGATACAGCTTTAAAAATACCTTTCTATC…	478	Dimitrov, D., Ilieva, M., Ivanova, K., Brlík, V. & Zehtindjiev, P.	Detecting local transmission of avian malaria and related haemosporidian parasites (Apicomlexa, Haemosporida) at a Special Protection Area of Natura 2000 network	Parasitology research, 117(7), 2187-2199 (2018)
106	H. belopolskyi group	Dimitrov_et_al_2018_09	Dimitrov_et_al_2018_09	ACDUM2	Haemoproteus sp.	Europe	Eastern Europe	Bulgaria	Acrocephalus agricola	Acrocephalidae	Passeriformes	CTACTGGAGCTACATTTGTTTTTATTTTAACTTATTTACATATTTTAAGAGGATTAAATTACTCATATTCATATTTACCTTTATCATGGATATCTGGATTATTAATATTCTTAATTTCTATTGTTACTGCTTTTATGGGTTATGTATTACCTTGGGGTCAAATGAGTTTCTGGGGTGCAACCGTTATTACTAATTTATTATACTTTATTCCTGGACTTGTATCATGGATTTGTGGTGGATATACTATTAGTGATCCAACATTAAAAAGATTCTTTGTATTACATTTTATATTCCCATTTATAGCTTTATGTATTGTTTTTATACATATATTCTTCTTACACTTACAAGGTAGCTCTAATCCTTTAGGATATGATACAGCTTTAAAAATACCTTTCTATC…	478	Dimitrov, D., Ilieva, M., Ivanova, K., Brlík, V. & Zehtindjiev, P.	Detecting local transmission of avian malaria and related haemosporidian parasites (Apicomlexa, Haemosporida) at a Special Protection Area of Natura 2000 network	Parasitology research, 117(7), 2187-2199 (2018)
107	H. belopolskyi group	Dimitrov_et_al_2018_10	Dimitrov_et_al_2018_10	ACDUM2	Haemoproteus sp.	Europe	Eastern Europe	Bulgaria	Acrocephalus agricola	Acrocephalidae	Passeriformes	CTACTGGAGCTACATTTGTTTTTATTTTAACTTATTTACATATTTTAAGAGGATTAAATTACTCATATTCATATTTACCTTTATCATGGATATCTGGATTATTAATATTCTTAATTTCTATTGTTACTGCTTTTATGGGTTATGTATTACCTTGGGGTCAAATGAGTTTCTGGGGTGCAACCGTTATTACTAATTTATTATACTTTATTCCTGGACTTGTATCATGGATTTGTGGTGGATATACTATTAGTGATCCAACATTAAAAAGATTCTTTGTATTACATTTTATATTCCCATTTATAGCTTTATGTATTGTTTTTATACATATATTCTTCTTACACTTACAAGGTAGCTCTAATCCTTTAGGATATGATACAGCTTTAAAAATACCTTTCTATC…	478	Dimitrov, D., Ilieva, M., Ivanova, K., Brlík, V. & Zehtindjiev, P.	Detecting local transmission of avian malaria and related haemosporidian parasites (Apicomlexa, Haemosporida) at a Special Protection Area of Natura 2000 network	Parasitology research, 117(7), 2187-2199 (2018)
108	H. belopolskyi group	Dimitrov_et_al_2018_11	Dimitrov_et_al_2018_11	ACDUM2	Haemoproteus sp.	Europe	Eastern Europe	Bulgaria	Acrocephalus agricola	Acrocephalidae	Passeriformes	CTACTGGAGCTACATTTGTTTTTATTTTAACTTATTTACATATTTTAAGAGGATTAAATTACTCATATTCATATTTACCTTTATCATGGATATCTGGATTATTAATATTCTTAATTTCTATTGTTACTGCTTTTATGGGTTATGTATTACCTTGGGGTCAAATGAGTTTCTGGGGTGCAACCGTTATTACTAATTTATTATACTTTATTCCTGGACTTGTATCATGGATTTGTGGTGGATATACTATTAGTGATCCAACATTAAAAAGATTCTTTGTATTACATTTTATATTCCCATTTATAGCTTTATGTATTGTTTTTATACATATATTCTTCTTACACTTACAAGGTAGCTCTAATCCTTTAGGATATGATACAGCTTTAAAAATACCTTTCTATC…	478	Dimitrov, D., Ilieva, M., Ivanova, K., Brlík, V. & Zehtindjiev, P.	Detecting local transmission of avian malaria and related haemosporidian parasites (Apicomlexa, Haemosporida) at a Special Protection Area of Natura 2000 network	Parasitology research, 117(7), 2187-2199 (2018)
109	H. belopolskyi group	Dimitrov_et_al_2018_12	Dimitrov_et_al_2018_12	ACDUM2	Haemoproteus sp.	Europe	Eastern Europe	Bulgaria	Acrocephalus agricola	Acrocephalidae	Passeriformes	CTACTGGAGCTACATTTGTTTTTATTTTAACTTATTTACATATTTTAAGAGGATTAAATTACTCATATTCATATTTACCTTTATCATGGATATCTGGATTATTAATATTCTTAATTTCTATTGTTACTGCTTTTATGGGTTATGTATTACCTTGGGGTCAAATGAGTTTCTGGGGTGCAACCGTTATTACTAATTTATTATACTTTATTCCTGGACTTGTATCATGGATTTGTGGTGGATATACTATTAGTGATCCAACATTAAAAAGATTCTTTGTATTACATTTTATATTCCCATTTATAGCTTTATGTATTGTTTTTATACATATATTCTTCTTACACTTACAAGGTAGCTCTAATCCTTTAGGATATGATACAGCTTTAAAAATACCTTTCTATC…	478	Dimitrov, D., Ilieva, M., Ivanova, K., Brlík, V. & Zehtindjiev, P.	Detecting local transmission of avian malaria and related haemosporidian parasites (Apicomlexa, Haemosporida) at a Special Protection Area of Natura 2000 network	Parasitology research, 117(7), 2187-2199 (2018)
110	H. belopolskyi group	Dimitrov_et_al_2018_13	Dimitrov_et_al_2018_13	ACDUM2	Haemoproteus sp.	Europe	Eastern Europe	Bulgaria	Acrocephalus agricola	Acrocephalidae	Passeriformes	CTACTGGAGCTACATTTGTTTTTATTTTAACTTATTTACATATTTTAAGAGGATTAAATTACTCATATTCATATTTACCTTTATCATGGATATCTGGATTATTAATATTCTTAATTTCTATTGTTACTGCTTTTATGGGTTATGTATTACCTTGGGGTCAAATGAGTTTCTGGGGTGCAACCGTTATTACTAATTTATTATACTTTATTCCTGGACTTGTATCATGGATTTGTGGTGGATATACTATTAGTGATCCAACATTAAAAAGATTCTTTGTATTACATTTTATATTCCCATTTATAGCTTTATGTATTGTTTTTATACATATATTCTTCTTACACTTACAAGGTAGCTCTAATCCTTTAGGATATGATACAGCTTTAAAAATACCTTTCTATC…	478	Dimitrov, D., Ilieva, M., Ivanova, K., Brlík, V. & Zehtindjiev, P.	Detecting local transmission of avian malaria and related haemosporidian parasites (Apicomlexa, Haemosporida) at a Special Protection Area of Natura 2000 network	Parasitology research, 117(7), 2187-2199 (2018)
111	H. belopolskyi group	Dimitrov_et_al_2018_14	Dimitrov_et_al_2018_14	ACDUM2	Haemoproteus sp.	Europe	Eastern Europe	Bulgaria	Acrocephalus agricola	Acrocephalidae	Passeriformes	CTACTGGAGCTACATTTGTTTTTATTTTAACTTATTTACATATTTTAAGAGGATTAAATTACTCATATTCATATTTACCTTTATCATGGATATCTGGATTATTAATATTCTTAATTTCTATTGTTACTGCTTTTATGGGTTATGTATTACCTTGGGGTCAAATGAGTTTCTGGGGTGCAACCGTTATTACTAATTTATTATACTTTATTCCTGGACTTGTATCATGGATTTGTGGTGGATATACTATTAGTGATCCAACATTAAAAAGATTCTTTGTATTACATTTTATATTCCCATTTATAGCTTTATGTATTGTTTTTATACATATATTCTTCTTACACTTACAAGGTAGCTCTAATCCTTTAGGATATGATACAGCTTTAAAAATACCTTTCTATC…	478	Dimitrov, D., Ilieva, M., Ivanova, K., Brlík, V. & Zehtindjiev, P.	Detecting local transmission of avian malaria and related haemosporidian parasites (Apicomlexa, Haemosporida) at a Special Protection Area of Natura 2000 network	Parasitology research, 117(7), 2187-2199 (2018)
112	H. belopolskyi group	Dimitrov_et_al_2018_15	Dimitrov_et_al_2018_15	ACDUM2	Haemoproteus sp.	Europe	Eastern Europe	Bulgaria	Acrocephalus agricola	Acrocephalidae	Passeriformes	CTACTGGAGCTACATTTGTTTTTATTTTAACTTATTTACATATTTTAAGAGGATTAAATTACTCATATTCATATTTACCTTTATCATGGATATCTGGATTATTAATATTCTTAATTTCTATTGTTACTGCTTTTATGGGTTATGTATTACCTTGGGGTCAAATGAGTTTCTGGGGTGCAACCGTTATTACTAATTTATTATACTTTATTCCTGGACTTGTATCATGGATTTGTGGTGGATATACTATTAGTGATCCAACATTAAAAAGATTCTTTGTATTACATTTTATATTCCCATTTATAGCTTTATGTATTGTTTTTATACATATATTCTTCTTACACTTACAAGGTAGCTCTAATCCTTTAGGATATGATACAGCTTTAAAAATACCTTTCTATC…	478	Dimitrov, D., Ilieva, M., Ivanova, K., Brlík, V. & Zehtindjiev, P.	Detecting local transmission of avian malaria and related haemosporidian parasites (Apicomlexa, Haemosporida) at a Special Protection Area of Natura 2000 network	Parasitology research, 117(7), 2187-2199 (2018)
113	H. belopolskyi group	Dimitrov_et_al_2018_16	Dimitrov_et_al_2018_16	ACDUM2	Haemoproteus sp.	Europe	Eastern Europe	Bulgaria	Acrocephalus agricola	Acrocephalidae	Passeriformes	CTACTGGAGCTACATTTGTTTTTATTTTAACTTATTTACATATTTTAAGAGGATTAAATTACTCATATTCATATTTACCTTTATCATGGATATCTGGATTATTAATATTCTTAATTTCTATTGTTACTGCTTTTATGGGTTATGTATTACCTTGGGGTCAAATGAGTTTCTGGGGTGCAACCGTTATTACTAATTTATTATACTTTATTCCTGGACTTGTATCATGGATTTGTGGTGGATATACTATTAGTGATCCAACATTAAAAAGATTCTTTGTATTACATTTTATATTCCCATTTATAGCTTTATGTATTGTTTTTATACATATATTCTTCTTACACTTACAAGGTAGCTCTAATCCTTTAGGATATGATACAGCTTTAAAAATACCTTTCTATC…	478	Dimitrov, D., Ilieva, M., Ivanova, K., Brlík, V. & Zehtindjiev, P.	Detecting local transmission of avian malaria and related haemosporidian parasites (Apicomlexa, Haemosporida) at a Special Protection Area of Natura 2000 network	Parasitology research, 117(7), 2187-2199 (2018)
114	H. belopolskyi group	Dimitrov_et_al_2018_17	Dimitrov_et_al_2018_17	ACDUM2	Haemoproteus sp.	Europe	Eastern Europe	Bulgaria	Acrocephalus agricola	Acrocephalidae	Passeriformes	CTACTGGAGCTACATTTGTTTTTATTTTAACTTATTTACATATTTTAAGAGGATTAAATTACTCATATTCATATTTACCTTTATCATGGATATCTGGATTATTAATATTCTTAATTTCTATTGTTACTGCTTTTATGGGTTATGTATTACCTTGGGGTCAAATGAGTTTCTGGGGTGCAACCGTTATTACTAATTTATTATACTTTATTCCTGGACTTGTATCATGGATTTGTGGTGGATATACTATTAGTGATCCAACATTAAAAAGATTCTTTGTATTACATTTTATATTCCCATTTATAGCTTTATGTATTGTTTTTATACATATATTCTTCTTACACTTACAAGGTAGCTCTAATCCTTTAGGATATGATACAGCTTTAAAAATACCTTTCTATC…	478	Dimitrov, D., Ilieva, M., Ivanova, K., Brlík, V. & Zehtindjiev, P.	Detecting local transmission of avian malaria and related haemosporidian parasites (Apicomlexa, Haemosporida) at a Special Protection Area of Natura 2000 network	Parasitology research, 117(7), 2187-2199 (2018)
115	H. belopolskyi group	Dimitrov_et_al_2018_18	Dimitrov_et_al_2018_18	ACDUM2	Haemoproteus sp.	Europe	Eastern Europe	Bulgaria	Acrocephalus agricola	Acrocephalidae	Passeriformes	CTACTGGAGCTACATTTGTTTTTATTTTAACTTATTTACATATTTTAAGAGGATTAAATTACTCATATTCATATTTACCTTTATCATGGATATCTGGATTATTAATATTCTTAATTTCTATTGTTACTGCTTTTATGGGTTATGTATTACCTTGGGGTCAAATGAGTTTCTGGGGTGCAACCGTTATTACTAATTTATTATACTTTATTCCTGGACTTGTATCATGGATTTGTGGTGGATATACTATTAGTGATCCAACATTAAAAAGATTCTTTGTATTACATTTTATATTCCCATTTATAGCTTTATGTATTGTTTTTATACATATATTCTTCTTACACTTACAAGGTAGCTCTAATCCTTTAGGATATGATACAGCTTTAAAAATACCTTTCTATC…	478	Dimitrov, D., Ilieva, M., Ivanova, K., Brlík, V. & Zehtindjiev, P.	Detecting local transmission of avian malaria and related haemosporidian parasites (Apicomlexa, Haemosporida) at a Special Protection Area of Natura 2000 network	Parasitology research, 117(7), 2187-2199 (2018)
116	H. belopolskyi group	KY695227_01	KY695227_01	ACDUM3	Haemoproteus sp.	Asia	Southern Asia	India	Acrocephalus dumetorum	Acrocephalidae	Passeriformes	CTACTGGAGCTACATTTGTTTTTATTTTAACTTACTTACATATTTTAAGAGGATTAAATTACTCATATTCATACTTACCTTTATCATGGATATCTGGATTATTAATATTCTTAATTTCTATTGTTACTGCTTTTATGGGTTATGTTTTACCTTGGGGTCAAATGAGTTTCTGGGGTGCAACCGTTATTACTAATTTATTATATTTTATTCCTGGACTTGTATCATGGATTTGTGGTGGATATACTATTAGTGATCCAACCTTAAAAAGATTCTTCGTATTACATTTTATATTTCCATTTATAGCCTTATGTATTGTTTTTATACATATATTCTTCTTACACTTACAAGGTAGCTCTAATCCTTTAGGATATGATACAGCTTTAAAAATACCTTTCTATC…	478	Ishtiaq, F.	Exploring host and geographical shifts in transmission of haemosporidians in a Palaearctic passerine wintering in India	J. Ornithol. 158, 869-874 (2017)
117	H. belopolskyi group	KY695227_02	KY695227_02	ACDUM3	Haemoproteus sp.	Asia	Southern Asia	India	Acrocephalus dumetorum	Acrocephalidae	Passeriformes	CTACTGGAGCTACATTTGTTTTTATTTTAACTTACTTACATATTTTAAGAGGATTAAATTACTCATATTCATACTTACCTTTATCATGGATATCTGGATTATTAATATTCTTAATTTCTATTGTTACTGCTTTTATGGGTTATGTTTTACCTTGGGGTCAAATGAGTTTCTGGGGTGCAACCGTTATTACTAATTTATTATATTTTATTCCTGGACTTGTATCATGGATTTGTGGTGGATATACTATTAGTGATCCAACCTTAAAAAGATTCTTCGTATTACATTTTATATTTCCATTTATAGCCTTATGTATTGTTTTTATACATATATTCTTCTTACACTTACAAGGTAGCTCTAATCCTTTAGGATATGATACAGCTTTAAAAATACCTTTCTATC…	478	Ishtiaq, F.	Exploring host and geographical shifts in transmission of haemosporidians in a Palaearctic passerine wintering in India	J. Ornithol. 158, 869-874 (2017)
118	H. belopolskyi group	KY695227_03	KY695227_03	ACDUM3	Haemoproteus sp.	Asia	Southern Asia	India	Acrocephalus dumetorum	Acrocephalidae	Passeriformes	CTACTGGAGCTACATTTGTTTTTATTTTAACTTACTTACATATTTTAAGAGGATTAAATTACTCATATTCATACTTACCTTTATCATGGATATCTGGATTATTAATATTCTTAATTTCTATTGTTACTGCTTTTATGGGTTATGTTTTACCTTGGGGTCAAATGAGTTTCTGGGGTGCAACCGTTATTACTAATTTATTATATTTTATTCCTGGACTTGTATCATGGATTTGTGGTGGATATACTATTAGTGATCCAACCTTAAAAAGATTCTTCGTATTACATTTTATATTTCCATTTATAGCCTTATGTATTGTTTTTATACATATATTCTTCTTACACTTACAAGGTAGCTCTAATCCTTTAGGATATGATACAGCTTTAAAAATACCTTTCTATC…	478	Ishtiaq, F.	Exploring host and geographical shifts in transmission of haemosporidians in a Palaearctic passerine wintering in India	J. Ornithol. 158, 869-874 (2017)
119	H. belopolskyi group	KY695227_04	KY695227_04	ACDUM3	Haemoproteus sp.	Asia	Southern Asia	India	Acrocephalus dumetorum	Acrocephalidae	Passeriformes	CTACTGGAGCTACATTTGTTTTTATTTTAACTTACTTACATATTTTAAGAGGATTAAATTACTCATATTCATACTTACCTTTATCATGGATATCTGGATTATTAATATTCTTAATTTCTATTGTTACTGCTTTTATGGGTTATGTTTTACCTTGGGGTCAAATGAGTTTCTGGGGTGCAACCGTTATTACTAATTTATTATATTTTATTCCTGGACTTGTATCATGGATTTGTGGTGGATATACTATTAGTGATCCAACCTTAAAAAGATTCTTCGTATTACATTTTATATTTCCATTTATAGCCTTATGTATTGTTTTTATACATATATTCTTCTTACACTTACAAGGTAGCTCTAATCCTTTAGGATATGATACAGCTTTAAAAATACCTTTCTATC…	478	Ishtiaq, F.	Exploring host and geographical shifts in transmission of haemosporidians in a Palaearctic passerine wintering in India	J. Ornithol. 158, 869-874 (2017)
120	H. belopolskyi group	KY695227_05	KY695227_05	ACDUM3	Haemoproteus sp.	Asia	Southern Asia	India	Acrocephalus dumetorum	Acrocephalidae	Passeriformes	CTACTGGAGCTACATTTGTTTTTATTTTAACTTACTTACATATTTTAAGAGGATTAAATTACTCATATTCATACTTACCTTTATCATGGATATCTGGATTATTAATATTCTTAATTTCTATTGTTACTGCTTTTATGGGTTATGTTTTACCTTGGGGTCAAATGAGTTTCTGGGGTGCAACCGTTATTACTAATTTATTATATTTTATTCCTGGACTTGTATCATGGATTTGTGGTGGATATACTATTAGTGATCCAACCTTAAAAAGATTCTTCGTATTACATTTTATATTTCCATTTATAGCCTTATGTATTGTTTTTATACATATATTCTTCTTACACTTACAAGGTAGCTCTAATCCTTTAGGATATGATACAGCTTTAAAAATACCTTTCTATC…	478	Ishtiaq, F.	Exploring host and geographical shifts in transmission of haemosporidians in a Palaearctic passerine wintering in India	J. Ornithol. 158, 869-874 (2017)
121	H. belopolskyi group	KY695227_06	KY695227_06	ACDUM3	Haemoproteus sp.	Asia	Southern Asia	India	Acrocephalus dumetorum	Acrocephalidae	Passeriformes	CTACTGGAGCTACATTTGTTTTTATTTTAACTTACTTACATATTTTAAGAGGATTAAATTACTCATATTCATACTTACCTTTATCATGGATATCTGGATTATTAATATTCTTAATTTCTATTGTTACTGCTTTTATGGGTTATGTTTTACCTTGGGGTCAAATGAGTTTCTGGGGTGCAACCGTTATTACTAATTTATTATATTTTATTCCTGGACTTGTATCATGGATTTGTGGTGGATATACTATTAGTGATCCAACCTTAAAAAGATTCTTCGTATTACATTTTATATTTCCATTTATAGCCTTATGTATTGTTTTTATACATATATTCTTCTTACACTTACAAGGTAGCTCTAATCCTTTAGGATATGATACAGCTTTAAAAATACCTTTCTATC…	478	Ishtiaq, F.	Exploring host and geographical shifts in transmission of haemosporidians in a Palaearctic passerine wintering in India	J. Ornithol. 158, 869-874 (2017)
122	H. belopolskyi group	KY695227_07	KY695227_07	ACDUM3	Haemoproteus sp.	Asia	Southern Asia	India	Acrocephalus dumetorum	Acrocephalidae	Passeriformes	CTACTGGAGCTACATTTGTTTTTATTTTAACTTACTTACATATTTTAAGAGGATTAAATTACTCATATTCATACTTACCTTTATCATGGATATCTGGATTATTAATATTCTTAATTTCTATTGTTACTGCTTTTATGGGTTATGTTTTACCTTGGGGTCAAATGAGTTTCTGGGGTGCAACCGTTATTACTAATTTATTATATTTTATTCCTGGACTTGTATCATGGATTTGTGGTGGATATACTATTAGTGATCCAACCTTAAAAAGATTCTTCGTATTACATTTTATATTTCCATTTATAGCCTTATGTATTGTTTTTATACATATATTCTTCTTACACTTACAAGGTAGCTCTAATCCTTTAGGATATGATACAGCTTTAAAAATACCTTTCTATC…	478	Ishtiaq, F.	Exploring host and geographical shifts in transmission of haemosporidians in a Palaearctic passerine wintering in India	J. Ornithol. 158, 869-874 (2017)
123	H. belopolskyi group	KY695227_08	KY695227_08	ACDUM3	Haemoproteus sp.	Asia	Southern Asia	India	Acrocephalus dumetorum	Acrocephalidae	Passeriformes	CTACTGGAGCTACATTTGTTTTTATTTTAACTTACTTACATATTTTAAGAGGATTAAATTACTCATATTCATACTTACCTTTATCATGGATATCTGGATTATTAATATTCTTAATTTCTATTGTTACTGCTTTTATGGGTTATGTTTTACCTTGGGGTCAAATGAGTTTCTGGGGTGCAACCGTTATTACTAATTTATTATATTTTATTCCTGGACTTGTATCATGGATTTGTGGTGGATATACTATTAGTGATCCAACCTTAAAAAGATTCTTCGTATTACATTTTATATTTCCATTTATAGCCTTATGTATTGTTTTTATACATATATTCTTCTTACACTTACAAGGTAGCTCTAATCCTTTAGGATATGATACAGCTTTAAAAATACCTTTCTATC…	478	Ishtiaq, F.	Exploring host and geographical shifts in transmission of haemosporidians in a Palaearctic passerine wintering in India	J. Ornithol. 158, 869-874 (2017)
124	H. belopolskyi group	KY695227_09	KY695227_09	ACDUM3	Haemoproteus sp.	Asia	Southern Asia	India	Acrocephalus dumetorum	Acrocephalidae	Passeriformes	CTACTGGAGCTACATTTGTTTTTATTTTAACTTACTTACATATTTTAAGAGGATTAAATTACTCATATTCATACTTACCTTTATCATGGATATCTGGATTATTAATATTCTTAATTTCTATTGTTACTGCTTTTATGGGTTATGTTTTACCTTGGGGTCAAATGAGTTTCTGGGGTGCAACCGTTATTACTAATTTATTATATTTTATTCCTGGACTTGTATCATGGATTTGTGGTGGATATACTATTAGTGATCCAACCTTAAAAAGATTCTTCGTATTACATTTTATATTTCCATTTATAGCCTTATGTATTGTTTTTATACATATATTCTTCTTACACTTACAAGGTAGCTCTAATCCTTTAGGATATGATACAGCTTTAAAAATACCTTTCTATC…	478	Ishtiaq, F.	Exploring host and geographical shifts in transmission of haemosporidians in a Palaearctic passerine wintering in India	J. Ornithol. 158, 869-874 (2017)
125	H. belopolskyi group	KY695227_10	KY695227_10	ACDUM3	Haemoproteus sp.	Asia	Southern Asia	India	Acrocephalus dumetorum	Acrocephalidae	Passeriformes	CTACTGGAGCTACATTTGTTTTTATTTTAACTTACTTACATATTTTAAGAGGATTAAATTACTCATATTCATACTTACCTTTATCATGGATATCTGGATTATTAATATTCTTAATTTCTATTGTTACTGCTTTTATGGGTTATGTTTTACCTTGGGGTCAAATGAGTTTCTGGGGTGCAACCGTTATTACTAATTTATTATATTTTATTCCTGGACTTGTATCATGGATTTGTGGTGGATATACTATTAGTGATCCAACCTTAAAAAGATTCTTCGTATTACATTTTATATTTCCATTTATAGCCTTATGTATTGTTTTTATACATATATTCTTCTTACACTTACAAGGTAGCTCTAATCCTTTAGGATATGATACAGCTTTAAAAATACCTTTCTATC…	478	Ishtiaq, F.	Exploring host and geographical shifts in transmission of haemosporidians in a Palaearctic passerine wintering in India	J. Ornithol. 158, 869-874 (2017)
126	H. belopolskyi group	KY695227_11	KY695227_11	ACDUM3	Haemoproteus sp.	Asia	Southern Asia	India	Acrocephalus dumetorum	Acrocephalidae	Passeriformes	CTACTGGAGCTACATTTGTTTTTATTTTAACTTACTTACATATTTTAAGAGGATTAAATTACTCATATTCATACTTACCTTTATCATGGATATCTGGATTATTAATATTCTTAATTTCTATTGTTACTGCTTTTATGGGTTATGTTTTACCTTGGGGTCAAATGAGTTTCTGGGGTGCAACCGTTATTACTAATTTATTATATTTTATTCCTGGACTTGTATCATGGATTTGTGGTGGATATACTATTAGTGATCCAACCTTAAAAAGATTCTTCGTATTACATTTTATATTTCCATTTATAGCCTTATGTATTGTTTTTATACATATATTCTTCTTACACTTACAAGGTAGCTCTAATCCTTTAGGATATGATACAGCTTTAAAAATACCTTTCTATC…	478	Ishtiaq, F.	Exploring host and geographical shifts in transmission of haemosporidians in a Palaearctic passerine wintering in India	J. Ornithol. 158, 869-874 (2017)
127	H. belopolskyi group	KY695227_12	KY695227_12	ACDUM3	Haemoproteus sp.	Asia	Southern Asia	India	Acrocephalus dumetorum	Acrocephalidae	Passeriformes	CTACTGGAGCTACATTTGTTTTTATTTTAACTTACTTACATATTTTAAGAGGATTAAATTACTCATATTCATACTTACCTTTATCATGGATATCTGGATTATTAATATTCTTAATTTCTATTGTTACTGCTTTTATGGGTTATGTTTTACCTTGGGGTCAAATGAGTTTCTGGGGTGCAACCGTTATTACTAATTTATTATATTTTATTCCTGGACTTGTATCATGGATTTGTGGTGGATATACTATTAGTGATCCAACCTTAAAAAGATTCTTCGTATTACATTTTATATTTCCATTTATAGCCTTATGTATTGTTTTTATACATATATTCTTCTTACACTTACAAGGTAGCTCTAATCCTTTAGGATATGATACAGCTTTAAAAATACCTTTCTATC…	478	Ishtiaq, F.	Exploring host and geographical shifts in transmission of haemosporidians in a Palaearctic passerine wintering in India	J. Ornithol. 158, 869-874 (2017)
128	H. belopolskyi group	KY695227_13	KY695227_13	ACDUM3	Haemoproteus sp.	Asia	Southern Asia	India	Acrocephalus dumetorum	Acrocephalidae	Passeriformes	CTACTGGAGCTACATTTGTTTTTATTTTAACTTACTTACATATTTTAAGAGGATTAAATTACTCATATTCATACTTACCTTTATCATGGATATCTGGATTATTAATATTCTTAATTTCTATTGTTACTGCTTTTATGGGTTATGTTTTACCTTGGGGTCAAATGAGTTTCTGGGGTGCAACCGTTATTACTAATTTATTATATTTTATTCCTGGACTTGTATCATGGATTTGTGGTGGATATACTATTAGTGATCCAACCTTAAAAAGATTCTTCGTATTACATTTTATATTTCCATTTATAGCCTTATGTATTGTTTTTATACATATATTCTTCTTACACTTACAAGGTAGCTCTAATCCTTTAGGATATGATACAGCTTTAAAAATACCTTTCTATC…	478	Ishtiaq, F.	Exploring host and geographical shifts in transmission of haemosporidians in a Palaearctic passerine wintering in India	J. Ornithol. 158, 869-874 (2017)
129	H. belopolskyi group	KY695227_14	KY695227_14	ACDUM3	Haemoproteus sp.	Asia	Southern Asia	India	Acrocephalus dumetorum	Acrocephalidae	Passeriformes	CTACTGGAGCTACATTTGTTTTTATTTTAACTTACTTACATATTTTAAGAGGATTAAATTACTCATATTCATACTTACCTTTATCATGGATATCTGGATTATTAATATTCTTAATTTCTATTGTTACTGCTTTTATGGGTTATGTTTTACCTTGGGGTCAAATGAGTTTCTGGGGTGCAACCGTTATTACTAATTTATTATATTTTATTCCTGGACTTGTATCATGGATTTGTGGTGGATATACTATTAGTGATCCAACCTTAAAAAGATTCTTCGTATTACATTTTATATTTCCATTTATAGCCTTATGTATTGTTTTTATACATATATTCTTCTTACACTTACAAGGTAGCTCTAATCCTTTAGGATATGATACAGCTTTAAAAATACCTTTCTATC…	478	Ishtiaq, F.	Exploring host and geographical shifts in transmission of haemosporidians in a Palaearctic passerine wintering in India	J. Ornithol. 158, 869-874 (2017)
130	H. belopolskyi group	KY695227_15	KY695227_15	ACDUM3	Haemoproteus sp.	Asia	Southern Asia	India	Acrocephalus dumetorum	Acrocephalidae	Passeriformes	CTACTGGAGCTACATTTGTTTTTATTTTAACTTACTTACATATTTTAAGAGGATTAAATTACTCATATTCATACTTACCTTTATCATGGATATCTGGATTATTAATATTCTTAATTTCTATTGTTACTGCTTTTATGGGTTATGTTTTACCTTGGGGTCAAATGAGTTTCTGGGGTGCAACCGTTATTACTAATTTATTATATTTTATTCCTGGACTTGTATCATGGATTTGTGGTGGATATACTATTAGTGATCCAACCTTAAAAAGATTCTTCGTATTACATTTTATATTTCCATTTATAGCCTTATGTATTGTTTTTATACATATATTCTTCTTACACTTACAAGGTAGCTCTAATCCTTTAGGATATGATACAGCTTTAAAAATACCTTTCTATC…	478	Ishtiaq, F.	Exploring host and geographical shifts in transmission of haemosporidians in a Palaearctic passerine wintering in India	J. Ornithol. 158, 869-874 (2017)
131	H. belopolskyi group	KY695227_16	KY695227_16	ACDUM3	Haemoproteus sp.	Asia	Southern Asia	India	Acrocephalus dumetorum	Acrocephalidae	Passeriformes	CTACTGGAGCTACATTTGTTTTTATTTTAACTTACTTACATATTTTAAGAGGATTAAATTACTCATATTCATACTTACCTTTATCATGGATATCTGGATTATTAATATTCTTAATTTCTATTGTTACTGCTTTTATGGGTTATGTTTTACCTTGGGGTCAAATGAGTTTCTGGGGTGCAACCGTTATTACTAATTTATTATATTTTATTCCTGGACTTGTATCATGGATTTGTGGTGGATATACTATTAGTGATCCAACCTTAAAAAGATTCTTCGTATTACATTTTATATTTCCATTTATAGCCTTATGTATTGTTTTTATACATATATTCTTCTTACACTTACAAGGTAGCTCTAATCCTTTAGGATATGATACAGCTTTAAAAATACCTTTCTATC…	478	Ishtiaq, F.	Exploring host and geographical shifts in transmission of haemosporidians in a Palaearctic passerine wintering in India	J. Ornithol. 158, 869-874 (2017)
132	H. belopolskyi group	KY695227_17	KY695227_17	ACDUM3	Haemoproteus sp.	Asia	Southern Asia	India	Acrocephalus dumetorum	Acrocephalidae	Passeriformes	CTACTGGAGCTACATTTGTTTTTATTTTAACTTACTTACATATTTTAAGAGGATTAAATTACTCATATTCATACTTACCTTTATCATGGATATCTGGATTATTAATATTCTTAATTTCTATTGTTACTGCTTTTATGGGTTATGTTTTACCTTGGGGTCAAATGAGTTTCTGGGGTGCAACCGTTATTACTAATTTATTATATTTTATTCCTGGACTTGTATCATGGATTTGTGGTGGATATACTATTAGTGATCCAACCTTAAAAAGATTCTTCGTATTACATTTTATATTTCCATTTATAGCCTTATGTATTGTTTTTATACATATATTCTTCTTACACTTACAAGGTAGCTCTAATCCTTTAGGATATGATACAGCTTTAAAAATACCTTTCTATC…	478	Ishtiaq, F.	Exploring host and geographical shifts in transmission of haemosporidians in a Palaearctic passerine wintering in India	J. Ornithol. 158, 869-874 (2017)
133	H. belopolskyi group	KY695227_18	KY695227_18	ACDUM3	Haemoproteus sp.	Asia	Southern Asia	India	Acrocephalus dumetorum	Acrocephalidae	Passeriformes	CTACTGGAGCTACATTTGTTTTTATTTTAACTTACTTACATATTTTAAGAGGATTAAATTACTCATATTCATACTTACCTTTATCATGGATATCTGGATTATTAATATTCTTAATTTCTATTGTTACTGCTTTTATGGGTTATGTTTTACCTTGGGGTCAAATGAGTTTCTGGGGTGCAACCGTTATTACTAATTTATTATATTTTATTCCTGGACTTGTATCATGGATTTGTGGTGGATATACTATTAGTGATCCAACCTTAAAAAGATTCTTCGTATTACATTTTATATTTCCATTTATAGCCTTATGTATTGTTTTTATACATATATTCTTCTTACACTTACAAGGTAGCTCTAATCCTTTAGGATATGATACAGCTTTAAAAATACCTTTCTATC…	478	Ishtiaq, F.	Exploring host and geographical shifts in transmission of haemosporidians in a Palaearctic passerine wintering in India	J. Ornithol. 158, 869-874 (2017)
134	H. belopolskyi group	Ishtiaq_et_al_2017_09	Ishtiaq_et_al_2017_09	ACDUM3	Haemoproteus sp.	Asia	Southern Asia	India	Acrocephalus dumetorum	Acrocephalidae	Passeriformes	CTACTGGAGCTACATTTGTTTTTATTTTAACTTACTTACATATTTTAAGAGGATTAAATTACTCATATTCATACTTACCTTTATCATGGATATCTGGATTATTAATATTCTTAATTTCTATTGTTACTGCTTTTATGGGTTATGTTTTACCTTGGGGTCAAATGAGTTTCTGGGGTGCAACCGTTATTACTAATTTATTATATTTTATTCCTGGACTTGTATCATGGATTTGTGGTGGATATACTATTAGTGATCCAACCTTAAAAAGATTCTTCGTATTACATTTTATATTTCCATTTATAGCCTTATGTATTGTTTTTATACATATATTCTTCTTACACTTACAAGGTAGCTCTAATCCTTTAGGATATGATACAGCTTTAAAAATACCTTTCTATC…	478	Ishtiaq, F., Bowden, C.G.R. & Jhala, Y.V.	Seasonal dynamics in mosquito abundance and temperature do not influence avian malaria prevalence in the Himalayan foothills	Ecol Evol 7 (19), 8040-8057 (2017)
135	H. belopolskyi group	Ishtiaq_et_al_2017_10	Ishtiaq_et_al_2017_10	ACDUM3	Haemoproteus sp.	Asia	Southern Asia	India	Acrocephalus dumetorum	Acrocephalidae	Passeriformes	CTACTGGAGCTACATTTGTTTTTATTTTAACTTACTTACATATTTTAAGAGGATTAAATTACTCATATTCATACTTACCTTTATCATGGATATCTGGATTATTAATATTCTTAATTTCTATTGTTACTGCTTTTATGGGTTATGTTTTACCTTGGGGTCAAATGAGTTTCTGGGGTGCAACCGTTATTACTAATTTATTATATTTTATTCCTGGACTTGTATCATGGATTTGTGGTGGATATACTATTAGTGATCCAACCTTAAAAAGATTCTTCGTATTACATTTTATATTTCCATTTATAGCCTTATGTATTGTTTTTATACATATATTCTTCTTACACTTACAAGGTAGCTCTAATCCTTTAGGATATGATACAGCTTTAAAAATACCTTTCTATC…	478	Ishtiaq, F., Bowden, C.G.R. & Jhala, Y.V.	Seasonal dynamics in mosquito abundance and temperature do not influence avian malaria prevalence in the Himalayan foothills	Ecol Evol 7 (19), 8040-8057 (2017)
136	H. belopolskyi group	Ishtiaq_et_al_2017_11	Ishtiaq_et_al_2017_11	ACDUM3	Haemoproteus sp.	Asia	Southern Asia	India	Acrocephalus dumetorum	Acrocephalidae	Passeriformes	CTACTGGAGCTACATTTGTTTTTATTTTAACTTACTTACATATTTTAAGAGGATTAAATTACTCATATTCATACTTACCTTTATCATGGATATCTGGATTATTAATATTCTTAATTTCTATTGTTACTGCTTTTATGGGTTATGTTTTACCTTGGGGTCAAATGAGTTTCTGGGGTGCAACCGTTATTACTAATTTATTATATTTTATTCCTGGACTTGTATCATGGATTTGTGGTGGATATACTATTAGTGATCCAACCTTAAAAAGATTCTTCGTATTACATTTTATATTTCCATTTATAGCCTTATGTATTGTTTTTATACATATATTCTTCTTACACTTACAAGGTAGCTCTAATCCTTTAGGATATGATACAGCTTTAAAAATACCTTTCTATC…	478	Ishtiaq, F., Bowden, C.G.R. & Jhala, Y.V.	Seasonal dynamics in mosquito abundance and temperature do not influence avian malaria prevalence in the Himalayan foothills	Ecol Evol 7 (19), 8040-8057 (2017)
137	H. belopolskyi group	Nourani_et_al_2018_04	Nourani_et_al_2018_04	ACDUM3	Haemoproteus sp.	Asia	Southern Asia	Iran	Acrocephalus dumetorum	Acrocephalidae	Passeriformes	CTACTGGAGCTACATTTGTTTTTATTTTAACTTACTTACATATTTTAAGAGGATTAAATTACTCATATTCATACTTACCTTTATCATGGATATCTGGATTATTAATATTCTTAATTTCTATTGTTACTGCTTTTATGGGTTATGTTTTACCTTGGGGTCAAATGAGTTTCTGGGGTGCAACCGTTATTACTAATTTATTATATTTTATTCCTGGACTTGTATCATGGATTTGTGGTGGATATACTATTAGTGATCCAACCTTAAAAAGATTCTTCGTATTACATTTTATATTTCCATTTATAGCCTTATGTATTGTTTTTATACATATATTCTTCTTACACTTACAAGGTAGCTCTAATCCTTTAGGATATGATACAGCTTTAAAAATACCTTTCTATC…	478	Nourani, L., Aliabadian, M., Mirshamsi, O. & Dinparast Djadid, N.	Molecular detection and genetic diversity of avian haemosporidian parasites in Iran	PLOS ONE 13 (11), e0206638 (2018)
138	H. belopolskyi group	MG976520	MG976520	ACDUM3	Haemoproteus sp.	Asia	Southern Asia	Iran	Acrocephalus dumetorum	Acrocephalidae	Passeriformes	CTACTGGAGCTACATTTGTTTTTATTTTAACTTACTTACATATTTTAAGAGGATTAAATTACTCATATTCATACTTACCTTTATCATGGATATCTGGATTATTAATATTCTTAATTTCTATTGTTACTGCTTTTATGGGTTATGTTTTACCTTGGGGTCAAATGAGTTTCTGGGGTGCAACCGTTATTACTAATTTATTATATTTTATTCCTGGACTTGTATCATGGATTTGTGGTGGATATACTATTAGTGATCCAACCTTAAAAAGATTCTTCGTATTACATTTTATATTTCCATTTATAGCCTTATGTATTGTTTTTATACATATATTCTTCTTACACTTACAAGGTAGCTCTAATCCTTTAGGATATGATACAGCTTTAAAAATACCTTTCTATC…	478	Nourani, L., Aliabadian, M., Mirshamsi, O. & Dinparast Djadid, N.	Molecular detection and genetic diversity of avian haemosporidian parasites in Iran	PLOS ONE 13 (11), e0206638 (2018)
139	H. belopolskyi group	MF442594	MF442594	ACNEW02	Haemoproteus sp.	Africa	Eastern Africa	Madagascar	Acrocephalus newtoni	Acrocephalidae	Passeriformes	CTACTGGAGCTACATTTGTTTTTATTTTAACTTACTTACATATTTTAAGAGGATTAAATTACTCATATTCATACTTACCTTTATCATGGATATCTGGATTATTAATATTCTTAATTTCTATTGTTACTGCTTTTATGGGTTATGTATTACCTTGGGGTCAAATGAGTTTCTGGGGTGCAACCGTTATTACTAATTTATTATATTTTATTCCTGGACTTGTCTCATGGATTTGTGGTGGATATACTATTAGTGATCCAACATTAAAAAGATTCTTTGTATTACATTTTATATTTCCATTTATAGCCTTATGTATTGTTTTTATACATATATTCTTCTTACACTTACAAGGTAGCTCTAATCCTTTAGGATATGATACAGCTTTAAAAATACCTTTCTATC…	478	Musa, S., Mackenstedt, U., Woog, F. & Dinkel, A.	Avian malaria on Madagascar: prevalence, biodiversity and specialization of haemosporidian parasites	Int. J. Parasitol, 49(3-4), 199-210 (2019)
140	H. belopolskyi group	EF032811	EF032811	ACSTE1	Haemoproteus sp.	Asia	Central Asia	Kazakhstan	Acrocephalus stentoreus	Acrocephalidae	Passeriformes	CTACTGGAGCTACATTTGTTTTTATTTTAACTTACTTACATATTTTAAGAGGATTAAATTATTCATATTCATACTTACCTTTATCATGGATATCTGGATTATTAATATTCTTAATCTCAATAGTTACTGCTTTTATGGGTTATGTTTTACCTTGGGGTCAAATGAGTTTCTGGGGTGCAACCGTTATTACTAATCTATTATATTTTATTCCTGGACTTGTATCATGGATTTGTGGTGGATATACTATTAGTGATCCTACTCTAAAAAGATTCTTTGTATTACATTTTATATTTCCATTTATAGCCTTATGTATTGTTTTCATACATATATTCTTCTTACACTTACAAGGTAGCTCTAATCCTTTAGGATATGATACAGCTTTAAAAATACCTTTCTATC…	478	Hellgren, O., Waldenstrom, J. & Bensch, S.	A new PCR assay for simultaneous studies of Leucocytozoon, Plasmodium, and Haemoproteus from avian blood	Journal of Parasitology, 90(4), 797-802 (2004)
141	H. belopolskyi group	MG976514	MG976514	ACSTE1	Haemoproteus sp.	Asia	Southern Asia	Iran	Acrocephalus stentoreus	Acrocephalidae	Passeriformes	CTACTGGAGCTACATTTGTTTTTATTTTAACTTACTTACATATTTTAAGAGGATTAAATTATTCATATTCATACTTACCTTTATCATGGATATCTGGATTATTAATATTCTTAATCTCAATAGTTACTGCTTTTATGGGTTATGTTTTACCTTGGGGTCAAATGAGTTTCTGGGGTGCAACCGTTATTACTAATCTATTATATTTTATTCCTGGACTTGTATCATGGATTTGTGGTGGATATACTATTAGTGATCCTACTCTAAAAAGATTCTTTGTATTACATTTTATATTTCCATTTATAGCCTTATGTATTGTTTTCATACATATATTCTTCTTACACTTACAAGGTAGCTCTAATCCTTTAGGATATGATACAGCTTTAAAAATACCTTTCTATC…	478	Nourani, L., Aliabadian, M., Mirshamsi, O. & Dinparast Djadid, N.	Molecular detection and genetic diversity of avian haemosporidian parasites in Iran	PLOS ONE 13 (11), e0206638 (2018)
142	H. belopolskyi group	MG976515	MG976515	ACSTE1	Haemoproteus sp.	Asia	Southern Asia	Iran	Acrocephalus stentoreus	Acrocephalidae	Passeriformes	CTACTGGAGCTACATTTGTTTTTATTTTAACTTACTTACATATTTTAAGAGGATTAAATTATTCATATTCATACTTACCTTTATCATGGATATCTGGATTATTAATATTCTTAATCTCAATAGTTACTGCTTTTATGGGTTATGTTTTACCTTGGGGTCAAATGAGTTTCTGGGGTGCAACCGTTATTACTAATCTATTATATTTTATTCCTGGACTTGTATCATGGATTTGTGGTGGATATACTATTAGTGATCCTACTCTAAAAAGATTCTTTGTATTACATTTTATATTTCCATTTATAGCCTTATGTATTGTTTTCATACATATATTCTTCTTACACTTACAAGGTAGCTCTAATCCTTTAGGATATGATACAGCTTTAAAAATACCTTTCTATC…	478	Nourani, L., Aliabadian, M., Mirshamsi, O. & Dinparast Djadid, N.	Molecular detection and genetic diversity of avian haemosporidian parasites in Iran	PLOS ONE 13 (11), e0206638 (2018)
143	H. belopolskyi group	Zehtindjiev_et_al_2008_01	Zehtindjiev_et_al_2008_01	ACSTE1	Haemoproteus sp.	Europe	Eastern Europe	Bulgaria	Acrocephalus arundinaceus	Acrocephalidae	Passeriformes	CTACTGGAGCTACATTTGTTTTTATTTTAACTTACTTACATATTTTAAGAGGATTAAATTATTCATATTCATACTTACCTTTATCATGGATATCTGGATTATTAATATTCTTAATCTCAATAGTTACTGCTTTTATGGGTTATGTTTTACCTTGGGGTCAAATGAGTTTCTGGGGTGCAACCGTTATTACTAATCTATTATATTTTATTCCTGGACTTGTATCATGGATTTGTGGTGGATATACTATTAGTGATCCTACTCTAAAAAGATTCTTTGTATTACATTTTATATTTCCATTTATAGCCTTATGTATTGTTTTCATACATATATTCTTCTTACACTTACAAGGTAGCTCTAATCCTTTAGGATATGATACAGCTTTAAAAATACCTTTCTATC…	478	Zehtindjiev, P., Ilieva, M., Westerdahl, H., Hansson, B., Valkiūnas, G., & Bensch, S.	Dynamics of parasitemia of malaria parasites in a naturally and experimentally infected migratory songbird, the great reed warbler Acrocephalus arundinaceus	Experimental parasitology, 119(1), 99-110 (2008)
144	H. belopolskyi group	Svoboda_et_al_2009_01	Svoboda_et_al_2009_01	ACSTE1	Haemoproteus sp.	Europe	Southern Europe	Romania	Acrocephalus arundinaceus	Acrocephalidae	Passeriformes	CTACTGGAGCTACATTTGTTTTTATTTTAACTTACTTACATATTTTAAGAGGATTAAATTATTCATATTCATACTTACCTTTATCATGGATATCTGGATTATTAATATTCTTAATCTCAATAGTTACTGCTTTTATGGGTTATGTTTTACCTTGGGGTCAAATGAGTTTCTGGGGTGCAACCGTTATTACTAATCTATTATATTTTATTCCTGGACTTGTATCATGGATTTGTGGTGGATATACTATTAGTGATCCTACTCTAAAAAGATTCTTTGTATTACATTTTATATTTCCATTTATAGCCTTATGTATTGTTTTCATACATATATTCTTCTTACACTTACAAGGTAGCTCTAATCCTTTAGGATATGATACAGCTTTAAAAATACCTTTCTATC…	478	Svoboda, A., Marthinsen, G., Turčoková, L., Lifjeld, J. T., & Johnsen, A.	Identification of blood parasites in old world warbler species from the Danube River Delta	Avian diseases, 53(4), 634-636 (2009)
145	H. belopolskyi group	ON932197	ON932197	ARW1	Haemoproteus belopolskyi	Europe	Western Europe	Austria	Strix uralensis	Strigidae	Strigiformes	CTACTGGAGCTACATTTGTTTTTATTTTAACTTACTTACATATTTTAAGAGGATTAAATTACTCATATTCATATTTACCTTTATCATGGATATCTGGATTAATAATATTCTTAATCTCTATTGTTACTGCCTTTATGGGTTATGTATTACCTTGGGGTCAAATGAGTTTCTGGGGTGCAACCGTTATTACTAATTTATTATATTTTATTCCTGGACTTGTATCATGGATTTGTGGTGGATATATTATTAGTGATCCAACACTAAAAAGATTCTTTGTATTACATTTTATATTTCCATTTATAGCTTTATGTATTGTTTTTATACATATATTCTTCTTACATTTACAAGGTAGCTCTAATCCTTTAGGATATGATACAGCTTTAAAAATACCTTTCTATC…	478	Ilgūnas, M., Himmel, T., Harl, J., Dagys, M., Valkiūnas, G., & Weissenböck, H.	Exo-Erythrocytic Development of Avian Haemosporidian Parasites in European Owls	Animals, 12(17), 2212 (2022)
146	H. belopolskyi group	AF495547	AF495547	ARW1	Haemoproteus belopolskyi	Africa	Western Africa	Nigeria	Acrocephalus baeticus	Acrocephalidae	Passeriformes	CTACTGGAGCTACATTTGTTTTTATTTTAACTTACTTACATATTTTAAGAGGATTAAATTACTCATATTCATATTTACCTTTATCATGGATATCTGGATTAATAATATTCTTAATCTCTATTGTTACTGCCTTTATGGGTTATGTATTACCTTGGGGTCAAATGAGTTTCTGGGGTGCAACCGTTATTACTAATTTATTATATTTTATTCCTGGACTTGTATCATGGATTTGTGGTGGATATATTATTAGTGATCCAACACTAAAAAGATTCTTTGTATTACATTTTATATTTCCATTTATAGCTTTATGTATTGTTTTTATACATATATTCTTCTTACATTTACAAGGTAGCTCTAATCCTTTAGGATATGATACAGCTTTAAAAATACCTTTCTATC…	478	Waldenström, J., Bensch, S., Kiboi, S., Hasselquist, D. & Ottosson, U.	Cross-species infection of blood parasites between resident and migratory songbirds in Africa	Mol. Ecol. 11 (8), 1545-1554 (2002)
147	H. belopolskyi group	OR283184	AH1903H	ARW1	Haemoproteus belopolskyi	Europe	Northern Europe	Lithuania	Acrocephalus palustris	Acrocephalidae	Passeriformes	CTACTGGAGCTACATTTGTTTTTATTTTAACTTACTTACATATTTTAAGAGGATTAAATTACTCATATTCATATTTACCTTTATCATGGATATCTGGATTAATAATATTCTTAATCTCTATTGTTACTGCCTTTATGGGTTATGTATTACCTTGGGGTCAAATGAGTTTCTGGGGTGCAACCGTTATTACTAATTTATTATATTTTATTCCTGGACTTGTATCATGGATTTGTGGTGGATATATTATTAGTGATCCAACACTAAAAAGATTCTTTGTATTACATTTTATATTTCCATTTATAGCTTTATGTATTGTTTTTATACATATATTCTTCTTACATTTACAAGGTAGCTCTAATCCTTTAGGATATGATACAGCTTTAAAAATACCTTTCTATC…	478	present study	present study	present study
148	H. belopolskyi group	KU748515	KU748515	ARW1	Haemoproteus belopolskyi	Asia	Western Asia	Turkey	Acrocephalus scirpaceus	Acrocephalidae	Passeriformes	CTACTGGAGCTACATTTGTTTTTATTTTAACTTACTTACATATTTTAAGAGGATTAAATTACTCATATTCATATTTACCTTTATCATGGATATCTGGATTAATAATATTCTTAATCTCTATTGTTACTGCCTTTATGGGTTATGTATTACCTTGGGGTCAAATGAGTTTCTGGGGTGCAACCGTTATTACTAATTTATTATATTTTATTCCTGGACTTGTATCATGGATTTGTGGTGGATATATTATTAGTGATCCAACACTAAAAAGATTCTTTGTATTACATTTTATATTTCCATTTATAGCTTTATGTATTGTTTTTATACATATATTCTTCTTACATTTACAAGGTAGCTCTAATCCTTTAGGATATGATACAGCTTTAAAAATACCTTTCTATC…	478	Ciloglu, A., Ergen, A. G., Inci, A., Dik, B., Duzlu, O., Onder, D., Onder, Z., Yetismis, G., Bensch, S., Valkiūnas, G. & Yildirim, A.	Prevalence and genetic diversity of avian haemosporidian parasites at an intersection point of bird migration routes: Sultan Marshes National Park, Turkey	Acta Tropica, 105465 (2020)
149	H. belopolskyi group	KJ488556	KJ488556	ARW1	Haemoproteus belopolskyi	Asia	Western Asia	Turkey	Acrocephalus palustris	Acrocephalidae	Passeriformes	CTACTGGAGCTACATTTGTTTTTATTTTAACTTACTTACATATTTTAAGAGGATTAAATTACTCATATTCATATTTACCTTTATCATGGATATCTGGATTAATAATATTCTTAATCTCTATTGTTACTGCCTTTATGGGTTATGTATTACCTTGGGGTCAAATGAGTTTCTGGGGTGCAACCGTTATTACTAATTTATTATATTTTATTCCTGGACTTGTATCATGGATTTGTGGTGGATATATTATTAGTGATCCAACACTAAAAAGATTCTTTGTATTACATTTTATATTTCCATTTATAGCTTTATGTATTGTTTTTATACATATATTCTTCTTACATTTACAAGGTAGCTCTAATCCTTTAGGATATGATACAGCTTTAAAAATACCTTTCTATC…	478	Drovetski, S.V., Aghayan, S.A., Mata, V.A., Lopes, R.J., Mode, N.A., Harvey, J.A. & Voelker, G.	Does the niche breadth or trade-off hypothesis explain the abundance-occupancy relationship in avian Haemosporidia?	Mol. Ecol. 23 (13), 3322-3329 (2014)
150	H. belopolskyi group	KM056407	KM056407	ARW1	Haemoproteus belopolskyi	Africa	Eastern Africa	Malawi	Acrocephalus cinnamomeus	Acrocephalidae	Passeriformes	CTACTGGAGCTACATTTGTTTTTATTTTAACTTACTTACATATTTTAAGAGGATTAAATTACTCATATTCATATTTACCTTTATCATGGATATCTGGATTAATAATATTCTTAATCTCTATTGTTACTGCCTTTATGGGTTATGTATTACCTTGGGGTCAAATGAGTTTCTGGGGTGCAACCGTTATTACTAATTTATTATATTTTATTCCTGGACTTGTATCATGGATTTGTGGTGGATATATTATTAGTGATCCAACACTAAAAAGATTCTTTGTATTACATTTTATATTTCCATTTATAGCTTTATGTATTGTTTTTATACATATATTCTTCTTACATTTACAAGGTAGCTCTAATCCTTTAGGATATGATACAGCTTTAAAAATACCTTTCTATC…	478	Lutz, H.L., Hochachka, W.M., Engel, J.I., Bell, J.A., Tkach, V.V., Bates, J.M., Hackett, S.J. & Weckstein, J.D.	Parasite prevalence corresponds to host life history in a diverse assemblage of afrotropical birds and haemosporidian parasites	PLOS ONE 10 (4), E0121254 (2015)
151	H. belopolskyi group	MF095634	MF095634	ARW1	Haemoproteus belopolskyi	Asia	Western Asia	Turkey	Culicoides nubeculosus complex	Ceratopogonidae	Diptera	CTACTGGAGCTACATTTGTTTTTATTTTAACTTACTTACATATTTTAAGAGGATTAAATTACTCATATTCATATTTACCTTTATCATGGATATCTGGATTAATAATATTCTTAATCTCTATTGTTACTGCCTTTATGGGTTATGTATTACCTTGGGGTCAAATGAGTTTCTGGGGTGCAACCGTTATTACTAATTTATTATATTTTATTCCTGGACTTGTATCATGGATTTGTGGTGGATATATTATTAGTGATCCAACACTAAAAAGATTCTTTGTATTACATTTTATATTTCCATTTATAGCTTTATGTATTGTTTTTATACATATATTCTTCTTACATTTACAAGGTAGCTCTAATCCTTTAGGATATGATACAGCTTTAAAAATACCTTTCTATC…	478	Ciloglu, A., Ergen, A. G., Inci, A., Dik, B., Duzlu, O., Onder, D., Onder, Z., Yetismis, G., Bensch, S., Valkiūnas, G. & Yildirim, A.	Prevalence and genetic diversity of avian haemosporidian parasites at an intersection point of bird migration routes: Sultan Marshes National Park, Turkey	Acta Tropica, 105465 (2020)
152	H. belopolskyi group	MF095638	MF095638	ARW1	Haemoproteus belopolskyi	Asia	Western Asia	Turkey	Culicoides riethi	Ceratopogonidae	Diptera	CTACTGGAGCTACATTTGTTTTTATTTTAACTTACTTACATATTTTAAGAGGATTAAATTACTCATATTCATATTTACCTTTATCATGGATATCTGGATTAATAATATTCTTAATCTCTATTGTTACTGCCTTTATGGGTTATGTATTACCTTGGGGTCAAATGAGTTTCTGGGGTGCAACCGTTATTACTAATTTATTATATTTTATTCCTGGACTTGTATCATGGATTTGTGGTGGATATATTATTAGTGATCCAACACTAAAAAGATTCTTTGTATTACATTTTATATTTCCATTTATAGCTTTATGTATTGTTTTTATACATATATTCTTCTTACATTTACAAGGTAGCTCTAATCCTTTAGGATATGATACAGCTTTAAAAATACCTTTCTATC…	478	Ciloglu, A., Ergen, A. G., Inci, A., Dik, B., Duzlu, O., Onder, D., Onder, Z., Yetismis, G., Bensch, S., Valkiūnas, G. & Yildirim, A.	Prevalence and genetic diversity of avian haemosporidian parasites at an intersection point of bird migration routes: Sultan Marshes National Park, Turkey	Acta Tropica, 105465 (2020)
153	H. belopolskyi group	MG976509	MG976509	ARW1	Haemoproteus belopolskyi	Asia	Southern Asia	Iran	Iduna pallida	Acrocephalidae	Passeriformes	CTACTGGAGCTACATTTGTTTTTATTTTAACTTACTTACATATTTTAAGAGGATTAAATTACTCATATTCATATTTACCTTTATCATGGATATCTGGATTAATAATATTCTTAATCTCTATTGTTACTGCCTTTATGGGTTATGTATTACCTTGGGGTCAAATGAGTTTCTGGGGTGCAACCGTTATTACTAATTTATTATATTTTATTCCTGGACTTGTATCATGGATTTGTGGTGGATATATTATTAGTGATCCAACACTAAAAAGATTCTTTGTATTACATTTTATATTTCCATTTATAGCTTTATGTATTGTTTTTATACATATATTCTTCTTACATTTACAAGGTAGCTCTAATCCTTTAGGATATGATACAGCTTTAAAAATACCTTTCTATC…	478	Nourani, L., Aliabadian, M., Mirshamsi, O. & Dinparast Djadid, N.	Molecular detection and genetic diversity of avian haemosporidian parasites in Iran	PLOS ONE 13 (11), e0206638 (2018)
154	H. belopolskyi group	KY768847	KY768847	ARW1	Haemoproteus belopolskyi	Asia	Western Asia	Turkey	Acrocephalus scirpaceus	Acrocephalidae	Passeriformes	CTACTGGAGCTACATTTGTTTTTATTTTAACTTACTTACATATTTTAAGAGGATTAAATTACTCATATTCATATTTACCTTTATCATGGATATCTGGATTAATAATATTCTTAATCTCTATTGTTACTGCCTTTATGGGTTATGTATTACCTTGGGGTCAAATGAGTTTCTGGGGTGCAACCGTTATTACTAATTTATTATATTTTATTCCTGGACTTGTATCATGGATTTGTGGTGGATATATTATTAGTGATCCAACACTAAAAAGATTCTTTGTATTACATTTTATATTTCCATTTATAGCTTTATGTATTGTTTTTATACATATATTCTTCTTACATTTACAAGGTAGCTCTAATCCTTTAGGATATGATACAGCTTTAAAAATACCTTTCTATC…	478	Ciloglu, A., Ergen, A. G., Inci, A., Dik, B., Duzlu, O., Onder, D., Onder, Z., Yetismis, G., Bensch, S., Valkiūnas, G. & Yildirim, A.	Prevalence and genetic diversity of avian haemosporidian parasites at an intersection point of bird migration routes: Sultan Marshes National Park, Turkey	Acta Tropica, 105465 (2020)
155	H. belopolskyi group	Krizanauskiene_et_al_2006_01	Krizanauskiene_et_al_2006_01	ARW1	Haemoproteus belopolskyi	Europe	Eastern Europe	Russia	Acrocephalus scirpaceus	Acrocephalidae	Passeriformes	CTACTGGAGCTACATTTGTTTTTATTTTAACTTACTTACATATTTTAAGAGGATTAAATTACTCATATTCATATTTACCTTTATCATGGATATCTGGATTAATAATATTCTTAATCTCTATTGTTACTGCCTTTATGGGTTATGTATTACCTTGGGGTCAAATGAGTTTCTGGGGTGCAACCGTTATTACTAATTTATTATATTTTATTCCTGGACTTGTATCATGGATTTGTGGTGGATATATTATTAGTGATCCAACACTAAAAAGATTCTTTGTATTACATTTTATATTTCCATTTATAGCTTTATGTATTGTTTTTATACATATATTCTTCTTACATTTACAAGGTAGCTCTAATCCTTTAGGATATGATACAGCTTTAAAAATACCTTTCTATC…	478	Križanauskienė, A., Hellgren, O., Kosarev, V., Sokolov, L., Bensch, S., & Valkiūnas, G.	Variation in host specificity between species of avian hemosporidian parasites: evidence from parasite morphology and cytochrome B gene sequences	Journal of Parasitology, 92(6), 1319-1324 (2006)
156	H. belopolskyi group	Dimitrov_et_al_2010_29	Dimitrov_et_al_2010_29	ARW1	Haemoproteus belopolskyi	Europe	Eastern Europe	Bulgaria	Acrocephalus scirpaceus	Acrocephalidae	Passeriformes	CTACTGGAGCTACATTTGTTTTTATTTTAACTTACTTACATATTTTAAGAGGATTAAATTACTCATATTCATATTTACCTTTATCATGGATATCTGGATTAATAATATTCTTAATCTCTATTGTTACTGCCTTTATGGGTTATGTATTACCTTGGGGTCAAATGAGTTTCTGGGGTGCAACCGTTATTACTAATTTATTATATTTTATTCCTGGACTTGTATCATGGATTTGTGGTGGATATATTATTAGTGATCCAACACTAAAAAGATTCTTTGTATTACATTTTATATTTCCATTTATAGCTTTATGTATTGTTTTTATACATATATTCTTCTTACATTTACAAGGTAGCTCTAATCCTTTAGGATATGATACAGCTTTAAAAATACCTTTCTATC…	478	Dimitrov, D., Zehtindjiev, P. & Bensch, S.	Genetic diversity of avian blood parasites in SE Europe: Cytochrome b lineages of the genera Plasmodium and Haemoproteus (Haemosporida) from Bulgaria	Acta Parasitol. 55 (3), 201-209 (2010)
157	H. belopolskyi group	Dimitrov_et_al_2010_30	Dimitrov_et_al_2010_30	ARW1	Haemoproteus belopolskyi	Europe	Eastern Europe	Bulgaria	Acrocephalus scirpaceus	Acrocephalidae	Passeriformes	CTACTGGAGCTACATTTGTTTTTATTTTAACTTACTTACATATTTTAAGAGGATTAAATTACTCATATTCATATTTACCTTTATCATGGATATCTGGATTAATAATATTCTTAATCTCTATTGTTACTGCCTTTATGGGTTATGTATTACCTTGGGGTCAAATGAGTTTCTGGGGTGCAACCGTTATTACTAATTTATTATATTTTATTCCTGGACTTGTATCATGGATTTGTGGTGGATATATTATTAGTGATCCAACACTAAAAAGATTCTTTGTATTACATTTTATATTTCCATTTATAGCTTTATGTATTGTTTTTATACATATATTCTTCTTACATTTACAAGGTAGCTCTAATCCTTTAGGATATGATACAGCTTTAAAAATACCTTTCTATC…	478	Dimitrov, D., Zehtindjiev, P. & Bensch, S.	Genetic diversity of avian blood parasites in SE Europe: Cytochrome b lineages of the genera Plasmodium and Haemoproteus (Haemosporida) from Bulgaria	Acta Parasitol. 55 (3), 201-209 (2010)
158	H. belopolskyi group	Rojo_et_al_2014_05	Rojo_et_al_2014_05	ARW1	Haemoproteus belopolskyi	Europe	Southern Europe	Spain	Luscinia svecica	Muscicapidae	Passeriformes	CTACTGGAGCTACATTTGTTTTTATTTTAACTTACTTACATATTTTAAGAGGATTAAATTACTCATATTCATATTTACCTTTATCATGGATATCTGGATTAATAATATTCTTAATCTCTATTGTTACTGCCTTTATGGGTTATGTATTACCTTGGGGTCAAATGAGTTTCTGGGGTGCAACCGTTATTACTAATTTATTATATTTTATTCCTGGACTTGTATCATGGATTTGTGGTGGATATATTATTAGTGATCCAACACTAAAAAGATTCTTTGTATTACATTTTATATTTCCATTTATAGCTTTATGTATTGTTTTTATACATATATTCTTCTTACATTTACAAGGTAGCTCTAATCCTTTAGGATATGATACAGCTTTAAAAATACCTTTCTATC…	478	Rojo, M. Á., Campos, F., Santamaría, T. & Hernández, M. Á.	Haemosporidians in Iberian bluethroats Luscinia svecica	Ardeola, 61(1), 135-143 (2014)
159	H. belopolskyi group	Stankovic_et_al_2019_01	Stankovic_et_al_2019_01	ARW1	Haemoproteus belopolskyi	Europe	Eastern Europe	Serbia	Acrocephalus scirpaceus	Acrocephalidae	Passeriformes	CTACTGGAGCTACATTTGTTTTTATTTTAACTTACTTACATATTTTAAGAGGATTAAATTACTCATATTCATATTTACCTTTATCATGGATATCTGGATTAATAATATTCTTAATCTCTATTGTTACTGCCTTTATGGGTTATGTATTACCTTGGGGTCAAATGAGTTTCTGGGGTGCAACCGTTATTACTAATTTATTATATTTTATTCCTGGACTTGTATCATGGATTTGTGGTGGATATATTATTAGTGATCCAACACTAAAAAGATTCTTTGTATTACATTTTATATTTCCATTTATAGCTTTATGTATTGTTTTTATACATATATTCTTCTTACATTTACAAGGTAGCTCTAATCCTTTAGGATATGATACAGCTTTAAAAATACCTTTCTATC…	478	Stanković, D., Jönsson, J., & Raković, M.	Diversity of avian blood parasites in wild passerines in Serbia with special reference to two new lineages	Journal of Ornithology, 160(2), 545-555 (2019)
160	H. belopolskyi group	Stankovic_et_al_2019_02	Stankovic_et_al_2019_02	ARW1	Haemoproteus belopolskyi	Europe	Eastern Europe	Serbia	Acrocephalus scirpaceus	Acrocephalidae	Passeriformes	CTACTGGAGCTACATTTGTTTTTATTTTAACTTACTTACATATTTTAAGAGGATTAAATTACTCATATTCATATTTACCTTTATCATGGATATCTGGATTAATAATATTCTTAATCTCTATTGTTACTGCCTTTATGGGTTATGTATTACCTTGGGGTCAAATGAGTTTCTGGGGTGCAACCGTTATTACTAATTTATTATATTTTATTCCTGGACTTGTATCATGGATTTGTGGTGGATATATTATTAGTGATCCAACACTAAAAAGATTCTTTGTATTACATTTTATATTTCCATTTATAGCTTTATGTATTGTTTTTATACATATATTCTTCTTACATTTACAAGGTAGCTCTAATCCTTTAGGATATGATACAGCTTTAAAAATACCTTTCTATC…	478	Stanković, D., Jönsson, J., & Raković, M.	Diversity of avian blood parasites in wild passerines in Serbia with special reference to two new lineages	Journal of Ornithology, 160(2), 545-555 (2019)
161	H. belopolskyi group	Stankovic_et_al_2019_03	Stankovic_et_al_2019_03	ARW1	Haemoproteus belopolskyi	Europe	Eastern Europe	Serbia	Sylvia atricapilla	Sylviidae	Passeriformes	CTACTGGAGCTACATTTGTTTTTATTTTAACTTACTTACATATTTTAAGAGGATTAAATTACTCATATTCATATTTACCTTTATCATGGATATCTGGATTAATAATATTCTTAATCTCTATTGTTACTGCCTTTATGGGTTATGTATTACCTTGGGGTCAAATGAGTTTCTGGGGTGCAACCGTTATTACTAATTTATTATATTTTATTCCTGGACTTGTATCATGGATTTGTGGTGGATATATTATTAGTGATCCAACACTAAAAAGATTCTTTGTATTACATTTTATATTTCCATTTATAGCTTTATGTATTGTTTTTATACATATATTCTTCTTACATTTACAAGGTAGCTCTAATCCTTTAGGATATGATACAGCTTTAAAAATACCTTTCTATC…	478	Stanković, D., Jönsson, J., & Raković, M.	Diversity of avian blood parasites in wild passerines in Serbia with special reference to two new lineages	Journal of Ornithology, 160(2), 545-555 (2019)
162	H. belopolskyi group	Ellis_et_al_2020_0003	Ellis_et_al_2020_0003	ARW1	Haemoproteus belopolskyi	Europe	Northern Europe	Sweden	Acrocephalus palustris	Acrocephalidae	Passeriformes	CTACTGGAGCTACATTTGTTTTTATTTTAACTTACTTACATATTTTAAGAGGATTAAATTACTCATATTCATATTTACCTTTATCATGGATATCTGGATTAATAATATTCTTAATCTCTATTGTTACTGCCTTTATGGGTTATGTATTACCTTGGGGTCAAATGAGTTTCTGGGGTGCAACCGTTATTACTAATTTATTATATTTTATTCCTGGACTTGTATCATGGATTTGTGGTGGATATATTATTAGTGATCCAACACTAAAAAGATTCTTTGTATTACATTTTATATTTCCATTTATAGCTTTATGTATTGTTTTTATACATATATTCTTCTTACATTTACAAGGTAGCTCTAATCCTTTAGGATATGATACAGCTTTAAAAATACCTTTCTATC…	478	Ellis, V. A., Huang, X., Westerdahl, H., Jönsson, J., Hasselquist, D., Neto, J.M., Nilsson, J.-A., Hegemann, A., Hellgren, O. & Bensch, S.	Explaining prevalence, diversity, and host specificity in a community of avian haemosporidian parasites	Oikos, 129(9), 1314-1329 (2020)
163	H. belopolskyi group	Ellis_et_al_2020_0004	Ellis_et_al_2020_0004	ARW1	Haemoproteus belopolskyi	Europe	Northern Europe	Sweden	Acrocephalus scirpaceus	Acrocephalidae	Passeriformes	CTACTGGAGCTACATTTGTTTTTATTTTAACTTACTTACATATTTTAAGAGGATTAAATTACTCATATTCATATTTACCTTTATCATGGATATCTGGATTAATAATATTCTTAATCTCTATTGTTACTGCCTTTATGGGTTATGTATTACCTTGGGGTCAAATGAGTTTCTGGGGTGCAACCGTTATTACTAATTTATTATATTTTATTCCTGGACTTGTATCATGGATTTGTGGTGGATATATTATTAGTGATCCAACACTAAAAAGATTCTTTGTATTACATTTTATATTTCCATTTATAGCTTTATGTATTGTTTTTATACATATATTCTTCTTACATTTACAAGGTAGCTCTAATCCTTTAGGATATGATACAGCTTTAAAAATACCTTTCTATC…	478	Ellis, V. A., Huang, X., Westerdahl, H., Jönsson, J., Hasselquist, D., Neto, J.M., Nilsson, J.-A., Hegemann, A., Hellgren, O. & Bensch, S.	Explaining prevalence, diversity, and host specificity in a community of avian haemosporidian parasites	Oikos, 129(9), 1314-1329 (2020)
164	H. belopolskyi group	Ellis_et_al_2020_0005	Ellis_et_al_2020_0005	ARW1	Haemoproteus belopolskyi	Europe	Northern Europe	Sweden	Acrocephalus scirpaceus	Acrocephalidae	Passeriformes	CTACTGGAGCTACATTTGTTTTTATTTTAACTTACTTACATATTTTAAGAGGATTAAATTACTCATATTCATATTTACCTTTATCATGGATATCTGGATTAATAATATTCTTAATCTCTATTGTTACTGCCTTTATGGGTTATGTATTACCTTGGGGTCAAATGAGTTTCTGGGGTGCAACCGTTATTACTAATTTATTATATTTTATTCCTGGACTTGTATCATGGATTTGTGGTGGATATATTATTAGTGATCCAACACTAAAAAGATTCTTTGTATTACATTTTATATTTCCATTTATAGCTTTATGTATTGTTTTTATACATATATTCTTCTTACATTTACAAGGTAGCTCTAATCCTTTAGGATATGATACAGCTTTAAAAATACCTTTCTATC…	478	Ellis, V. A., Huang, X., Westerdahl, H., Jönsson, J., Hasselquist, D., Neto, J.M., Nilsson, J.-A., Hegemann, A., Hellgren, O. & Bensch, S.	Explaining prevalence, diversity, and host specificity in a community of avian haemosporidian parasites	Oikos, 129(9), 1314-1329 (2020)
165	H. belopolskyi group	Ellis_et_al_2020_0006	Ellis_et_al_2020_0006	ARW1	Haemoproteus belopolskyi	Europe	Northern Europe	Sweden	Acrocephalus scirpaceus	Acrocephalidae	Passeriformes	CTACTGGAGCTACATTTGTTTTTATTTTAACTTACTTACATATTTTAAGAGGATTAAATTACTCATATTCATATTTACCTTTATCATGGATATCTGGATTAATAATATTCTTAATCTCTATTGTTACTGCCTTTATGGGTTATGTATTACCTTGGGGTCAAATGAGTTTCTGGGGTGCAACCGTTATTACTAATTTATTATATTTTATTCCTGGACTTGTATCATGGATTTGTGGTGGATATATTATTAGTGATCCAACACTAAAAAGATTCTTTGTATTACATTTTATATTTCCATTTATAGCTTTATGTATTGTTTTTATACATATATTCTTCTTACATTTACAAGGTAGCTCTAATCCTTTAGGATATGATACAGCTTTAAAAATACCTTTCTATC…	478	Ellis, V. A., Huang, X., Westerdahl, H., Jönsson, J., Hasselquist, D., Neto, J.M., Nilsson, J.-A., Hegemann, A., Hellgren, O. & Bensch, S.	Explaining prevalence, diversity, and host specificity in a community of avian haemosporidian parasites	Oikos, 129(9), 1314-1329 (2020)
166	H. belopolskyi group	Ellis_et_al_2020_0007	Ellis_et_al_2020_0007	ARW1	Haemoproteus belopolskyi	Europe	Northern Europe	Sweden	Acrocephalus scirpaceus	Acrocephalidae	Passeriformes	CTACTGGAGCTACATTTGTTTTTATTTTAACTTACTTACATATTTTAAGAGGATTAAATTACTCATATTCATATTTACCTTTATCATGGATATCTGGATTAATAATATTCTTAATCTCTATTGTTACTGCCTTTATGGGTTATGTATTACCTTGGGGTCAAATGAGTTTCTGGGGTGCAACCGTTATTACTAATTTATTATATTTTATTCCTGGACTTGTATCATGGATTTGTGGTGGATATATTATTAGTGATCCAACACTAAAAAGATTCTTTGTATTACATTTTATATTTCCATTTATAGCTTTATGTATTGTTTTTATACATATATTCTTCTTACATTTACAAGGTAGCTCTAATCCTTTAGGATATGATACAGCTTTAAAAATACCTTTCTATC…	478	Ellis, V. A., Huang, X., Westerdahl, H., Jönsson, J., Hasselquist, D., Neto, J.M., Nilsson, J.-A., Hegemann, A., Hellgren, O. & Bensch, S.	Explaining prevalence, diversity, and host specificity in a community of avian haemosporidian parasites	Oikos, 129(9), 1314-1329 (2020)
167	H. belopolskyi group	Sujanova_et_al_2021_003	Sujanova_et_al_2021_003	ARW1	Haemoproteus belopolskyi	Europe	Eastern Europe	Slovakia	Acrocephalus palustris	Acrocephalidae	Passeriformes	CTACTGGAGCTACATTTGTTTTTATTTTAACTTACTTACATATTTTAAGAGGATTAAATTACTCATATTCATATTTACCTTTATCATGGATATCTGGATTAATAATATTCTTAATCTCTATTGTTACTGCCTTTATGGGTTATGTATTACCTTGGGGTCAAATGAGTTTCTGGGGTGCAACCGTTATTACTAATTTATTATATTTTATTCCTGGACTTGTATCATGGATTTGTGGTGGATATATTATTAGTGATCCAACACTAAAAAGATTCTTTGTATTACATTTTATATTTCCATTTATAGCTTTATGTATTGTTTTTATACATATATTCTTCTTACATTTACAAGGTAGCTCTAATCCTTTAGGATATGATACAGCTTTAAAAATACCTTTCTATC…	478	Šujanová, A., Špitalská, E. & Václav, R.	Seasonal dynamics and diversity of haemosporidians in a natural woodland bird community in Slovakia	Diversity, 13(9), 439 (2021)
168	H. belopolskyi group	Sujanova_et_al_2021_004	Sujanova_et_al_2021_004	ARW1	Haemoproteus belopolskyi	Europe	Eastern Europe	Slovakia	Acrocephalus palustris	Acrocephalidae	Passeriformes	CTACTGGAGCTACATTTGTTTTTATTTTAACTTACTTACATATTTTAAGAGGATTAAATTACTCATATTCATATTTACCTTTATCATGGATATCTGGATTAATAATATTCTTAATCTCTATTGTTACTGCCTTTATGGGTTATGTATTACCTTGGGGTCAAATGAGTTTCTGGGGTGCAACCGTTATTACTAATTTATTATATTTTATTCCTGGACTTGTATCATGGATTTGTGGTGGATATATTATTAGTGATCCAACACTAAAAAGATTCTTTGTATTACATTTTATATTTCCATTTATAGCTTTATGTATTGTTTTTATACATATATTCTTCTTACATTTACAAGGTAGCTCTAATCCTTTAGGATATGATACAGCTTTAAAAATACCTTTCTATC…	478	Šujanová, A., Špitalská, E. & Václav, R.	Seasonal dynamics and diversity of haemosporidians in a natural woodland bird community in Slovakia	Diversity, 13(9), 439 (2021)
169	H. belopolskyi group	Sujanova_et_al_2021_005	Sujanova_et_al_2021_005	ARW1	Haemoproteus belopolskyi	Europe	Eastern Europe	Slovakia	Acrocephalus scirpaceus	Acrocephalidae	Passeriformes	CTACTGGAGCTACATTTGTTTTTATTTTAACTTACTTACATATTTTAAGAGGATTAAATTACTCATATTCATATTTACCTTTATCATGGATATCTGGATTAATAATATTCTTAATCTCTATTGTTACTGCCTTTATGGGTTATGTATTACCTTGGGGTCAAATGAGTTTCTGGGGTGCAACCGTTATTACTAATTTATTATATTTTATTCCTGGACTTGTATCATGGATTTGTGGTGGATATATTATTAGTGATCCAACACTAAAAAGATTCTTTGTATTACATTTTATATTTCCATTTATAGCTTTATGTATTGTTTTTATACATATATTCTTCTTACATTTACAAGGTAGCTCTAATCCTTTAGGATATGATACAGCTTTAAAAATACCTTTCTATC…	478	Šujanová, A., Špitalská, E. & Václav, R.	Seasonal dynamics and diversity of haemosporidians in a natural woodland bird community in Slovakia	Diversity, 13(9), 439 (2021)
170	H. belopolskyi group	AF254966_01	AF254966_01	BRW1	Haemoproteus sp.	Europe	Northern Europe	Sweden	Acrocephalus griseldis	Acrocephalidae	Passeriformes	CTACTGGAGCTACATTTGTTTTTATTTTAACTTACTTACATATTTTAAGAGGATTAAATTACTCATATTCATACTTACCTTTATCATGGATATCTGGATTATTAATATTCTTAATTTCTATTGTTACTGCTTTTATGGGTTATGTATTACCTTGGGGTCAAATGAGTTTCTGGGGTGCAACCGTTATTACTAATTTATTATATTTTATTCCTGGACTTGTATCATGGATTTGTGGTGGATATACTATTAGTGATCCAACCTTAAAAAGATTCTTTGTATTACATTTTATATTTCCATTTATAGCCTTATGTATTGTTTTTATACATATATTCTTCTTACACTTACAAGGTAGCTCTAATCCTTTAGGATATGATACAGCTTTAAAAATACCTTTCTATC…	478	Bensch, S., Stjernman, M., Hasselquist, D., Östman, Ö., Hansson, B., Westerdahl, H. & Pinheiro, R.T.	Host specificity in avian blood parasites: a study of Plasmodium and Haemoproteus mitochondrial DNA amplified from birds	Proceedings of the Royal Society of London. Series B: Biological Sciences, 267(1452), 1583-1589 (2000)
171	H. belopolskyi group	AF254966_02	AF254966_02	BRW1	Haemoproteus sp.	Europe	Northern Europe	Sweden	Acrocephalus griseldis	Acrocephalidae	Passeriformes	CTACTGGAGCTACATTTGTTTTTATTTTAACTTACTTACATATTTTAAGAGGATTAAATTACTCATATTCATACTTACCTTTATCATGGATATCTGGATTATTAATATTCTTAATTTCTATTGTTACTGCTTTTATGGGTTATGTATTACCTTGGGGTCAAATGAGTTTCTGGGGTGCAACCGTTATTACTAATTTATTATATTTTATTCCTGGACTTGTATCATGGATTTGTGGTGGATATACTATTAGTGATCCAACCTTAAAAAGATTCTTTGTATTACATTTTATATTTCCATTTATAGCCTTATGTATTGTTTTTATACATATATTCTTCTTACACTTACAAGGTAGCTCTAATCCTTTAGGATATGATACAGCTTTAAAAATACCTTTCTATC…	478	Bensch, S., Stjernman, M., Hasselquist, D., Östman, Ö., Hansson, B., Westerdahl, H. & Pinheiro, R.T.	Host specificity in avian blood parasites: a study of Plasmodium and Haemoproteus mitochondrial DNA amplified from birds	Proceedings of the Royal Society of London. Series B: Biological Sciences, 267(1452), 1583-1589 (2000)
172	H. belopolskyi group	AF254966_03	AF254966_03	BRW1	Haemoproteus sp.	Europe	Northern Europe	Sweden	Acrocephalus griseldis	Acrocephalidae	Passeriformes	CTACTGGAGCTACATTTGTTTTTATTTTAACTTACTTACATATTTTAAGAGGATTAAATTACTCATATTCATACTTACCTTTATCATGGATATCTGGATTATTAATATTCTTAATTTCTATTGTTACTGCTTTTATGGGTTATGTATTACCTTGGGGTCAAATGAGTTTCTGGGGTGCAACCGTTATTACTAATTTATTATATTTTATTCCTGGACTTGTATCATGGATTTGTGGTGGATATACTATTAGTGATCCAACCTTAAAAAGATTCTTTGTATTACATTTTATATTTCCATTTATAGCCTTATGTATTGTTTTTATACATATATTCTTCTTACACTTACAAGGTAGCTCTAATCCTTTAGGATATGATACAGCTTTAAAAATACCTTTCTATC…	478	Bensch, S., Stjernman, M., Hasselquist, D., Östman, Ö., Hansson, B., Westerdahl, H. & Pinheiro, R.T.	Host specificity in avian blood parasites: a study of Plasmodium and Haemoproteus mitochondrial DNA amplified from birds	Proceedings of the Royal Society of London. Series B: Biological Sciences, 267(1452), 1583-1589 (2000)
173	H. belopolskyi group	AF254966_04	AF254966_04	BRW1	Haemoproteus sp.	Europe	Northern Europe	Sweden	Acrocephalus griseldis	Acrocephalidae	Passeriformes	CTACTGGAGCTACATTTGTTTTTATTTTAACTTACTTACATATTTTAAGAGGATTAAATTACTCATATTCATACTTACCTTTATCATGGATATCTGGATTATTAATATTCTTAATTTCTATTGTTACTGCTTTTATGGGTTATGTATTACCTTGGGGTCAAATGAGTTTCTGGGGTGCAACCGTTATTACTAATTTATTATATTTTATTCCTGGACTTGTATCATGGATTTGTGGTGGATATACTATTAGTGATCCAACCTTAAAAAGATTCTTTGTATTACATTTTATATTTCCATTTATAGCCTTATGTATTGTTTTTATACATATATTCTTCTTACACTTACAAGGTAGCTCTAATCCTTTAGGATATGATACAGCTTTAAAAATACCTTTCTATC…	478	Bensch, S., Stjernman, M., Hasselquist, D., Östman, Ö., Hansson, B., Westerdahl, H. & Pinheiro, R.T.	Host specificity in avian blood parasites: a study of Plasmodium and Haemoproteus mitochondrial DNA amplified from birds	Proceedings of the Royal Society of London. Series B: Biological Sciences, 267(1452), 1583-1589 (2000)
174	H. belopolskyi group	MG976519	MG976519	BRW1	Haemoproteus sp.	Asia	Southern Asia	Iran	Acrocephalus stentoreus	Acrocephalidae	Passeriformes	CTACTGGAGCTACATTTGTTTTTATTTTAACTTACTTACATATTTTAAGAGGATTAAATTACTCATATTCATACTTACCTTTATCATGGATATCTGGATTATTAATATTCTTAATTTCTATTGTTACTGCTTTTATGGGTTATGTATTACCTTGGGGTCAAATGAGTTTCTGGGGTGCAACCGTTATTACTAATTTATTATATTTTATTCCTGGACTTGTATCATGGATTTGTGGTGGATATACTATTAGTGATCCAACCTTAAAAAGATTCTTTGTATTACATTTTATATTTCCATTTATAGCCTTATGTATTGTTTTTATACATATATTCTTCTTACACTTACAAGGTAGCTCTAATCCTTTAGGATATGATACAGCTTTAAAAATACCTTTCTATC…	478	Nourani, L., Aliabadian, M., Mirshamsi, O. & Dinparast Djadid, N.	Molecular detection and genetic diversity of avian haemosporidian parasites in Iran	PLOS ONE 13 (11), e0206638 (2018)
175	H. belopolskyi group	KJ623813	KJ623813	COTCOT03	Haemoproteus sp.	Europe	Southern Europe	Spain	Coturnix coturnix	Phasianidae	Galliformes	CTACTGGAGCTACATTTGTTTTTATTTTAACTTACTTACATATTTTAAGAGGATTAAATTACCCATATTCATACTTACCTTTATCATGGATATCTGGATTATTAATATTCTTAATTTCTATTGTTACTGCTTTTATGGGTTATGTTTTACCTTGGGGTCAAATGAGTTTCTGGGGTGCAACCGTTATTACTAATTTATTATATTTTATTCCTGGACTTGTATCATGGATTTGTGGTGGATATACTATTAGTGATCCAACCTTAAAAAGATTCTTTGTATTACATTTTATATTTCCATTTATAGCCTTATGTATTGTTTTTATACATATATTCTTCTTACACTTACAAGGTAGCTCTAATCCTTTAGGATATGATACAGCTTTAAAAATACCTTTCTATC…	478	Perez-Rodriguez, A., Martinez, J.L., Juan, M. & Perez-Tris, J.	Undocumented geographic diversity on a heavily hunted game species: the case of Minorca Island common quails Coturnix coturnix	Unpublished
176	H. belopolskyi group	AY099040	AY099040	GRW01	Haemoproteus nucleocondensus	Northern America	Northern America	USA	Acrocephalus arundinaceus	Acrocephalidae	Passeriformes	CTACTGGAGCTACATTTGTTTTTATTTTAACTTACTTACATATTTTAAGAGGATTAAATTACTCATATTCATACTTACCTTTATCATGGATATCTGGACTATTAATATTCTTAATTTCTATTGTTACTGCTTTTATGGGTTATGTATTACCTTGGGGTCAAATGAGTTTCTGGGGTGCAACCGTTATTACTAATTTATTATATTTTATTCCTGGACTTGTATCATGGATTTGTGGTGGATATACTATTAGTGATCCAACCTTAAAAAGATTCTTTGTATTACATTTTATATTTCCATTTATAGCCTTATGTATTGTTTTTATACATATATTCTTCTTACACTTACAAGGTAGCTCTAATCCTTTAGGATATGATACAGCTTTAAAAATACCTTTCTATC…	478	Perkins, S.L. & Schall, J.J.	A molecular phylogeny of malarial parasites recovered from cytochrome b gene sequences	J. Parasitol. 88 (5), 972-978 (2002)
177	H. belopolskyi group	KX831068_01	KX831068_01	GRW01	Haemoproteus nucleocondensus	Asia	Western Asia	Turkey	Acrocephalus scirpaceus	Acrocephalidae	Passeriformes	CTACTGGAGCTACATTTGTTTTTATTTTAACTTACTTACATATTTTAAGAGGATTAAATTACTCATATTCATACTTACCTTTATCATGGATATCTGGACTATTAATATTCTTAATTTCTATTGTTACTGCTTTTATGGGTTATGTATTACCTTGGGGTCAAATGAGTTTCTGGGGTGCAACCGTTATTACTAATTTATTATATTTTATTCCTGGACTTGTATCATGGATTTGTGGTGGATATACTATTAGTGATCCAACCTTAAAAAGATTCTTTGTATTACATTTTATATTTCCATTTATAGCCTTATGTATTGTTTTTATACATATATTCTTCTTACACTTACAAGGTAGCTCTAATCCTTTAGGATATGATACAGCTTTAAAAATACCTTTCTATC…	478	Ciloglu, A., Ergen, A. G., Inci, A., Dik, B., Duzlu, O., Onder, D., Onder, Z., Yetismis, G., Bensch, S., Valkiūnas, G. & Yildirim, A.	Prevalence and genetic diversity of avian haemosporidian parasites at an intersection point of bird migration routes: Sultan Marshes National Park, Turkey	Acta Tropica, 105465 (2020)
178	H. belopolskyi group	KX831068_02	KX831068_02	GRW01	Haemoproteus nucleocondensus	Asia	Western Asia	Turkey	Acrocephalus scirpaceus	Acrocephalidae	Passeriformes	CTACTGGAGCTACATTTGTTTTTATTTTAACTTACTTACATATTTTAAGAGGATTAAATTACTCATATTCATACTTACCTTTATCATGGATATCTGGACTATTAATATTCTTAATTTCTATTGTTACTGCTTTTATGGGTTATGTATTACCTTGGGGTCAAATGAGTTTCTGGGGTGCAACCGTTATTACTAATTTATTATATTTTATTCCTGGACTTGTATCATGGATTTGTGGTGGATATACTATTAGTGATCCAACCTTAAAAAGATTCTTTGTATTACATTTTATATTTCCATTTATAGCCTTATGTATTGTTTTTATACATATATTCTTCTTACACTTACAAGGTAGCTCTAATCCTTTAGGATATGATACAGCTTTAAAAATACCTTTCTATC…	478	Ciloglu, A., Ergen, A. G., Inci, A., Dik, B., Duzlu, O., Onder, D., Onder, Z., Yetismis, G., Bensch, S., Valkiūnas, G. & Yildirim, A.	Prevalence and genetic diversity of avian haemosporidian parasites at an intersection point of bird migration routes: Sultan Marshes National Park, Turkey	Acta Tropica, 105465 (2020)
179	H. belopolskyi group	KY768822_01	KY768822_01	GRW01	Haemoproteus nucleocondensus	Asia	Western Asia	Turkey	Acrocephalus arundinaceus	Acrocephalidae	Passeriformes	CTACTGGAGCTACATTTGTTTTTATTTTAACTTACTTACATATTTTAAGAGGATTAAATTACTCATATTCATACTTACCTTTATCATGGATATCTGGACTATTAATATTCTTAATTTCTATTGTTACTGCTTTTATGGGTTATGTATTACCTTGGGGTCAAATGAGTTTCTGGGGTGCAACCGTTATTACTAATTTATTATATTTTATTCCTGGACTTGTATCATGGATTTGTGGTGGATATACTATTAGTGATCCAACCTTAAAAAGATTCTTTGTATTACATTTTATATTTCCATTTATAGCCTTATGTATTGTTTTTATACATATATTCTTCTTACACTTACAAGGTAGCTCTAATCCTTTAGGATATGATACAGCTTTAAAAATACCTTTCTATC…	478	Ciloglu, A., Ergen, A. G., Inci, A., Dik, B., Duzlu, O., Onder, D., Onder, Z., Yetismis, G., Bensch, S., Valkiūnas, G. & Yildirim, A.	Prevalence and genetic diversity of avian haemosporidian parasites at an intersection point of bird migration routes: Sultan Marshes National Park, Turkey	Acta Tropica, 105465 (2020)
180	H. belopolskyi group	KY768822_02	KY768822_02	GRW01	Haemoproteus nucleocondensus	Asia	Western Asia	Turkey	Acrocephalus arundinaceus	Acrocephalidae	Passeriformes	CTACTGGAGCTACATTTGTTTTTATTTTAACTTACTTACATATTTTAAGAGGATTAAATTACTCATATTCATACTTACCTTTATCATGGATATCTGGACTATTAATATTCTTAATTTCTATTGTTACTGCTTTTATGGGTTATGTATTACCTTGGGGTCAAATGAGTTTCTGGGGTGCAACCGTTATTACTAATTTATTATATTTTATTCCTGGACTTGTATCATGGATTTGTGGTGGATATACTATTAGTGATCCAACCTTAAAAAGATTCTTTGTATTACATTTTATATTTCCATTTATAGCCTTATGTATTGTTTTTATACATATATTCTTCTTACACTTACAAGGTAGCTCTAATCCTTTAGGATATGATACAGCTTTAAAAATACCTTTCTATC…	478	Ciloglu, A., Ergen, A. G., Inci, A., Dik, B., Duzlu, O., Onder, D., Onder, Z., Yetismis, G., Bensch, S., Valkiūnas, G. & Yildirim, A.	Prevalence and genetic diversity of avian haemosporidian parasites at an intersection point of bird migration routes: Sultan Marshes National Park, Turkey	Acta Tropica, 105465 (2020)
181	H. belopolskyi group	AF254964_01	AF254964_01	GRW01	Haemoproteus nucleocondensus	Europe	Northern Europe	Sweden	Acrocephalus arundinaceus	Acrocephalidae	Passeriformes	CTACTGGAGCTACATTTGTTTTTATTTTAACTTACTTACATATTTTAAGAGGATTAAATTACTCATATTCATACTTACCTTTATCATGGATATCTGGACTATTAATATTCTTAATTTCTATTGTTACTGCTTTTATGGGTTATGTATTACCTTGGGGTCAAATGAGTTTCTGGGGTGCAACCGTTATTACTAATTTATTATATTTTATTCCTGGACTTGTATCATGGATTTGTGGTGGATATACTATTAGTGATCCAACCTTAAAAAGATTCTTTGTATTACATTTTATATTTCCATTTATAGCCTTATGTATTGTTTTTATACATATATTCTTCTTACACTTACAAGGTAGCTCTAATCCTTTAGGATATGATACAGCTTTAAAAATACCTTTCTATC…	478	Bensch, S., Stjernman, M., Hasselquist, D., Östman, Ö., Hansson, B., Westerdahl, H. & Pinheiro, R.T.	Host specificity in avian blood parasites: a study of Plasmodium and Haemoproteus mitochondrial DNA amplified from birds	Proceedings of the Royal Society of London. Series B: Biological Sciences, 267(1452), 1583-1589 (2000)
182	H. belopolskyi group	AF254964_02	AF254964_02	GRW01	Haemoproteus nucleocondensus	Europe	Northern Europe	Latvia	Acrocephalus arundinaceus	Acrocephalidae	Passeriformes	CTACTGGAGCTACATTTGTTTTTATTTTAACTTACTTACATATTTTAAGAGGATTAAATTACTCATATTCATACTTACCTTTATCATGGATATCTGGACTATTAATATTCTTAATTTCTATTGTTACTGCTTTTATGGGTTATGTATTACCTTGGGGTCAAATGAGTTTCTGGGGTGCAACCGTTATTACTAATTTATTATATTTTATTCCTGGACTTGTATCATGGATTTGTGGTGGATATACTATTAGTGATCCAACCTTAAAAAGATTCTTTGTATTACATTTTATATTTCCATTTATAGCCTTATGTATTGTTTTTATACATATATTCTTCTTACACTTACAAGGTAGCTCTAATCCTTTAGGATATGATACAGCTTTAAAAATACCTTTCTATC…	478	Bensch, S., Stjernman, M., Hasselquist, D., Östman, Ö., Hansson, B., Westerdahl, H. & Pinheiro, R.T.	Host specificity in avian blood parasites: a study of Plasmodium and Haemoproteus mitochondrial DNA amplified from birds	Proceedings of the Royal Society of London. Series B: Biological Sciences, 267(1452), 1583-1589 (2000)
183	H. belopolskyi group	AF254964_03	AF254964_03	GRW01	Haemoproteus nucleocondensus	Europe	Western Europe	Germany	Acrocephalus arundinaceus	Acrocephalidae	Passeriformes	CTACTGGAGCTACATTTGTTTTTATTTTAACTTACTTACATATTTTAAGAGGATTAAATTACTCATATTCATACTTACCTTTATCATGGATATCTGGACTATTAATATTCTTAATTTCTATTGTTACTGCTTTTATGGGTTATGTATTACCTTGGGGTCAAATGAGTTTCTGGGGTGCAACCGTTATTACTAATTTATTATATTTTATTCCTGGACTTGTATCATGGATTTGTGGTGGATATACTATTAGTGATCCAACCTTAAAAAGATTCTTTGTATTACATTTTATATTTCCATTTATAGCCTTATGTATTGTTTTTATACATATATTCTTCTTACACTTACAAGGTAGCTCTAATCCTTTAGGATATGATACAGCTTTAAAAATACCTTTCTATC…	478	Bensch, S., Stjernman, M., Hasselquist, D., Östman, Ö., Hansson, B., Westerdahl, H. & Pinheiro, R.T.	Host specificity in avian blood parasites: a study of Plasmodium and Haemoproteus mitochondrial DNA amplified from birds	Proceedings of the Royal Society of London. Series B: Biological Sciences, 267(1452), 1583-1589 (2000)
184	H. belopolskyi group	AF254964_04	AF254964_04	GRW01	Haemoproteus nucleocondensus	Europe	Western Europe	Germany	Acrocephalus arundinaceus	Acrocephalidae	Passeriformes	CTACTGGAGCTACATTTGTTTTTATTTTAACTTACTTACATATTTTAAGAGGATTAAATTACTCATATTCATACTTACCTTTATCATGGATATCTGGACTATTAATATTCTTAATTTCTATTGTTACTGCTTTTATGGGTTATGTATTACCTTGGGGTCAAATGAGTTTCTGGGGTGCAACCGTTATTACTAATTTATTATATTTTATTCCTGGACTTGTATCATGGATTTGTGGTGGATATACTATTAGTGATCCAACCTTAAAAAGATTCTTTGTATTACATTTTATATTTCCATTTATAGCCTTATGTATTGTTTTTATACATATATTCTTCTTACACTTACAAGGTAGCTCTAATCCTTTAGGATATGATACAGCTTTAAAAATACCTTTCTATC…	478	Bensch, S., Stjernman, M., Hasselquist, D., Östman, Ö., Hansson, B., Westerdahl, H. & Pinheiro, R.T.	Host specificity in avian blood parasites: a study of Plasmodium and Haemoproteus mitochondrial DNA amplified from birds	Proceedings of the Royal Society of London. Series B: Biological Sciences, 267(1452), 1583-1589 (2000)
185	H. belopolskyi group	AF254964_05	AF254964_05	GRW01	Haemoproteus nucleocondensus	Europe	Western Europe	Germany	Acrocephalus arundinaceus	Acrocephalidae	Passeriformes	CTACTGGAGCTACATTTGTTTTTATTTTAACTTACTTACATATTTTAAGAGGATTAAATTACTCATATTCATACTTACCTTTATCATGGATATCTGGACTATTAATATTCTTAATTTCTATTGTTACTGCTTTTATGGGTTATGTATTACCTTGGGGTCAAATGAGTTTCTGGGGTGCAACCGTTATTACTAATTTATTATATTTTATTCCTGGACTTGTATCATGGATTTGTGGTGGATATACTATTAGTGATCCAACCTTAAAAAGATTCTTTGTATTACATTTTATATTTCCATTTATAGCCTTATGTATTGTTTTTATACATATATTCTTCTTACACTTACAAGGTAGCTCTAATCCTTTAGGATATGATACAGCTTTAAAAATACCTTTCTATC…	478	Bensch, S., Stjernman, M., Hasselquist, D., Östman, Ö., Hansson, B., Westerdahl, H. & Pinheiro, R.T.	Host specificity in avian blood parasites: a study of Plasmodium and Haemoproteus mitochondrial DNA amplified from birds	Proceedings of the Royal Society of London. Series B: Biological Sciences, 267(1452), 1583-1589 (2000)
186	H. belopolskyi group	AF254964_06	AF254964_06	GRW01	Haemoproteus nucleocondensus	Asia	Western Asia	Israel	Acrocephalus arundinaceus	Acrocephalidae	Passeriformes	CTACTGGAGCTACATTTGTTTTTATTTTAACTTACTTACATATTTTAAGAGGATTAAATTACTCATATTCATACTTACCTTTATCATGGATATCTGGACTATTAATATTCTTAATTTCTATTGTTACTGCTTTTATGGGTTATGTATTACCTTGGGGTCAAATGAGTTTCTGGGGTGCAACCGTTATTACTAATTTATTATATTTTATTCCTGGACTTGTATCATGGATTTGTGGTGGATATACTATTAGTGATCCAACCTTAAAAAGATTCTTTGTATTACATTTTATATTTCCATTTATAGCCTTATGTATTGTTTTTATACATATATTCTTCTTACACTTACAAGGTAGCTCTAATCCTTTAGGATATGATACAGCTTTAAAAATACCTTTCTATC…	478	Bensch, S., Stjernman, M., Hasselquist, D., Östman, Ö., Hansson, B., Westerdahl, H. & Pinheiro, R.T.	Host specificity in avian blood parasites: a study of Plasmodium and Haemoproteus mitochondrial DNA amplified from birds	Proceedings of the Royal Society of London. Series B: Biological Sciences, 267(1452), 1583-1589 (2000)
187	H. belopolskyi group	OR283176	AH1663H	GRW01	Haemoproteus nucleocondensus	Europe	Western Europe	Austria	Acrocephalus arundinaceus	Acrocephalidae	Passeriformes	CTACTGGAGCTACATTTGTTTTTATTTTAACTTACTTACATATTTTAAGAGGATTAAATTACTCATATTCATACTTACCTTTATCATGGATATCTGGACTATTAATATTCTTAATTTCTATTGTTACTGCTTTTATGGGTTATGTATTACCTTGGGGTCAAATGAGTTTCTGGGGTGCAACCGTTATTACTAATTTATTATATTTTATTCCTGGACTTGTATCATGGATTTGTGGTGGATATACTATTAGTGATCCAACCTTAAAAAGATTCTTTGTATTACATTTTATATTTCCATTTATAGCCTTATGTATTGTTTTTATACATATATTCTTCTTACACTTACAAGGTAGCTCTAATCCTTTAGGATATGATACAGCTTTAAAAATACCTTTCTATC…	478	present study	present study	present study
188	H. belopolskyi group	MK843312	MK843312	GRW01	Haemoproteus nucleocondensus	Europe	Northern Europe	Lithuania	Acrocephalus arundinaceus	Acrocephalidae	Passeriformes	CTACTGGAGCTACATTTGTTTTTATTTTAACTTACTTACATATTTTAAGAGGATTAAATTACTCATATTCATACTTACCTTTATCATGGATATCTGGACTATTAATATTCTTAATTTCTATTGTTACTGCTTTTATGGGTTATGTATTACCTTGGGGTCAAATGAGTTTCTGGGGTGCAACCGTTATTACTAATTTATTATATTTTATTCCTGGACTTGTATCATGGATTTGTGGTGGATATACTATTAGTGATCCAACCTTAAAAAGATTCTTTGTATTACATTTTATATTTCCATTTATAGCCTTATGTATTGTTTTTATACATATATTCTTCTTACACTTACAAGGTAGCTCTAATCCTTTAGGATATGATACAGCTTTAAAAATACCTTTCTATC…	478	Chagas, C.R.F., Bukauskaite, D., Ilgunas, M., Bernotiene, R., Iezhova, T. & Valkiūnas, G.	Sporogony of four Haemoproteus species (Haemosporida: Haemoproteidae), with report of in vitro ookinetes of Haemoproteus hirundinis: phylogenetic inference indicates patterns of haemosporidian parasite ookinete development	Parasites & Vectors 12 (1), 422 (2019)
189	H. belopolskyi group	Bensch_et_al_2007_011	Bensch_et_al_2007_011	GRW01	Haemoproteus nucleocondensus	Europe	Northern Europe	Sweden	Acrocephalus arundinaceus	Acrocephalidae	Passeriformes	CTACTGGAGCTACATTTGTTTTTATTTTAACTTACTTACATATTTTAAGAGGATTAAATTACTCATATTCATACTTACCTTTATCATGGATATCTGGACTATTAATATTCTTAATTTCTATTGTTACTGCTTTTATGGGTTATGTATTACCTTGGGGTCAAATGAGTTTCTGGGGTGCAACCGTTATTACTAATTTATTATATTTTATTCCTGGACTTGTATCATGGATTTGTGGTGGATATACTATTAGTGATCCAACCTTAAAAAGATTCTTTGTATTACATTTTATATTTCCATTTATAGCCTTATGTATTGTTTTTATACATATATTCTTCTTACACTTACAAGGTAGCTCTAATCCTTTAGGATATGATACAGCTTTAAAAATACCTTTCTATC…	478	Bensch, S., Waldenström, J., Jonzen, N., Westerdahl, H., Hansson, B., Sejberg, D. & Hasselquist, D.	Temporal dynamics and diversity of avian malaria parasites in a single host species	Journal of Animal Ecology, 76(1), 112-122 (2007)
190	H. belopolskyi group	Bensch_et_al_2007_011	Bensch_et_al_2007_011	GRW01	Haemoproteus nucleocondensus	Europe	Northern Europe	Sweden	Acrocephalus arundinaceus	Acrocephalidae	Passeriformes	CTACTGGAGCTACATTTGTTTTTATTTTAACTTACTTACATATTTTAAGAGGATTAAATTACTCATATTCATACTTACCTTTATCATGGATATCTGGACTATTAATATTCTTAATTTCTATTGTTACTGCTTTTATGGGTTATGTATTACCTTGGGGTCAAATGAGTTTCTGGGGTGCAACCGTTATTACTAATTTATTATATTTTATTCCTGGACTTGTATCATGGATTTGTGGTGGATATACTATTAGTGATCCAACCTTAAAAAGATTCTTTGTATTACATTTTATATTTCCATTTATAGCCTTATGTATTGTTTTTATACATATATTCTTCTTACACTTACAAGGTAGCTCTAATCCTTTAGGATATGATACAGCTTTAAAAATACCTTTCTATC…	478	Bensch, S., Waldenström, J., Jonzen, N., Westerdahl, H., Hansson, B., Sejberg, D. & Hasselquist, D.	Temporal dynamics and diversity of avian malaria parasites in a single host species	Journal of Animal Ecology, 76(1), 112-122 (2007)
191	H. belopolskyi group	Bensch_et_al_2007_012	Bensch_et_al_2007_012	GRW01	Haemoproteus nucleocondensus	Europe	Northern Europe	Sweden	Acrocephalus arundinaceus	Acrocephalidae	Passeriformes	CTACTGGAGCTACATTTGTTTTTATTTTAACTTACTTACATATTTTAAGAGGATTAAATTACTCATATTCATACTTACCTTTATCATGGATATCTGGACTATTAATATTCTTAATTTCTATTGTTACTGCTTTTATGGGTTATGTATTACCTTGGGGTCAAATGAGTTTCTGGGGTGCAACCGTTATTACTAATTTATTATATTTTATTCCTGGACTTGTATCATGGATTTGTGGTGGATATACTATTAGTGATCCAACCTTAAAAAGATTCTTTGTATTACATTTTATATTTCCATTTATAGCCTTATGTATTGTTTTTATACATATATTCTTCTTACACTTACAAGGTAGCTCTAATCCTTTAGGATATGATACAGCTTTAAAAATACCTTTCTATC…	478	Bensch, S., Waldenström, J., Jonzen, N., Westerdahl, H., Hansson, B., Sejberg, D. & Hasselquist, D.	Temporal dynamics and diversity of avian malaria parasites in a single host species	Journal of Animal Ecology, 76(1), 112-122 (2007)
192	H. belopolskyi group	Bensch_et_al_2007_013	Bensch_et_al_2007_013	GRW01	Haemoproteus nucleocondensus	Europe	Northern Europe	Sweden	Acrocephalus arundinaceus	Acrocephalidae	Passeriformes	CTACTGGAGCTACATTTGTTTTTATTTTAACTTACTTACATATTTTAAGAGGATTAAATTACTCATATTCATACTTACCTTTATCATGGATATCTGGACTATTAATATTCTTAATTTCTATTGTTACTGCTTTTATGGGTTATGTATTACCTTGGGGTCAAATGAGTTTCTGGGGTGCAACCGTTATTACTAATTTATTATATTTTATTCCTGGACTTGTATCATGGATTTGTGGTGGATATACTATTAGTGATCCAACCTTAAAAAGATTCTTTGTATTACATTTTATATTTCCATTTATAGCCTTATGTATTGTTTTTATACATATATTCTTCTTACACTTACAAGGTAGCTCTAATCCTTTAGGATATGATACAGCTTTAAAAATACCTTTCTATC…	478	Bensch, S., Waldenström, J., Jonzen, N., Westerdahl, H., Hansson, B., Sejberg, D. & Hasselquist, D.	Temporal dynamics and diversity of avian malaria parasites in a single host species	Journal of Animal Ecology, 76(1), 112-122 (2007)
193	H. belopolskyi group	Bensch_et_al_2007_014	Bensch_et_al_2007_014	GRW01	Haemoproteus nucleocondensus	Europe	Northern Europe	Sweden	Acrocephalus arundinaceus	Acrocephalidae	Passeriformes	CTACTGGAGCTACATTTGTTTTTATTTTAACTTACTTACATATTTTAAGAGGATTAAATTACTCATATTCATACTTACCTTTATCATGGATATCTGGACTATTAATATTCTTAATTTCTATTGTTACTGCTTTTATGGGTTATGTATTACCTTGGGGTCAAATGAGTTTCTGGGGTGCAACCGTTATTACTAATTTATTATATTTTATTCCTGGACTTGTATCATGGATTTGTGGTGGATATACTATTAGTGATCCAACCTTAAAAAGATTCTTTGTATTACATTTTATATTTCCATTTATAGCCTTATGTATTGTTTTTATACATATATTCTTCTTACACTTACAAGGTAGCTCTAATCCTTTAGGATATGATACAGCTTTAAAAATACCTTTCTATC…	478	Bensch, S., Waldenström, J., Jonzen, N., Westerdahl, H., Hansson, B., Sejberg, D. & Hasselquist, D.	Temporal dynamics and diversity of avian malaria parasites in a single host species	Journal of Animal Ecology, 76(1), 112-122 (2007)
194	H. belopolskyi group	Bensch_et_al_2007_015	Bensch_et_al_2007_015	GRW01	Haemoproteus nucleocondensus	Europe	Northern Europe	Sweden	Acrocephalus arundinaceus	Acrocephalidae	Passeriformes	CTACTGGAGCTACATTTGTTTTTATTTTAACTTACTTACATATTTTAAGAGGATTAAATTACTCATATTCATACTTACCTTTATCATGGATATCTGGACTATTAATATTCTTAATTTCTATTGTTACTGCTTTTATGGGTTATGTATTACCTTGGGGTCAAATGAGTTTCTGGGGTGCAACCGTTATTACTAATTTATTATATTTTATTCCTGGACTTGTATCATGGATTTGTGGTGGATATACTATTAGTGATCCAACCTTAAAAAGATTCTTTGTATTACATTTTATATTTCCATTTATAGCCTTATGTATTGTTTTTATACATATATTCTTCTTACACTTACAAGGTAGCTCTAATCCTTTAGGATATGATACAGCTTTAAAAATACCTTTCTATC…	478	Bensch, S., Waldenström, J., Jonzen, N., Westerdahl, H., Hansson, B., Sejberg, D. & Hasselquist, D.	Temporal dynamics and diversity of avian malaria parasites in a single host species	Journal of Animal Ecology, 76(1), 112-122 (2007)
195	H. belopolskyi group	Bensch_et_al_2007_016	Bensch_et_al_2007_016	GRW01	Haemoproteus nucleocondensus	Europe	Northern Europe	Sweden	Acrocephalus arundinaceus	Acrocephalidae	Passeriformes	CTACTGGAGCTACATTTGTTTTTATTTTAACTTACTTACATATTTTAAGAGGATTAAATTACTCATATTCATACTTACCTTTATCATGGATATCTGGACTATTAATATTCTTAATTTCTATTGTTACTGCTTTTATGGGTTATGTATTACCTTGGGGTCAAATGAGTTTCTGGGGTGCAACCGTTATTACTAATTTATTATATTTTATTCCTGGACTTGTATCATGGATTTGTGGTGGATATACTATTAGTGATCCAACCTTAAAAAGATTCTTTGTATTACATTTTATATTTCCATTTATAGCCTTATGTATTGTTTTTATACATATATTCTTCTTACACTTACAAGGTAGCTCTAATCCTTTAGGATATGATACAGCTTTAAAAATACCTTTCTATC…	478	Bensch, S., Waldenström, J., Jonzen, N., Westerdahl, H., Hansson, B., Sejberg, D. & Hasselquist, D.	Temporal dynamics and diversity of avian malaria parasites in a single host species	Journal of Animal Ecology, 76(1), 112-122 (2007)
196	H. belopolskyi group	Bensch_et_al_2007_017	Bensch_et_al_2007_017	GRW01	Haemoproteus nucleocondensus	Europe	Northern Europe	Sweden	Acrocephalus arundinaceus	Acrocephalidae	Passeriformes	CTACTGGAGCTACATTTGTTTTTATTTTAACTTACTTACATATTTTAAGAGGATTAAATTACTCATATTCATACTTACCTTTATCATGGATATCTGGACTATTAATATTCTTAATTTCTATTGTTACTGCTTTTATGGGTTATGTATTACCTTGGGGTCAAATGAGTTTCTGGGGTGCAACCGTTATTACTAATTTATTATATTTTATTCCTGGACTTGTATCATGGATTTGTGGTGGATATACTATTAGTGATCCAACCTTAAAAAGATTCTTTGTATTACATTTTATATTTCCATTTATAGCCTTATGTATTGTTTTTATACATATATTCTTCTTACACTTACAAGGTAGCTCTAATCCTTTAGGATATGATACAGCTTTAAAAATACCTTTCTATC…	478	Bensch, S., Waldenström, J., Jonzen, N., Westerdahl, H., Hansson, B., Sejberg, D. & Hasselquist, D.	Temporal dynamics and diversity of avian malaria parasites in a single host species	Journal of Animal Ecology, 76(1), 112-122 (2007)
197	H. belopolskyi group	Bensch_et_al_2007_018	Bensch_et_al_2007_018	GRW01	Haemoproteus nucleocondensus	Europe	Northern Europe	Sweden	Acrocephalus arundinaceus	Acrocephalidae	Passeriformes	CTACTGGAGCTACATTTGTTTTTATTTTAACTTACTTACATATTTTAAGAGGATTAAATTACTCATATTCATACTTACCTTTATCATGGATATCTGGACTATTAATATTCTTAATTTCTATTGTTACTGCTTTTATGGGTTATGTATTACCTTGGGGTCAAATGAGTTTCTGGGGTGCAACCGTTATTACTAATTTATTATATTTTATTCCTGGACTTGTATCATGGATTTGTGGTGGATATACTATTAGTGATCCAACCTTAAAAAGATTCTTTGTATTACATTTTATATTTCCATTTATAGCCTTATGTATTGTTTTTATACATATATTCTTCTTACACTTACAAGGTAGCTCTAATCCTTTAGGATATGATACAGCTTTAAAAATACCTTTCTATC…	478	Bensch, S., Waldenström, J., Jonzen, N., Westerdahl, H., Hansson, B., Sejberg, D. & Hasselquist, D.	Temporal dynamics and diversity of avian malaria parasites in a single host species	Journal of Animal Ecology, 76(1), 112-122 (2007)
198	H. belopolskyi group	Bensch_et_al_2007_019	Bensch_et_al_2007_019	GRW01	Haemoproteus nucleocondensus	Europe	Northern Europe	Sweden	Acrocephalus arundinaceus	Acrocephalidae	Passeriformes	CTACTGGAGCTACATTTGTTTTTATTTTAACTTACTTACATATTTTAAGAGGATTAAATTACTCATATTCATACTTACCTTTATCATGGATATCTGGACTATTAATATTCTTAATTTCTATTGTTACTGCTTTTATGGGTTATGTATTACCTTGGGGTCAAATGAGTTTCTGGGGTGCAACCGTTATTACTAATTTATTATATTTTATTCCTGGACTTGTATCATGGATTTGTGGTGGATATACTATTAGTGATCCAACCTTAAAAAGATTCTTTGTATTACATTTTATATTTCCATTTATAGCCTTATGTATTGTTTTTATACATATATTCTTCTTACACTTACAAGGTAGCTCTAATCCTTTAGGATATGATACAGCTTTAAAAATACCTTTCTATC…	478	Bensch, S., Waldenström, J., Jonzen, N., Westerdahl, H., Hansson, B., Sejberg, D. & Hasselquist, D.	Temporal dynamics and diversity of avian malaria parasites in a single host species	Journal of Animal Ecology, 76(1), 112-122 (2007)
199	H. belopolskyi group	Bensch_et_al_2007_020	Bensch_et_al_2007_020	GRW01	Haemoproteus nucleocondensus	Europe	Northern Europe	Sweden	Acrocephalus arundinaceus	Acrocephalidae	Passeriformes	CTACTGGAGCTACATTTGTTTTTATTTTAACTTACTTACATATTTTAAGAGGATTAAATTACTCATATTCATACTTACCTTTATCATGGATATCTGGACTATTAATATTCTTAATTTCTATTGTTACTGCTTTTATGGGTTATGTATTACCTTGGGGTCAAATGAGTTTCTGGGGTGCAACCGTTATTACTAATTTATTATATTTTATTCCTGGACTTGTATCATGGATTTGTGGTGGATATACTATTAGTGATCCAACCTTAAAAAGATTCTTTGTATTACATTTTATATTTCCATTTATAGCCTTATGTATTGTTTTTATACATATATTCTTCTTACACTTACAAGGTAGCTCTAATCCTTTAGGATATGATACAGCTTTAAAAATACCTTTCTATC…	478	Bensch, S., Waldenström, J., Jonzen, N., Westerdahl, H., Hansson, B., Sejberg, D. & Hasselquist, D.	Temporal dynamics and diversity of avian malaria parasites in a single host species	Journal of Animal Ecology, 76(1), 112-122 (2007)
200	H. belopolskyi group	Bensch_et_al_2007_021	Bensch_et_al_2007_021	GRW01	Haemoproteus nucleocondensus	Europe	Northern Europe	Sweden	Acrocephalus arundinaceus	Acrocephalidae	Passeriformes	CTACTGGAGCTACATTTGTTTTTATTTTAACTTACTTACATATTTTAAGAGGATTAAATTACTCATATTCATACTTACCTTTATCATGGATATCTGGACTATTAATATTCTTAATTTCTATTGTTACTGCTTTTATGGGTTATGTATTACCTTGGGGTCAAATGAGTTTCTGGGGTGCAACCGTTATTACTAATTTATTATATTTTATTCCTGGACTTGTATCATGGATTTGTGGTGGATATACTATTAGTGATCCAACCTTAAAAAGATTCTTTGTATTACATTTTATATTTCCATTTATAGCCTTATGTATTGTTTTTATACATATATTCTTCTTACACTTACAAGGTAGCTCTAATCCTTTAGGATATGATACAGCTTTAAAAATACCTTTCTATC…	478	Bensch, S., Waldenström, J., Jonzen, N., Westerdahl, H., Hansson, B., Sejberg, D. & Hasselquist, D.	Temporal dynamics and diversity of avian malaria parasites in a single host species	Journal of Animal Ecology, 76(1), 112-122 (2007)
201	H. belopolskyi group	Bensch_et_al_2007_022	Bensch_et_al_2007_022	GRW01	Haemoproteus nucleocondensus	Europe	Northern Europe	Sweden	Acrocephalus arundinaceus	Acrocephalidae	Passeriformes	CTACTGGAGCTACATTTGTTTTTATTTTAACTTACTTACATATTTTAAGAGGATTAAATTACTCATATTCATACTTACCTTTATCATGGATATCTGGACTATTAATATTCTTAATTTCTATTGTTACTGCTTTTATGGGTTATGTATTACCTTGGGGTCAAATGAGTTTCTGGGGTGCAACCGTTATTACTAATTTATTATATTTTATTCCTGGACTTGTATCATGGATTTGTGGTGGATATACTATTAGTGATCCAACCTTAAAAAGATTCTTTGTATTACATTTTATATTTCCATTTATAGCCTTATGTATTGTTTTTATACATATATTCTTCTTACACTTACAAGGTAGCTCTAATCCTTTAGGATATGATACAGCTTTAAAAATACCTTTCTATC…	478	Bensch, S., Waldenström, J., Jonzen, N., Westerdahl, H., Hansson, B., Sejberg, D. & Hasselquist, D.	Temporal dynamics and diversity of avian malaria parasites in a single host species	Journal of Animal Ecology, 76(1), 112-122 (2007)
202	H. belopolskyi group	Bensch_et_al_2007_023	Bensch_et_al_2007_023	GRW01	Haemoproteus nucleocondensus	Europe	Northern Europe	Sweden	Acrocephalus arundinaceus	Acrocephalidae	Passeriformes	CTACTGGAGCTACATTTGTTTTTATTTTAACTTACTTACATATTTTAAGAGGATTAAATTACTCATATTCATACTTACCTTTATCATGGATATCTGGACTATTAATATTCTTAATTTCTATTGTTACTGCTTTTATGGGTTATGTATTACCTTGGGGTCAAATGAGTTTCTGGGGTGCAACCGTTATTACTAATTTATTATATTTTATTCCTGGACTTGTATCATGGATTTGTGGTGGATATACTATTAGTGATCCAACCTTAAAAAGATTCTTTGTATTACATTTTATATTTCCATTTATAGCCTTATGTATTGTTTTTATACATATATTCTTCTTACACTTACAAGGTAGCTCTAATCCTTTAGGATATGATACAGCTTTAAAAATACCTTTCTATC…	478	Bensch, S., Waldenström, J., Jonzen, N., Westerdahl, H., Hansson, B., Sejberg, D. & Hasselquist, D.	Temporal dynamics and diversity of avian malaria parasites in a single host species	Journal of Animal Ecology, 76(1), 112-122 (2007)
203	H. belopolskyi group	Bensch_et_al_2007_024	Bensch_et_al_2007_024	GRW01	Haemoproteus nucleocondensus	Europe	Northern Europe	Sweden	Acrocephalus arundinaceus	Acrocephalidae	Passeriformes	CTACTGGAGCTACATTTGTTTTTATTTTAACTTACTTACATATTTTAAGAGGATTAAATTACTCATATTCATACTTACCTTTATCATGGATATCTGGACTATTAATATTCTTAATTTCTATTGTTACTGCTTTTATGGGTTATGTATTACCTTGGGGTCAAATGAGTTTCTGGGGTGCAACCGTTATTACTAATTTATTATATTTTATTCCTGGACTTGTATCATGGATTTGTGGTGGATATACTATTAGTGATCCAACCTTAAAAAGATTCTTTGTATTACATTTTATATTTCCATTTATAGCCTTATGTATTGTTTTTATACATATATTCTTCTTACACTTACAAGGTAGCTCTAATCCTTTAGGATATGATACAGCTTTAAAAATACCTTTCTATC…	478	Bensch, S., Waldenström, J., Jonzen, N., Westerdahl, H., Hansson, B., Sejberg, D. & Hasselquist, D.	Temporal dynamics and diversity of avian malaria parasites in a single host species	Journal of Animal Ecology, 76(1), 112-122 (2007)
204	H. belopolskyi group	Bensch_et_al_2007_025	Bensch_et_al_2007_025	GRW01	Haemoproteus nucleocondensus	Europe	Northern Europe	Sweden	Acrocephalus arundinaceus	Acrocephalidae	Passeriformes	CTACTGGAGCTACATTTGTTTTTATTTTAACTTACTTACATATTTTAAGAGGATTAAATTACTCATATTCATACTTACCTTTATCATGGATATCTGGACTATTAATATTCTTAATTTCTATTGTTACTGCTTTTATGGGTTATGTATTACCTTGGGGTCAAATGAGTTTCTGGGGTGCAACCGTTATTACTAATTTATTATATTTTATTCCTGGACTTGTATCATGGATTTGTGGTGGATATACTATTAGTGATCCAACCTTAAAAAGATTCTTTGTATTACATTTTATATTTCCATTTATAGCCTTATGTATTGTTTTTATACATATATTCTTCTTACACTTACAAGGTAGCTCTAATCCTTTAGGATATGATACAGCTTTAAAAATACCTTTCTATC…	478	Bensch, S., Waldenström, J., Jonzen, N., Westerdahl, H., Hansson, B., Sejberg, D. & Hasselquist, D.	Temporal dynamics and diversity of avian malaria parasites in a single host species	Journal of Animal Ecology, 76(1), 112-122 (2007)
205	H. belopolskyi group	Bensch_et_al_2007_026	Bensch_et_al_2007_026	GRW01	Haemoproteus nucleocondensus	Europe	Northern Europe	Sweden	Acrocephalus arundinaceus	Acrocephalidae	Passeriformes	CTACTGGAGCTACATTTGTTTTTATTTTAACTTACTTACATATTTTAAGAGGATTAAATTACTCATATTCATACTTACCTTTATCATGGATATCTGGACTATTAATATTCTTAATTTCTATTGTTACTGCTTTTATGGGTTATGTATTACCTTGGGGTCAAATGAGTTTCTGGGGTGCAACCGTTATTACTAATTTATTATATTTTATTCCTGGACTTGTATCATGGATTTGTGGTGGATATACTATTAGTGATCCAACCTTAAAAAGATTCTTTGTATTACATTTTATATTTCCATTTATAGCCTTATGTATTGTTTTTATACATATATTCTTCTTACACTTACAAGGTAGCTCTAATCCTTTAGGATATGATACAGCTTTAAAAATACCTTTCTATC…	478	Bensch, S., Waldenström, J., Jonzen, N., Westerdahl, H., Hansson, B., Sejberg, D. & Hasselquist, D.	Temporal dynamics and diversity of avian malaria parasites in a single host species	Journal of Animal Ecology, 76(1), 112-122 (2007)
206	H. belopolskyi group	Bensch_et_al_2007_027	Bensch_et_al_2007_027	GRW01	Haemoproteus nucleocondensus	Europe	Northern Europe	Sweden	Acrocephalus arundinaceus	Acrocephalidae	Passeriformes	CTACTGGAGCTACATTTGTTTTTATTTTAACTTACTTACATATTTTAAGAGGATTAAATTACTCATATTCATACTTACCTTTATCATGGATATCTGGACTATTAATATTCTTAATTTCTATTGTTACTGCTTTTATGGGTTATGTATTACCTTGGGGTCAAATGAGTTTCTGGGGTGCAACCGTTATTACTAATTTATTATATTTTATTCCTGGACTTGTATCATGGATTTGTGGTGGATATACTATTAGTGATCCAACCTTAAAAAGATTCTTTGTATTACATTTTATATTTCCATTTATAGCCTTATGTATTGTTTTTATACATATATTCTTCTTACACTTACAAGGTAGCTCTAATCCTTTAGGATATGATACAGCTTTAAAAATACCTTTCTATC…	478	Bensch, S., Waldenström, J., Jonzen, N., Westerdahl, H., Hansson, B., Sejberg, D. & Hasselquist, D.	Temporal dynamics and diversity of avian malaria parasites in a single host species	Journal of Animal Ecology, 76(1), 112-122 (2007)
207	H. belopolskyi group	Bensch_et_al_2007_028	Bensch_et_al_2007_028	GRW01	Haemoproteus nucleocondensus	Europe	Northern Europe	Sweden	Acrocephalus arundinaceus	Acrocephalidae	Passeriformes	CTACTGGAGCTACATTTGTTTTTATTTTAACTTACTTACATATTTTAAGAGGATTAAATTACTCATATTCATACTTACCTTTATCATGGATATCTGGACTATTAATATTCTTAATTTCTATTGTTACTGCTTTTATGGGTTATGTATTACCTTGGGGTCAAATGAGTTTCTGGGGTGCAACCGTTATTACTAATTTATTATATTTTATTCCTGGACTTGTATCATGGATTTGTGGTGGATATACTATTAGTGATCCAACCTTAAAAAGATTCTTTGTATTACATTTTATATTTCCATTTATAGCCTTATGTATTGTTTTTATACATATATTCTTCTTACACTTACAAGGTAGCTCTAATCCTTTAGGATATGATACAGCTTTAAAAATACCTTTCTATC…	478	Bensch, S., Waldenström, J., Jonzen, N., Westerdahl, H., Hansson, B., Sejberg, D. & Hasselquist, D.	Temporal dynamics and diversity of avian malaria parasites in a single host species	Journal of Animal Ecology, 76(1), 112-122 (2007)
208	H. belopolskyi group	Bensch_et_al_2007_029	Bensch_et_al_2007_029	GRW01	Haemoproteus nucleocondensus	Europe	Northern Europe	Sweden	Acrocephalus arundinaceus	Acrocephalidae	Passeriformes	CTACTGGAGCTACATTTGTTTTTATTTTAACTTACTTACATATTTTAAGAGGATTAAATTACTCATATTCATACTTACCTTTATCATGGATATCTGGACTATTAATATTCTTAATTTCTATTGTTACTGCTTTTATGGGTTATGTATTACCTTGGGGTCAAATGAGTTTCTGGGGTGCAACCGTTATTACTAATTTATTATATTTTATTCCTGGACTTGTATCATGGATTTGTGGTGGATATACTATTAGTGATCCAACCTTAAAAAGATTCTTTGTATTACATTTTATATTTCCATTTATAGCCTTATGTATTGTTTTTATACATATATTCTTCTTACACTTACAAGGTAGCTCTAATCCTTTAGGATATGATACAGCTTTAAAAATACCTTTCTATC…	478	Bensch, S., Waldenström, J., Jonzen, N., Westerdahl, H., Hansson, B., Sejberg, D. & Hasselquist, D.	Temporal dynamics and diversity of avian malaria parasites in a single host species	Journal of Animal Ecology, 76(1), 112-122 (2007)
209	H. belopolskyi group	Bensch_et_al_2007_030	Bensch_et_al_2007_030	GRW01	Haemoproteus nucleocondensus	Europe	Northern Europe	Sweden	Acrocephalus arundinaceus	Acrocephalidae	Passeriformes	CTACTGGAGCTACATTTGTTTTTATTTTAACTTACTTACATATTTTAAGAGGATTAAATTACTCATATTCATACTTACCTTTATCATGGATATCTGGACTATTAATATTCTTAATTTCTATTGTTACTGCTTTTATGGGTTATGTATTACCTTGGGGTCAAATGAGTTTCTGGGGTGCAACCGTTATTACTAATTTATTATATTTTATTCCTGGACTTGTATCATGGATTTGTGGTGGATATACTATTAGTGATCCAACCTTAAAAAGATTCTTTGTATTACATTTTATATTTCCATTTATAGCCTTATGTATTGTTTTTATACATATATTCTTCTTACACTTACAAGGTAGCTCTAATCCTTTAGGATATGATACAGCTTTAAAAATACCTTTCTATC…	478	Bensch, S., Waldenström, J., Jonzen, N., Westerdahl, H., Hansson, B., Sejberg, D. & Hasselquist, D.	Temporal dynamics and diversity of avian malaria parasites in a single host species	Journal of Animal Ecology, 76(1), 112-122 (2007)
210	H. belopolskyi group	Bensch_et_al_2007_031	Bensch_et_al_2007_031	GRW01	Haemoproteus nucleocondensus	Europe	Northern Europe	Sweden	Acrocephalus arundinaceus	Acrocephalidae	Passeriformes	CTACTGGAGCTACATTTGTTTTTATTTTAACTTACTTACATATTTTAAGAGGATTAAATTACTCATATTCATACTTACCTTTATCATGGATATCTGGACTATTAATATTCTTAATTTCTATTGTTACTGCTTTTATGGGTTATGTATTACCTTGGGGTCAAATGAGTTTCTGGGGTGCAACCGTTATTACTAATTTATTATATTTTATTCCTGGACTTGTATCATGGATTTGTGGTGGATATACTATTAGTGATCCAACCTTAAAAAGATTCTTTGTATTACATTTTATATTTCCATTTATAGCCTTATGTATTGTTTTTATACATATATTCTTCTTACACTTACAAGGTAGCTCTAATCCTTTAGGATATGATACAGCTTTAAAAATACCTTTCTATC…	478	Bensch, S., Waldenström, J., Jonzen, N., Westerdahl, H., Hansson, B., Sejberg, D. & Hasselquist, D.	Temporal dynamics and diversity of avian malaria parasites in a single host species	Journal of Animal Ecology, 76(1), 112-122 (2007)
211	H. belopolskyi group	Bensch_et_al_2007_032	Bensch_et_al_2007_032	GRW01	Haemoproteus nucleocondensus	Europe	Northern Europe	Sweden	Acrocephalus arundinaceus	Acrocephalidae	Passeriformes	CTACTGGAGCTACATTTGTTTTTATTTTAACTTACTTACATATTTTAAGAGGATTAAATTACTCATATTCATACTTACCTTTATCATGGATATCTGGACTATTAATATTCTTAATTTCTATTGTTACTGCTTTTATGGGTTATGTATTACCTTGGGGTCAAATGAGTTTCTGGGGTGCAACCGTTATTACTAATTTATTATATTTTATTCCTGGACTTGTATCATGGATTTGTGGTGGATATACTATTAGTGATCCAACCTTAAAAAGATTCTTTGTATTACATTTTATATTTCCATTTATAGCCTTATGTATTGTTTTTATACATATATTCTTCTTACACTTACAAGGTAGCTCTAATCCTTTAGGATATGATACAGCTTTAAAAATACCTTTCTATC…	478	Bensch, S., Waldenström, J., Jonzen, N., Westerdahl, H., Hansson, B., Sejberg, D. & Hasselquist, D.	Temporal dynamics and diversity of avian malaria parasites in a single host species	Journal of Animal Ecology, 76(1), 112-122 (2007)
212	H. belopolskyi group	Bensch_et_al_2007_033	Bensch_et_al_2007_033	GRW01	Haemoproteus nucleocondensus	Europe	Northern Europe	Sweden	Acrocephalus arundinaceus	Acrocephalidae	Passeriformes	CTACTGGAGCTACATTTGTTTTTATTTTAACTTACTTACATATTTTAAGAGGATTAAATTACTCATATTCATACTTACCTTTATCATGGATATCTGGACTATTAATATTCTTAATTTCTATTGTTACTGCTTTTATGGGTTATGTATTACCTTGGGGTCAAATGAGTTTCTGGGGTGCAACCGTTATTACTAATTTATTATATTTTATTCCTGGACTTGTATCATGGATTTGTGGTGGATATACTATTAGTGATCCAACCTTAAAAAGATTCTTTGTATTACATTTTATATTTCCATTTATAGCCTTATGTATTGTTTTTATACATATATTCTTCTTACACTTACAAGGTAGCTCTAATCCTTTAGGATATGATACAGCTTTAAAAATACCTTTCTATC…	478	Bensch, S., Waldenström, J., Jonzen, N., Westerdahl, H., Hansson, B., Sejberg, D. & Hasselquist, D.	Temporal dynamics and diversity of avian malaria parasites in a single host species	Journal of Animal Ecology, 76(1), 112-122 (2007)
213	H. belopolskyi group	Bensch_et_al_2007_034	Bensch_et_al_2007_034	GRW01	Haemoproteus nucleocondensus	Europe	Northern Europe	Sweden	Acrocephalus arundinaceus	Acrocephalidae	Passeriformes	CTACTGGAGCTACATTTGTTTTTATTTTAACTTACTTACATATTTTAAGAGGATTAAATTACTCATATTCATACTTACCTTTATCATGGATATCTGGACTATTAATATTCTTAATTTCTATTGTTACTGCTTTTATGGGTTATGTATTACCTTGGGGTCAAATGAGTTTCTGGGGTGCAACCGTTATTACTAATTTATTATATTTTATTCCTGGACTTGTATCATGGATTTGTGGTGGATATACTATTAGTGATCCAACCTTAAAAAGATTCTTTGTATTACATTTTATATTTCCATTTATAGCCTTATGTATTGTTTTTATACATATATTCTTCTTACACTTACAAGGTAGCTCTAATCCTTTAGGATATGATACAGCTTTAAAAATACCTTTCTATC…	478	Bensch, S., Waldenström, J., Jonzen, N., Westerdahl, H., Hansson, B., Sejberg, D. & Hasselquist, D.	Temporal dynamics and diversity of avian malaria parasites in a single host species	Journal of Animal Ecology, 76(1), 112-122 (2007)
214	H. belopolskyi group	Bensch_et_al_2007_035	Bensch_et_al_2007_035	GRW01	Haemoproteus nucleocondensus	Europe	Northern Europe	Sweden	Acrocephalus arundinaceus	Acrocephalidae	Passeriformes	CTACTGGAGCTACATTTGTTTTTATTTTAACTTACTTACATATTTTAAGAGGATTAAATTACTCATATTCATACTTACCTTTATCATGGATATCTGGACTATTAATATTCTTAATTTCTATTGTTACTGCTTTTATGGGTTATGTATTACCTTGGGGTCAAATGAGTTTCTGGGGTGCAACCGTTATTACTAATTTATTATATTTTATTCCTGGACTTGTATCATGGATTTGTGGTGGATATACTATTAGTGATCCAACCTTAAAAAGATTCTTTGTATTACATTTTATATTTCCATTTATAGCCTTATGTATTGTTTTTATACATATATTCTTCTTACACTTACAAGGTAGCTCTAATCCTTTAGGATATGATACAGCTTTAAAAATACCTTTCTATC…	478	Bensch, S., Waldenström, J., Jonzen, N., Westerdahl, H., Hansson, B., Sejberg, D. & Hasselquist, D.	Temporal dynamics and diversity of avian malaria parasites in a single host species	Journal of Animal Ecology, 76(1), 112-122 (2007)
215	H. belopolskyi group	Bensch_et_al_2007_036	Bensch_et_al_2007_036	GRW01	Haemoproteus nucleocondensus	Europe	Northern Europe	Sweden	Acrocephalus arundinaceus	Acrocephalidae	Passeriformes	CTACTGGAGCTACATTTGTTTTTATTTTAACTTACTTACATATTTTAAGAGGATTAAATTACTCATATTCATACTTACCTTTATCATGGATATCTGGACTATTAATATTCTTAATTTCTATTGTTACTGCTTTTATGGGTTATGTATTACCTTGGGGTCAAATGAGTTTCTGGGGTGCAACCGTTATTACTAATTTATTATATTTTATTCCTGGACTTGTATCATGGATTTGTGGTGGATATACTATTAGTGATCCAACCTTAAAAAGATTCTTTGTATTACATTTTATATTTCCATTTATAGCCTTATGTATTGTTTTTATACATATATTCTTCTTACACTTACAAGGTAGCTCTAATCCTTTAGGATATGATACAGCTTTAAAAATACCTTTCTATC…	478	Bensch, S., Waldenström, J., Jonzen, N., Westerdahl, H., Hansson, B., Sejberg, D. & Hasselquist, D.	Temporal dynamics and diversity of avian malaria parasites in a single host species	Journal of Animal Ecology, 76(1), 112-122 (2007)
216	H. belopolskyi group	Bensch_et_al_2007_037	Bensch_et_al_2007_037	GRW01	Haemoproteus nucleocondensus	Europe	Northern Europe	Sweden	Acrocephalus arundinaceus	Acrocephalidae	Passeriformes	CTACTGGAGCTACATTTGTTTTTATTTTAACTTACTTACATATTTTAAGAGGATTAAATTACTCATATTCATACTTACCTTTATCATGGATATCTGGACTATTAATATTCTTAATTTCTATTGTTACTGCTTTTATGGGTTATGTATTACCTTGGGGTCAAATGAGTTTCTGGGGTGCAACCGTTATTACTAATTTATTATATTTTATTCCTGGACTTGTATCATGGATTTGTGGTGGATATACTATTAGTGATCCAACCTTAAAAAGATTCTTTGTATTACATTTTATATTTCCATTTATAGCCTTATGTATTGTTTTTATACATATATTCTTCTTACACTTACAAGGTAGCTCTAATCCTTTAGGATATGATACAGCTTTAAAAATACCTTTCTATC…	478	Bensch, S., Waldenström, J., Jonzen, N., Westerdahl, H., Hansson, B., Sejberg, D. & Hasselquist, D.	Temporal dynamics and diversity of avian malaria parasites in a single host species	Journal of Animal Ecology, 76(1), 112-122 (2007)
217	H. belopolskyi group	Bensch_et_al_2007_038	Bensch_et_al_2007_038	GRW01	Haemoproteus nucleocondensus	Europe	Northern Europe	Sweden	Acrocephalus arundinaceus	Acrocephalidae	Passeriformes	CTACTGGAGCTACATTTGTTTTTATTTTAACTTACTTACATATTTTAAGAGGATTAAATTACTCATATTCATACTTACCTTTATCATGGATATCTGGACTATTAATATTCTTAATTTCTATTGTTACTGCTTTTATGGGTTATGTATTACCTTGGGGTCAAATGAGTTTCTGGGGTGCAACCGTTATTACTAATTTATTATATTTTATTCCTGGACTTGTATCATGGATTTGTGGTGGATATACTATTAGTGATCCAACCTTAAAAAGATTCTTTGTATTACATTTTATATTTCCATTTATAGCCTTATGTATTGTTTTTATACATATATTCTTCTTACACTTACAAGGTAGCTCTAATCCTTTAGGATATGATACAGCTTTAAAAATACCTTTCTATC…	478	Bensch, S., Waldenström, J., Jonzen, N., Westerdahl, H., Hansson, B., Sejberg, D. & Hasselquist, D.	Temporal dynamics and diversity of avian malaria parasites in a single host species	Journal of Animal Ecology, 76(1), 112-122 (2007)
218	H. belopolskyi group	Bensch_et_al_2007_039	Bensch_et_al_2007_039	GRW01	Haemoproteus nucleocondensus	Europe	Northern Europe	Sweden	Acrocephalus arundinaceus	Acrocephalidae	Passeriformes	CTACTGGAGCTACATTTGTTTTTATTTTAACTTACTTACATATTTTAAGAGGATTAAATTACTCATATTCATACTTACCTTTATCATGGATATCTGGACTATTAATATTCTTAATTTCTATTGTTACTGCTTTTATGGGTTATGTATTACCTTGGGGTCAAATGAGTTTCTGGGGTGCAACCGTTATTACTAATTTATTATATTTTATTCCTGGACTTGTATCATGGATTTGTGGTGGATATACTATTAGTGATCCAACCTTAAAAAGATTCTTTGTATTACATTTTATATTTCCATTTATAGCCTTATGTATTGTTTTTATACATATATTCTTCTTACACTTACAAGGTAGCTCTAATCCTTTAGGATATGATACAGCTTTAAAAATACCTTTCTATC…	478	Bensch, S., Waldenström, J., Jonzen, N., Westerdahl, H., Hansson, B., Sejberg, D. & Hasselquist, D.	Temporal dynamics and diversity of avian malaria parasites in a single host species	Journal of Animal Ecology, 76(1), 112-122 (2007)
219	H. belopolskyi group	Bensch_et_al_2007_040	Bensch_et_al_2007_040	GRW01	Haemoproteus nucleocondensus	Europe	Northern Europe	Sweden	Acrocephalus arundinaceus	Acrocephalidae	Passeriformes	CTACTGGAGCTACATTTGTTTTTATTTTAACTTACTTACATATTTTAAGAGGATTAAATTACTCATATTCATACTTACCTTTATCATGGATATCTGGACTATTAATATTCTTAATTTCTATTGTTACTGCTTTTATGGGTTATGTATTACCTTGGGGTCAAATGAGTTTCTGGGGTGCAACCGTTATTACTAATTTATTATATTTTATTCCTGGACTTGTATCATGGATTTGTGGTGGATATACTATTAGTGATCCAACCTTAAAAAGATTCTTTGTATTACATTTTATATTTCCATTTATAGCCTTATGTATTGTTTTTATACATATATTCTTCTTACACTTACAAGGTAGCTCTAATCCTTTAGGATATGATACAGCTTTAAAAATACCTTTCTATC…	478	Bensch, S., Waldenström, J., Jonzen, N., Westerdahl, H., Hansson, B., Sejberg, D. & Hasselquist, D.	Temporal dynamics and diversity of avian malaria parasites in a single host species	Journal of Animal Ecology, 76(1), 112-122 (2007)
220	H. belopolskyi group	Bensch_et_al_2007_041	Bensch_et_al_2007_041	GRW01	Haemoproteus nucleocondensus	Europe	Northern Europe	Sweden	Acrocephalus arundinaceus	Acrocephalidae	Passeriformes	CTACTGGAGCTACATTTGTTTTTATTTTAACTTACTTACATATTTTAAGAGGATTAAATTACTCATATTCATACTTACCTTTATCATGGATATCTGGACTATTAATATTCTTAATTTCTATTGTTACTGCTTTTATGGGTTATGTATTACCTTGGGGTCAAATGAGTTTCTGGGGTGCAACCGTTATTACTAATTTATTATATTTTATTCCTGGACTTGTATCATGGATTTGTGGTGGATATACTATTAGTGATCCAACCTTAAAAAGATTCTTTGTATTACATTTTATATTTCCATTTATAGCCTTATGTATTGTTTTTATACATATATTCTTCTTACACTTACAAGGTAGCTCTAATCCTTTAGGATATGATACAGCTTTAAAAATACCTTTCTATC…	478	Bensch, S., Waldenström, J., Jonzen, N., Westerdahl, H., Hansson, B., Sejberg, D. & Hasselquist, D.	Temporal dynamics and diversity of avian malaria parasites in a single host species	Journal of Animal Ecology, 76(1), 112-122 (2007)
221	H. belopolskyi group	Bensch_et_al_2007_042	Bensch_et_al_2007_042	GRW01	Haemoproteus nucleocondensus	Europe	Northern Europe	Sweden	Acrocephalus arundinaceus	Acrocephalidae	Passeriformes	CTACTGGAGCTACATTTGTTTTTATTTTAACTTACTTACATATTTTAAGAGGATTAAATTACTCATATTCATACTTACCTTTATCATGGATATCTGGACTATTAATATTCTTAATTTCTATTGTTACTGCTTTTATGGGTTATGTATTACCTTGGGGTCAAATGAGTTTCTGGGGTGCAACCGTTATTACTAATTTATTATATTTTATTCCTGGACTTGTATCATGGATTTGTGGTGGATATACTATTAGTGATCCAACCTTAAAAAGATTCTTTGTATTACATTTTATATTTCCATTTATAGCCTTATGTATTGTTTTTATACATATATTCTTCTTACACTTACAAGGTAGCTCTAATCCTTTAGGATATGATACAGCTTTAAAAATACCTTTCTATC…	478	Bensch, S., Waldenström, J., Jonzen, N., Westerdahl, H., Hansson, B., Sejberg, D. & Hasselquist, D.	Temporal dynamics and diversity of avian malaria parasites in a single host species	Journal of Animal Ecology, 76(1), 112-122 (2007)
222	H. belopolskyi group	Bensch_et_al_2007_043	Bensch_et_al_2007_043	GRW01	Haemoproteus nucleocondensus	Europe	Northern Europe	Sweden	Acrocephalus arundinaceus	Acrocephalidae	Passeriformes	CTACTGGAGCTACATTTGTTTTTATTTTAACTTACTTACATATTTTAAGAGGATTAAATTACTCATATTCATACTTACCTTTATCATGGATATCTGGACTATTAATATTCTTAATTTCTATTGTTACTGCTTTTATGGGTTATGTATTACCTTGGGGTCAAATGAGTTTCTGGGGTGCAACCGTTATTACTAATTTATTATATTTTATTCCTGGACTTGTATCATGGATTTGTGGTGGATATACTATTAGTGATCCAACCTTAAAAAGATTCTTTGTATTACATTTTATATTTCCATTTATAGCCTTATGTATTGTTTTTATACATATATTCTTCTTACACTTACAAGGTAGCTCTAATCCTTTAGGATATGATACAGCTTTAAAAATACCTTTCTATC…	478	Bensch, S., Waldenström, J., Jonzen, N., Westerdahl, H., Hansson, B., Sejberg, D. & Hasselquist, D.	Temporal dynamics and diversity of avian malaria parasites in a single host species	Journal of Animal Ecology, 76(1), 112-122 (2007)
223	H. belopolskyi group	Bensch_et_al_2007_044	Bensch_et_al_2007_044	GRW01	Haemoproteus nucleocondensus	Europe	Northern Europe	Sweden	Acrocephalus arundinaceus	Acrocephalidae	Passeriformes	CTACTGGAGCTACATTTGTTTTTATTTTAACTTACTTACATATTTTAAGAGGATTAAATTACTCATATTCATACTTACCTTTATCATGGATATCTGGACTATTAATATTCTTAATTTCTATTGTTACTGCTTTTATGGGTTATGTATTACCTTGGGGTCAAATGAGTTTCTGGGGTGCAACCGTTATTACTAATTTATTATATTTTATTCCTGGACTTGTATCATGGATTTGTGGTGGATATACTATTAGTGATCCAACCTTAAAAAGATTCTTTGTATTACATTTTATATTTCCATTTATAGCCTTATGTATTGTTTTTATACATATATTCTTCTTACACTTACAAGGTAGCTCTAATCCTTTAGGATATGATACAGCTTTAAAAATACCTTTCTATC…	478	Bensch, S., Waldenström, J., Jonzen, N., Westerdahl, H., Hansson, B., Sejberg, D. & Hasselquist, D.	Temporal dynamics and diversity of avian malaria parasites in a single host species	Journal of Animal Ecology, 76(1), 112-122 (2007)
224	H. belopolskyi group	Bensch_et_al_2007_045	Bensch_et_al_2007_045	GRW01	Haemoproteus nucleocondensus	Europe	Northern Europe	Sweden	Acrocephalus arundinaceus	Acrocephalidae	Passeriformes	CTACTGGAGCTACATTTGTTTTTATTTTAACTTACTTACATATTTTAAGAGGATTAAATTACTCATATTCATACTTACCTTTATCATGGATATCTGGACTATTAATATTCTTAATTTCTATTGTTACTGCTTTTATGGGTTATGTATTACCTTGGGGTCAAATGAGTTTCTGGGGTGCAACCGTTATTACTAATTTATTATATTTTATTCCTGGACTTGTATCATGGATTTGTGGTGGATATACTATTAGTGATCCAACCTTAAAAAGATTCTTTGTATTACATTTTATATTTCCATTTATAGCCTTATGTATTGTTTTTATACATATATTCTTCTTACACTTACAAGGTAGCTCTAATCCTTTAGGATATGATACAGCTTTAAAAATACCTTTCTATC…	478	Bensch, S., Waldenström, J., Jonzen, N., Westerdahl, H., Hansson, B., Sejberg, D. & Hasselquist, D.	Temporal dynamics and diversity of avian malaria parasites in a single host species	Journal of Animal Ecology, 76(1), 112-122 (2007)
225	H. belopolskyi group	Bensch_et_al_2007_046	Bensch_et_al_2007_046	GRW01	Haemoproteus nucleocondensus	Europe	Northern Europe	Sweden	Acrocephalus arundinaceus	Acrocephalidae	Passeriformes	CTACTGGAGCTACATTTGTTTTTATTTTAACTTACTTACATATTTTAAGAGGATTAAATTACTCATATTCATACTTACCTTTATCATGGATATCTGGACTATTAATATTCTTAATTTCTATTGTTACTGCTTTTATGGGTTATGTATTACCTTGGGGTCAAATGAGTTTCTGGGGTGCAACCGTTATTACTAATTTATTATATTTTATTCCTGGACTTGTATCATGGATTTGTGGTGGATATACTATTAGTGATCCAACCTTAAAAAGATTCTTTGTATTACATTTTATATTTCCATTTATAGCCTTATGTATTGTTTTTATACATATATTCTTCTTACACTTACAAGGTAGCTCTAATCCTTTAGGATATGATACAGCTTTAAAAATACCTTTCTATC…	478	Bensch, S., Waldenström, J., Jonzen, N., Westerdahl, H., Hansson, B., Sejberg, D. & Hasselquist, D.	Temporal dynamics and diversity of avian malaria parasites in a single host species	Journal of Animal Ecology, 76(1), 112-122 (2007)
226	H. belopolskyi group	Bensch_et_al_2007_047	Bensch_et_al_2007_047	GRW01	Haemoproteus nucleocondensus	Europe	Northern Europe	Sweden	Acrocephalus arundinaceus	Acrocephalidae	Passeriformes	CTACTGGAGCTACATTTGTTTTTATTTTAACTTACTTACATATTTTAAGAGGATTAAATTACTCATATTCATACTTACCTTTATCATGGATATCTGGACTATTAATATTCTTAATTTCTATTGTTACTGCTTTTATGGGTTATGTATTACCTTGGGGTCAAATGAGTTTCTGGGGTGCAACCGTTATTACTAATTTATTATATTTTATTCCTGGACTTGTATCATGGATTTGTGGTGGATATACTATTAGTGATCCAACCTTAAAAAGATTCTTTGTATTACATTTTATATTTCCATTTATAGCCTTATGTATTGTTTTTATACATATATTCTTCTTACACTTACAAGGTAGCTCTAATCCTTTAGGATATGATACAGCTTTAAAAATACCTTTCTATC…	478	Bensch, S., Waldenström, J., Jonzen, N., Westerdahl, H., Hansson, B., Sejberg, D. & Hasselquist, D.	Temporal dynamics and diversity of avian malaria parasites in a single host species	Journal of Animal Ecology, 76(1), 112-122 (2007)
227	H. belopolskyi group	Bensch_et_al_2007_048	Bensch_et_al_2007_048	GRW01	Haemoproteus nucleocondensus	Europe	Northern Europe	Sweden	Acrocephalus arundinaceus	Acrocephalidae	Passeriformes	CTACTGGAGCTACATTTGTTTTTATTTTAACTTACTTACATATTTTAAGAGGATTAAATTACTCATATTCATACTTACCTTTATCATGGATATCTGGACTATTAATATTCTTAATTTCTATTGTTACTGCTTTTATGGGTTATGTATTACCTTGGGGTCAAATGAGTTTCTGGGGTGCAACCGTTATTACTAATTTATTATATTTTATTCCTGGACTTGTATCATGGATTTGTGGTGGATATACTATTAGTGATCCAACCTTAAAAAGATTCTTTGTATTACATTTTATATTTCCATTTATAGCCTTATGTATTGTTTTTATACATATATTCTTCTTACACTTACAAGGTAGCTCTAATCCTTTAGGATATGATACAGCTTTAAAAATACCTTTCTATC…	478	Bensch, S., Waldenström, J., Jonzen, N., Westerdahl, H., Hansson, B., Sejberg, D. & Hasselquist, D.	Temporal dynamics and diversity of avian malaria parasites in a single host species	Journal of Animal Ecology, 76(1), 112-122 (2007)
228	H. belopolskyi group	Bensch_et_al_2007_049	Bensch_et_al_2007_049	GRW01	Haemoproteus nucleocondensus	Europe	Northern Europe	Sweden	Acrocephalus arundinaceus	Acrocephalidae	Passeriformes	CTACTGGAGCTACATTTGTTTTTATTTTAACTTACTTACATATTTTAAGAGGATTAAATTACTCATATTCATACTTACCTTTATCATGGATATCTGGACTATTAATATTCTTAATTTCTATTGTTACTGCTTTTATGGGTTATGTATTACCTTGGGGTCAAATGAGTTTCTGGGGTGCAACCGTTATTACTAATTTATTATATTTTATTCCTGGACTTGTATCATGGATTTGTGGTGGATATACTATTAGTGATCCAACCTTAAAAAGATTCTTTGTATTACATTTTATATTTCCATTTATAGCCTTATGTATTGTTTTTATACATATATTCTTCTTACACTTACAAGGTAGCTCTAATCCTTTAGGATATGATACAGCTTTAAAAATACCTTTCTATC…	478	Bensch, S., Waldenström, J., Jonzen, N., Westerdahl, H., Hansson, B., Sejberg, D. & Hasselquist, D.	Temporal dynamics and diversity of avian malaria parasites in a single host species	Journal of Animal Ecology, 76(1), 112-122 (2007)
229	H. belopolskyi group	Bensch_et_al_2007_050	Bensch_et_al_2007_050	GRW01	Haemoproteus nucleocondensus	Europe	Northern Europe	Sweden	Acrocephalus arundinaceus	Acrocephalidae	Passeriformes	CTACTGGAGCTACATTTGTTTTTATTTTAACTTACTTACATATTTTAAGAGGATTAAATTACTCATATTCATACTTACCTTTATCATGGATATCTGGACTATTAATATTCTTAATTTCTATTGTTACTGCTTTTATGGGTTATGTATTACCTTGGGGTCAAATGAGTTTCTGGGGTGCAACCGTTATTACTAATTTATTATATTTTATTCCTGGACTTGTATCATGGATTTGTGGTGGATATACTATTAGTGATCCAACCTTAAAAAGATTCTTTGTATTACATTTTATATTTCCATTTATAGCCTTATGTATTGTTTTTATACATATATTCTTCTTACACTTACAAGGTAGCTCTAATCCTTTAGGATATGATACAGCTTTAAAAATACCTTTCTATC…	478	Bensch, S., Waldenström, J., Jonzen, N., Westerdahl, H., Hansson, B., Sejberg, D. & Hasselquist, D.	Temporal dynamics and diversity of avian malaria parasites in a single host species	Journal of Animal Ecology, 76(1), 112-122 (2007)
230	H. belopolskyi group	Bensch_et_al_2007_051	Bensch_et_al_2007_051	GRW01	Haemoproteus nucleocondensus	Europe	Northern Europe	Sweden	Acrocephalus arundinaceus	Acrocephalidae	Passeriformes	CTACTGGAGCTACATTTGTTTTTATTTTAACTTACTTACATATTTTAAGAGGATTAAATTACTCATATTCATACTTACCTTTATCATGGATATCTGGACTATTAATATTCTTAATTTCTATTGTTACTGCTTTTATGGGTTATGTATTACCTTGGGGTCAAATGAGTTTCTGGGGTGCAACCGTTATTACTAATTTATTATATTTTATTCCTGGACTTGTATCATGGATTTGTGGTGGATATACTATTAGTGATCCAACCTTAAAAAGATTCTTTGTATTACATTTTATATTTCCATTTATAGCCTTATGTATTGTTTTTATACATATATTCTTCTTACACTTACAAGGTAGCTCTAATCCTTTAGGATATGATACAGCTTTAAAAATACCTTTCTATC…	478	Bensch, S., Waldenström, J., Jonzen, N., Westerdahl, H., Hansson, B., Sejberg, D. & Hasselquist, D.	Temporal dynamics and diversity of avian malaria parasites in a single host species	Journal of Animal Ecology, 76(1), 112-122 (2007)
231	H. belopolskyi group	Bensch_et_al_2007_052	Bensch_et_al_2007_052	GRW01	Haemoproteus nucleocondensus	Europe	Northern Europe	Sweden	Acrocephalus arundinaceus	Acrocephalidae	Passeriformes	CTACTGGAGCTACATTTGTTTTTATTTTAACTTACTTACATATTTTAAGAGGATTAAATTACTCATATTCATACTTACCTTTATCATGGATATCTGGACTATTAATATTCTTAATTTCTATTGTTACTGCTTTTATGGGTTATGTATTACCTTGGGGTCAAATGAGTTTCTGGGGTGCAACCGTTATTACTAATTTATTATATTTTATTCCTGGACTTGTATCATGGATTTGTGGTGGATATACTATTAGTGATCCAACCTTAAAAAGATTCTTTGTATTACATTTTATATTTCCATTTATAGCCTTATGTATTGTTTTTATACATATATTCTTCTTACACTTACAAGGTAGCTCTAATCCTTTAGGATATGATACAGCTTTAAAAATACCTTTCTATC…	478	Bensch, S., Waldenström, J., Jonzen, N., Westerdahl, H., Hansson, B., Sejberg, D. & Hasselquist, D.	Temporal dynamics and diversity of avian malaria parasites in a single host species	Journal of Animal Ecology, 76(1), 112-122 (2007)
232	H. belopolskyi group	Bensch_et_al_2007_053	Bensch_et_al_2007_053	GRW01	Haemoproteus nucleocondensus	Europe	Northern Europe	Sweden	Acrocephalus arundinaceus	Acrocephalidae	Passeriformes	CTACTGGAGCTACATTTGTTTTTATTTTAACTTACTTACATATTTTAAGAGGATTAAATTACTCATATTCATACTTACCTTTATCATGGATATCTGGACTATTAATATTCTTAATTTCTATTGTTACTGCTTTTATGGGTTATGTATTACCTTGGGGTCAAATGAGTTTCTGGGGTGCAACCGTTATTACTAATTTATTATATTTTATTCCTGGACTTGTATCATGGATTTGTGGTGGATATACTATTAGTGATCCAACCTTAAAAAGATTCTTTGTATTACATTTTATATTTCCATTTATAGCCTTATGTATTGTTTTTATACATATATTCTTCTTACACTTACAAGGTAGCTCTAATCCTTTAGGATATGATACAGCTTTAAAAATACCTTTCTATC…	478	Bensch, S., Waldenström, J., Jonzen, N., Westerdahl, H., Hansson, B., Sejberg, D. & Hasselquist, D.	Temporal dynamics and diversity of avian malaria parasites in a single host species	Journal of Animal Ecology, 76(1), 112-122 (2007)
233	H. belopolskyi group	Bensch_et_al_2007_054	Bensch_et_al_2007_054	GRW01	Haemoproteus nucleocondensus	Europe	Northern Europe	Sweden	Acrocephalus arundinaceus	Acrocephalidae	Passeriformes	CTACTGGAGCTACATTTGTTTTTATTTTAACTTACTTACATATTTTAAGAGGATTAAATTACTCATATTCATACTTACCTTTATCATGGATATCTGGACTATTAATATTCTTAATTTCTATTGTTACTGCTTTTATGGGTTATGTATTACCTTGGGGTCAAATGAGTTTCTGGGGTGCAACCGTTATTACTAATTTATTATATTTTATTCCTGGACTTGTATCATGGATTTGTGGTGGATATACTATTAGTGATCCAACCTTAAAAAGATTCTTTGTATTACATTTTATATTTCCATTTATAGCCTTATGTATTGTTTTTATACATATATTCTTCTTACACTTACAAGGTAGCTCTAATCCTTTAGGATATGATACAGCTTTAAAAATACCTTTCTATC…	478	Bensch, S., Waldenström, J., Jonzen, N., Westerdahl, H., Hansson, B., Sejberg, D. & Hasselquist, D.	Temporal dynamics and diversity of avian malaria parasites in a single host species	Journal of Animal Ecology, 76(1), 112-122 (2007)
234	H. belopolskyi group	Bensch_et_al_2007_055	Bensch_et_al_2007_055	GRW01	Haemoproteus nucleocondensus	Europe	Northern Europe	Sweden	Acrocephalus arundinaceus	Acrocephalidae	Passeriformes	CTACTGGAGCTACATTTGTTTTTATTTTAACTTACTTACATATTTTAAGAGGATTAAATTACTCATATTCATACTTACCTTTATCATGGATATCTGGACTATTAATATTCTTAATTTCTATTGTTACTGCTTTTATGGGTTATGTATTACCTTGGGGTCAAATGAGTTTCTGGGGTGCAACCGTTATTACTAATTTATTATATTTTATTCCTGGACTTGTATCATGGATTTGTGGTGGATATACTATTAGTGATCCAACCTTAAAAAGATTCTTTGTATTACATTTTATATTTCCATTTATAGCCTTATGTATTGTTTTTATACATATATTCTTCTTACACTTACAAGGTAGCTCTAATCCTTTAGGATATGATACAGCTTTAAAAATACCTTTCTATC…	478	Bensch, S., Waldenström, J., Jonzen, N., Westerdahl, H., Hansson, B., Sejberg, D. & Hasselquist, D.	Temporal dynamics and diversity of avian malaria parasites in a single host species	Journal of Animal Ecology, 76(1), 112-122 (2007)
235	H. belopolskyi group	Bensch_et_al_2007_056	Bensch_et_al_2007_056	GRW01	Haemoproteus nucleocondensus	Europe	Northern Europe	Sweden	Acrocephalus arundinaceus	Acrocephalidae	Passeriformes	CTACTGGAGCTACATTTGTTTTTATTTTAACTTACTTACATATTTTAAGAGGATTAAATTACTCATATTCATACTTACCTTTATCATGGATATCTGGACTATTAATATTCTTAATTTCTATTGTTACTGCTTTTATGGGTTATGTATTACCTTGGGGTCAAATGAGTTTCTGGGGTGCAACCGTTATTACTAATTTATTATATTTTATTCCTGGACTTGTATCATGGATTTGTGGTGGATATACTATTAGTGATCCAACCTTAAAAAGATTCTTTGTATTACATTTTATATTTCCATTTATAGCCTTATGTATTGTTTTTATACATATATTCTTCTTACACTTACAAGGTAGCTCTAATCCTTTAGGATATGATACAGCTTTAAAAATACCTTTCTATC…	478	Bensch, S., Waldenström, J., Jonzen, N., Westerdahl, H., Hansson, B., Sejberg, D. & Hasselquist, D.	Temporal dynamics and diversity of avian malaria parasites in a single host species	Journal of Animal Ecology, 76(1), 112-122 (2007)
236	H. belopolskyi group	Bensch_et_al_2007_057	Bensch_et_al_2007_057	GRW01	Haemoproteus nucleocondensus	Europe	Northern Europe	Sweden	Acrocephalus arundinaceus	Acrocephalidae	Passeriformes	CTACTGGAGCTACATTTGTTTTTATTTTAACTTACTTACATATTTTAAGAGGATTAAATTACTCATATTCATACTTACCTTTATCATGGATATCTGGACTATTAATATTCTTAATTTCTATTGTTACTGCTTTTATGGGTTATGTATTACCTTGGGGTCAAATGAGTTTCTGGGGTGCAACCGTTATTACTAATTTATTATATTTTATTCCTGGACTTGTATCATGGATTTGTGGTGGATATACTATTAGTGATCCAACCTTAAAAAGATTCTTTGTATTACATTTTATATTTCCATTTATAGCCTTATGTATTGTTTTTATACATATATTCTTCTTACACTTACAAGGTAGCTCTAATCCTTTAGGATATGATACAGCTTTAAAAATACCTTTCTATC…	478	Bensch, S., Waldenström, J., Jonzen, N., Westerdahl, H., Hansson, B., Sejberg, D. & Hasselquist, D.	Temporal dynamics and diversity of avian malaria parasites in a single host species	Journal of Animal Ecology, 76(1), 112-122 (2007)
237	H. belopolskyi group	Bensch_et_al_2007_058	Bensch_et_al_2007_058	GRW01	Haemoproteus nucleocondensus	Europe	Northern Europe	Sweden	Acrocephalus arundinaceus	Acrocephalidae	Passeriformes	CTACTGGAGCTACATTTGTTTTTATTTTAACTTACTTACATATTTTAAGAGGATTAAATTACTCATATTCATACTTACCTTTATCATGGATATCTGGACTATTAATATTCTTAATTTCTATTGTTACTGCTTTTATGGGTTATGTATTACCTTGGGGTCAAATGAGTTTCTGGGGTGCAACCGTTATTACTAATTTATTATATTTTATTCCTGGACTTGTATCATGGATTTGTGGTGGATATACTATTAGTGATCCAACCTTAAAAAGATTCTTTGTATTACATTTTATATTTCCATTTATAGCCTTATGTATTGTTTTTATACATATATTCTTCTTACACTTACAAGGTAGCTCTAATCCTTTAGGATATGATACAGCTTTAAAAATACCTTTCTATC…	478	Bensch, S., Waldenström, J., Jonzen, N., Westerdahl, H., Hansson, B., Sejberg, D. & Hasselquist, D.	Temporal dynamics and diversity of avian malaria parasites in a single host species	Journal of Animal Ecology, 76(1), 112-122 (2007)
238	H. belopolskyi group	Bensch_et_al_2007_059	Bensch_et_al_2007_059	GRW01	Haemoproteus nucleocondensus	Europe	Northern Europe	Sweden	Acrocephalus arundinaceus	Acrocephalidae	Passeriformes	CTACTGGAGCTACATTTGTTTTTATTTTAACTTACTTACATATTTTAAGAGGATTAAATTACTCATATTCATACTTACCTTTATCATGGATATCTGGACTATTAATATTCTTAATTTCTATTGTTACTGCTTTTATGGGTTATGTATTACCTTGGGGTCAAATGAGTTTCTGGGGTGCAACCGTTATTACTAATTTATTATATTTTATTCCTGGACTTGTATCATGGATTTGTGGTGGATATACTATTAGTGATCCAACCTTAAAAAGATTCTTTGTATTACATTTTATATTTCCATTTATAGCCTTATGTATTGTTTTTATACATATATTCTTCTTACACTTACAAGGTAGCTCTAATCCTTTAGGATATGATACAGCTTTAAAAATACCTTTCTATC…	478	Bensch, S., Waldenström, J., Jonzen, N., Westerdahl, H., Hansson, B., Sejberg, D. & Hasselquist, D.	Temporal dynamics and diversity of avian malaria parasites in a single host species	Journal of Animal Ecology, 76(1), 112-122 (2007)
239	H. belopolskyi group	Bensch_et_al_2007_060	Bensch_et_al_2007_060	GRW01	Haemoproteus nucleocondensus	Europe	Northern Europe	Sweden	Acrocephalus arundinaceus	Acrocephalidae	Passeriformes	CTACTGGAGCTACATTTGTTTTTATTTTAACTTACTTACATATTTTAAGAGGATTAAATTACTCATATTCATACTTACCTTTATCATGGATATCTGGACTATTAATATTCTTAATTTCTATTGTTACTGCTTTTATGGGTTATGTATTACCTTGGGGTCAAATGAGTTTCTGGGGTGCAACCGTTATTACTAATTTATTATATTTTATTCCTGGACTTGTATCATGGATTTGTGGTGGATATACTATTAGTGATCCAACCTTAAAAAGATTCTTTGTATTACATTTTATATTTCCATTTATAGCCTTATGTATTGTTTTTATACATATATTCTTCTTACACTTACAAGGTAGCTCTAATCCTTTAGGATATGATACAGCTTTAAAAATACCTTTCTATC…	478	Bensch, S., Waldenström, J., Jonzen, N., Westerdahl, H., Hansson, B., Sejberg, D. & Hasselquist, D.	Temporal dynamics and diversity of avian malaria parasites in a single host species	Journal of Animal Ecology, 76(1), 112-122 (2007)
240	H. belopolskyi group	Bensch_et_al_2007_061	Bensch_et_al_2007_061	GRW01	Haemoproteus nucleocondensus	Europe	Northern Europe	Sweden	Acrocephalus arundinaceus	Acrocephalidae	Passeriformes	CTACTGGAGCTACATTTGTTTTTATTTTAACTTACTTACATATTTTAAGAGGATTAAATTACTCATATTCATACTTACCTTTATCATGGATATCTGGACTATTAATATTCTTAATTTCTATTGTTACTGCTTTTATGGGTTATGTATTACCTTGGGGTCAAATGAGTTTCTGGGGTGCAACCGTTATTACTAATTTATTATATTTTATTCCTGGACTTGTATCATGGATTTGTGGTGGATATACTATTAGTGATCCAACCTTAAAAAGATTCTTTGTATTACATTTTATATTTCCATTTATAGCCTTATGTATTGTTTTTATACATATATTCTTCTTACACTTACAAGGTAGCTCTAATCCTTTAGGATATGATACAGCTTTAAAAATACCTTTCTATC…	478	Bensch, S., Waldenström, J., Jonzen, N., Westerdahl, H., Hansson, B., Sejberg, D. & Hasselquist, D.	Temporal dynamics and diversity of avian malaria parasites in a single host species	Journal of Animal Ecology, 76(1), 112-122 (2007)
241	H. belopolskyi group	Bensch_et_al_2007_062	Bensch_et_al_2007_062	GRW01	Haemoproteus nucleocondensus	Europe	Northern Europe	Sweden	Acrocephalus arundinaceus	Acrocephalidae	Passeriformes	CTACTGGAGCTACATTTGTTTTTATTTTAACTTACTTACATATTTTAAGAGGATTAAATTACTCATATTCATACTTACCTTTATCATGGATATCTGGACTATTAATATTCTTAATTTCTATTGTTACTGCTTTTATGGGTTATGTATTACCTTGGGGTCAAATGAGTTTCTGGGGTGCAACCGTTATTACTAATTTATTATATTTTATTCCTGGACTTGTATCATGGATTTGTGGTGGATATACTATTAGTGATCCAACCTTAAAAAGATTCTTTGTATTACATTTTATATTTCCATTTATAGCCTTATGTATTGTTTTTATACATATATTCTTCTTACACTTACAAGGTAGCTCTAATCCTTTAGGATATGATACAGCTTTAAAAATACCTTTCTATC…	478	Bensch, S., Waldenström, J., Jonzen, N., Westerdahl, H., Hansson, B., Sejberg, D. & Hasselquist, D.	Temporal dynamics and diversity of avian malaria parasites in a single host species	Journal of Animal Ecology, 76(1), 112-122 (2007)
242	H. belopolskyi group	Bensch_et_al_2007_063	Bensch_et_al_2007_063	GRW01	Haemoproteus nucleocondensus	Europe	Northern Europe	Sweden	Acrocephalus arundinaceus	Acrocephalidae	Passeriformes	CTACTGGAGCTACATTTGTTTTTATTTTAACTTACTTACATATTTTAAGAGGATTAAATTACTCATATTCATACTTACCTTTATCATGGATATCTGGACTATTAATATTCTTAATTTCTATTGTTACTGCTTTTATGGGTTATGTATTACCTTGGGGTCAAATGAGTTTCTGGGGTGCAACCGTTATTACTAATTTATTATATTTTATTCCTGGACTTGTATCATGGATTTGTGGTGGATATACTATTAGTGATCCAACCTTAAAAAGATTCTTTGTATTACATTTTATATTTCCATTTATAGCCTTATGTATTGTTTTTATACATATATTCTTCTTACACTTACAAGGTAGCTCTAATCCTTTAGGATATGATACAGCTTTAAAAATACCTTTCTATC…	478	Bensch, S., Waldenström, J., Jonzen, N., Westerdahl, H., Hansson, B., Sejberg, D. & Hasselquist, D.	Temporal dynamics and diversity of avian malaria parasites in a single host species	Journal of Animal Ecology, 76(1), 112-122 (2007)
243	H. belopolskyi group	Bensch_et_al_2007_064	Bensch_et_al_2007_064	GRW01	Haemoproteus nucleocondensus	Europe	Northern Europe	Sweden	Acrocephalus arundinaceus	Acrocephalidae	Passeriformes	CTACTGGAGCTACATTTGTTTTTATTTTAACTTACTTACATATTTTAAGAGGATTAAATTACTCATATTCATACTTACCTTTATCATGGATATCTGGACTATTAATATTCTTAATTTCTATTGTTACTGCTTTTATGGGTTATGTATTACCTTGGGGTCAAATGAGTTTCTGGGGTGCAACCGTTATTACTAATTTATTATATTTTATTCCTGGACTTGTATCATGGATTTGTGGTGGATATACTATTAGTGATCCAACCTTAAAAAGATTCTTTGTATTACATTTTATATTTCCATTTATAGCCTTATGTATTGTTTTTATACATATATTCTTCTTACACTTACAAGGTAGCTCTAATCCTTTAGGATATGATACAGCTTTAAAAATACCTTTCTATC…	478	Bensch, S., Waldenström, J., Jonzen, N., Westerdahl, H., Hansson, B., Sejberg, D. & Hasselquist, D.	Temporal dynamics and diversity of avian malaria parasites in a single host species	Journal of Animal Ecology, 76(1), 112-122 (2007)
244	H. belopolskyi group	Bensch_et_al_2007_065	Bensch_et_al_2007_065	GRW01	Haemoproteus nucleocondensus	Europe	Northern Europe	Sweden	Acrocephalus arundinaceus	Acrocephalidae	Passeriformes	CTACTGGAGCTACATTTGTTTTTATTTTAACTTACTTACATATTTTAAGAGGATTAAATTACTCATATTCATACTTACCTTTATCATGGATATCTGGACTATTAATATTCTTAATTTCTATTGTTACTGCTTTTATGGGTTATGTATTACCTTGGGGTCAAATGAGTTTCTGGGGTGCAACCGTTATTACTAATTTATTATATTTTATTCCTGGACTTGTATCATGGATTTGTGGTGGATATACTATTAGTGATCCAACCTTAAAAAGATTCTTTGTATTACATTTTATATTTCCATTTATAGCCTTATGTATTGTTTTTATACATATATTCTTCTTACACTTACAAGGTAGCTCTAATCCTTTAGGATATGATACAGCTTTAAAAATACCTTTCTATC…	478	Bensch, S., Waldenström, J., Jonzen, N., Westerdahl, H., Hansson, B., Sejberg, D. & Hasselquist, D.	Temporal dynamics and diversity of avian malaria parasites in a single host species	Journal of Animal Ecology, 76(1), 112-122 (2007)
245	H. belopolskyi group	Bensch_et_al_2007_066	Bensch_et_al_2007_066	GRW01	Haemoproteus nucleocondensus	Europe	Northern Europe	Sweden	Acrocephalus arundinaceus	Acrocephalidae	Passeriformes	CTACTGGAGCTACATTTGTTTTTATTTTAACTTACTTACATATTTTAAGAGGATTAAATTACTCATATTCATACTTACCTTTATCATGGATATCTGGACTATTAATATTCTTAATTTCTATTGTTACTGCTTTTATGGGTTATGTATTACCTTGGGGTCAAATGAGTTTCTGGGGTGCAACCGTTATTACTAATTTATTATATTTTATTCCTGGACTTGTATCATGGATTTGTGGTGGATATACTATTAGTGATCCAACCTTAAAAAGATTCTTTGTATTACATTTTATATTTCCATTTATAGCCTTATGTATTGTTTTTATACATATATTCTTCTTACACTTACAAGGTAGCTCTAATCCTTTAGGATATGATACAGCTTTAAAAATACCTTTCTATC…	478	Bensch, S., Waldenström, J., Jonzen, N., Westerdahl, H., Hansson, B., Sejberg, D. & Hasselquist, D.	Temporal dynamics and diversity of avian malaria parasites in a single host species	Journal of Animal Ecology, 76(1), 112-122 (2007)
246	H. belopolskyi group	Bensch_et_al_2007_067	Bensch_et_al_2007_067	GRW01	Haemoproteus nucleocondensus	Europe	Northern Europe	Sweden	Acrocephalus arundinaceus	Acrocephalidae	Passeriformes	CTACTGGAGCTACATTTGTTTTTATTTTAACTTACTTACATATTTTAAGAGGATTAAATTACTCATATTCATACTTACCTTTATCATGGATATCTGGACTATTAATATTCTTAATTTCTATTGTTACTGCTTTTATGGGTTATGTATTACCTTGGGGTCAAATGAGTTTCTGGGGTGCAACCGTTATTACTAATTTATTATATTTTATTCCTGGACTTGTATCATGGATTTGTGGTGGATATACTATTAGTGATCCAACCTTAAAAAGATTCTTTGTATTACATTTTATATTTCCATTTATAGCCTTATGTATTGTTTTTATACATATATTCTTCTTACACTTACAAGGTAGCTCTAATCCTTTAGGATATGATACAGCTTTAAAAATACCTTTCTATC…	478	Bensch, S., Waldenström, J., Jonzen, N., Westerdahl, H., Hansson, B., Sejberg, D. & Hasselquist, D.	Temporal dynamics and diversity of avian malaria parasites in a single host species	Journal of Animal Ecology, 76(1), 112-122 (2007)
247	H. belopolskyi group	Bensch_et_al_2007_068	Bensch_et_al_2007_068	GRW01	Haemoproteus nucleocondensus	Europe	Northern Europe	Sweden	Acrocephalus arundinaceus	Acrocephalidae	Passeriformes	CTACTGGAGCTACATTTGTTTTTATTTTAACTTACTTACATATTTTAAGAGGATTAAATTACTCATATTCATACTTACCTTTATCATGGATATCTGGACTATTAATATTCTTAATTTCTATTGTTACTGCTTTTATGGGTTATGTATTACCTTGGGGTCAAATGAGTTTCTGGGGTGCAACCGTTATTACTAATTTATTATATTTTATTCCTGGACTTGTATCATGGATTTGTGGTGGATATACTATTAGTGATCCAACCTTAAAAAGATTCTTTGTATTACATTTTATATTTCCATTTATAGCCTTATGTATTGTTTTTATACATATATTCTTCTTACACTTACAAGGTAGCTCTAATCCTTTAGGATATGATACAGCTTTAAAAATACCTTTCTATC…	478	Bensch, S., Waldenström, J., Jonzen, N., Westerdahl, H., Hansson, B., Sejberg, D. & Hasselquist, D.	Temporal dynamics and diversity of avian malaria parasites in a single host species	Journal of Animal Ecology, 76(1), 112-122 (2007)
248	H. belopolskyi group	Bensch_et_al_2007_069	Bensch_et_al_2007_069	GRW01	Haemoproteus nucleocondensus	Europe	Northern Europe	Sweden	Acrocephalus arundinaceus	Acrocephalidae	Passeriformes	CTACTGGAGCTACATTTGTTTTTATTTTAACTTACTTACATATTTTAAGAGGATTAAATTACTCATATTCATACTTACCTTTATCATGGATATCTGGACTATTAATATTCTTAATTTCTATTGTTACTGCTTTTATGGGTTATGTATTACCTTGGGGTCAAATGAGTTTCTGGGGTGCAACCGTTATTACTAATTTATTATATTTTATTCCTGGACTTGTATCATGGATTTGTGGTGGATATACTATTAGTGATCCAACCTTAAAAAGATTCTTTGTATTACATTTTATATTTCCATTTATAGCCTTATGTATTGTTTTTATACATATATTCTTCTTACACTTACAAGGTAGCTCTAATCCTTTAGGATATGATACAGCTTTAAAAATACCTTTCTATC…	478	Bensch, S., Waldenström, J., Jonzen, N., Westerdahl, H., Hansson, B., Sejberg, D. & Hasselquist, D.	Temporal dynamics and diversity of avian malaria parasites in a single host species	Journal of Animal Ecology, 76(1), 112-122 (2007)
249	H. belopolskyi group	Bensch_et_al_2007_070	Bensch_et_al_2007_070	GRW01	Haemoproteus nucleocondensus	Europe	Northern Europe	Sweden	Acrocephalus arundinaceus	Acrocephalidae	Passeriformes	CTACTGGAGCTACATTTGTTTTTATTTTAACTTACTTACATATTTTAAGAGGATTAAATTACTCATATTCATACTTACCTTTATCATGGATATCTGGACTATTAATATTCTTAATTTCTATTGTTACTGCTTTTATGGGTTATGTATTACCTTGGGGTCAAATGAGTTTCTGGGGTGCAACCGTTATTACTAATTTATTATATTTTATTCCTGGACTTGTATCATGGATTTGTGGTGGATATACTATTAGTGATCCAACCTTAAAAAGATTCTTTGTATTACATTTTATATTTCCATTTATAGCCTTATGTATTGTTTTTATACATATATTCTTCTTACACTTACAAGGTAGCTCTAATCCTTTAGGATATGATACAGCTTTAAAAATACCTTTCTATC…	478	Bensch, S., Waldenström, J., Jonzen, N., Westerdahl, H., Hansson, B., Sejberg, D. & Hasselquist, D.	Temporal dynamics and diversity of avian malaria parasites in a single host species	Journal of Animal Ecology, 76(1), 112-122 (2007)
250	H. belopolskyi group	Bensch_et_al_2007_071	Bensch_et_al_2007_071	GRW01	Haemoproteus nucleocondensus	Europe	Northern Europe	Sweden	Acrocephalus arundinaceus	Acrocephalidae	Passeriformes	CTACTGGAGCTACATTTGTTTTTATTTTAACTTACTTACATATTTTAAGAGGATTAAATTACTCATATTCATACTTACCTTTATCATGGATATCTGGACTATTAATATTCTTAATTTCTATTGTTACTGCTTTTATGGGTTATGTATTACCTTGGGGTCAAATGAGTTTCTGGGGTGCAACCGTTATTACTAATTTATTATATTTTATTCCTGGACTTGTATCATGGATTTGTGGTGGATATACTATTAGTGATCCAACCTTAAAAAGATTCTTTGTATTACATTTTATATTTCCATTTATAGCCTTATGTATTGTTTTTATACATATATTCTTCTTACACTTACAAGGTAGCTCTAATCCTTTAGGATATGATACAGCTTTAAAAATACCTTTCTATC…	478	Bensch, S., Waldenström, J., Jonzen, N., Westerdahl, H., Hansson, B., Sejberg, D. & Hasselquist, D.	Temporal dynamics and diversity of avian malaria parasites in a single host species	Journal of Animal Ecology, 76(1), 112-122 (2007)
251	H. belopolskyi group	Bensch_et_al_2007_072	Bensch_et_al_2007_072	GRW01	Haemoproteus nucleocondensus	Europe	Northern Europe	Sweden	Acrocephalus arundinaceus	Acrocephalidae	Passeriformes	CTACTGGAGCTACATTTGTTTTTATTTTAACTTACTTACATATTTTAAGAGGATTAAATTACTCATATTCATACTTACCTTTATCATGGATATCTGGACTATTAATATTCTTAATTTCTATTGTTACTGCTTTTATGGGTTATGTATTACCTTGGGGTCAAATGAGTTTCTGGGGTGCAACCGTTATTACTAATTTATTATATTTTATTCCTGGACTTGTATCATGGATTTGTGGTGGATATACTATTAGTGATCCAACCTTAAAAAGATTCTTTGTATTACATTTTATATTTCCATTTATAGCCTTATGTATTGTTTTTATACATATATTCTTCTTACACTTACAAGGTAGCTCTAATCCTTTAGGATATGATACAGCTTTAAAAATACCTTTCTATC…	478	Bensch, S., Waldenström, J., Jonzen, N., Westerdahl, H., Hansson, B., Sejberg, D. & Hasselquist, D.	Temporal dynamics and diversity of avian malaria parasites in a single host species	Journal of Animal Ecology, 76(1), 112-122 (2007)
252	H. belopolskyi group	Bensch_et_al_2007_073	Bensch_et_al_2007_073	GRW01	Haemoproteus nucleocondensus	Europe	Northern Europe	Sweden	Acrocephalus arundinaceus	Acrocephalidae	Passeriformes	CTACTGGAGCTACATTTGTTTTTATTTTAACTTACTTACATATTTTAAGAGGATTAAATTACTCATATTCATACTTACCTTTATCATGGATATCTGGACTATTAATATTCTTAATTTCTATTGTTACTGCTTTTATGGGTTATGTATTACCTTGGGGTCAAATGAGTTTCTGGGGTGCAACCGTTATTACTAATTTATTATATTTTATTCCTGGACTTGTATCATGGATTTGTGGTGGATATACTATTAGTGATCCAACCTTAAAAAGATTCTTTGTATTACATTTTATATTTCCATTTATAGCCTTATGTATTGTTTTTATACATATATTCTTCTTACACTTACAAGGTAGCTCTAATCCTTTAGGATATGATACAGCTTTAAAAATACCTTTCTATC…	478	Bensch, S., Waldenström, J., Jonzen, N., Westerdahl, H., Hansson, B., Sejberg, D. & Hasselquist, D.	Temporal dynamics and diversity of avian malaria parasites in a single host species	Journal of Animal Ecology, 76(1), 112-122 (2007)
253	H. belopolskyi group	Bensch_et_al_2007_074	Bensch_et_al_2007_074	GRW01	Haemoproteus nucleocondensus	Europe	Northern Europe	Sweden	Acrocephalus arundinaceus	Acrocephalidae	Passeriformes	CTACTGGAGCTACATTTGTTTTTATTTTAACTTACTTACATATTTTAAGAGGATTAAATTACTCATATTCATACTTACCTTTATCATGGATATCTGGACTATTAATATTCTTAATTTCTATTGTTACTGCTTTTATGGGTTATGTATTACCTTGGGGTCAAATGAGTTTCTGGGGTGCAACCGTTATTACTAATTTATTATATTTTATTCCTGGACTTGTATCATGGATTTGTGGTGGATATACTATTAGTGATCCAACCTTAAAAAGATTCTTTGTATTACATTTTATATTTCCATTTATAGCCTTATGTATTGTTTTTATACATATATTCTTCTTACACTTACAAGGTAGCTCTAATCCTTTAGGATATGATACAGCTTTAAAAATACCTTTCTATC…	478	Bensch, S., Waldenström, J., Jonzen, N., Westerdahl, H., Hansson, B., Sejberg, D. & Hasselquist, D.	Temporal dynamics and diversity of avian malaria parasites in a single host species	Journal of Animal Ecology, 76(1), 112-122 (2007)
254	H. belopolskyi group	Bensch_et_al_2007_075	Bensch_et_al_2007_075	GRW01	Haemoproteus nucleocondensus	Europe	Northern Europe	Sweden	Acrocephalus arundinaceus	Acrocephalidae	Passeriformes	CTACTGGAGCTACATTTGTTTTTATTTTAACTTACTTACATATTTTAAGAGGATTAAATTACTCATATTCATACTTACCTTTATCATGGATATCTGGACTATTAATATTCTTAATTTCTATTGTTACTGCTTTTATGGGTTATGTATTACCTTGGGGTCAAATGAGTTTCTGGGGTGCAACCGTTATTACTAATTTATTATATTTTATTCCTGGACTTGTATCATGGATTTGTGGTGGATATACTATTAGTGATCCAACCTTAAAAAGATTCTTTGTATTACATTTTATATTTCCATTTATAGCCTTATGTATTGTTTTTATACATATATTCTTCTTACACTTACAAGGTAGCTCTAATCCTTTAGGATATGATACAGCTTTAAAAATACCTTTCTATC…	478	Bensch, S., Waldenström, J., Jonzen, N., Westerdahl, H., Hansson, B., Sejberg, D. & Hasselquist, D.	Temporal dynamics and diversity of avian malaria parasites in a single host species	Journal of Animal Ecology, 76(1), 112-122 (2007)
255	H. belopolskyi group	Bensch_et_al_2007_076	Bensch_et_al_2007_076	GRW01	Haemoproteus nucleocondensus	Europe	Northern Europe	Sweden	Acrocephalus arundinaceus	Acrocephalidae	Passeriformes	CTACTGGAGCTACATTTGTTTTTATTTTAACTTACTTACATATTTTAAGAGGATTAAATTACTCATATTCATACTTACCTTTATCATGGATATCTGGACTATTAATATTCTTAATTTCTATTGTTACTGCTTTTATGGGTTATGTATTACCTTGGGGTCAAATGAGTTTCTGGGGTGCAACCGTTATTACTAATTTATTATATTTTATTCCTGGACTTGTATCATGGATTTGTGGTGGATATACTATTAGTGATCCAACCTTAAAAAGATTCTTTGTATTACATTTTATATTTCCATTTATAGCCTTATGTATTGTTTTTATACATATATTCTTCTTACACTTACAAGGTAGCTCTAATCCTTTAGGATATGATACAGCTTTAAAAATACCTTTCTATC…	478	Bensch, S., Waldenström, J., Jonzen, N., Westerdahl, H., Hansson, B., Sejberg, D. & Hasselquist, D.	Temporal dynamics and diversity of avian malaria parasites in a single host species	Journal of Animal Ecology, 76(1), 112-122 (2007)
256	H. belopolskyi group	Bensch_et_al_2007_077	Bensch_et_al_2007_077	GRW01	Haemoproteus nucleocondensus	Europe	Northern Europe	Sweden	Acrocephalus arundinaceus	Acrocephalidae	Passeriformes	CTACTGGAGCTACATTTGTTTTTATTTTAACTTACTTACATATTTTAAGAGGATTAAATTACTCATATTCATACTTACCTTTATCATGGATATCTGGACTATTAATATTCTTAATTTCTATTGTTACTGCTTTTATGGGTTATGTATTACCTTGGGGTCAAATGAGTTTCTGGGGTGCAACCGTTATTACTAATTTATTATATTTTATTCCTGGACTTGTATCATGGATTTGTGGTGGATATACTATTAGTGATCCAACCTTAAAAAGATTCTTTGTATTACATTTTATATTTCCATTTATAGCCTTATGTATTGTTTTTATACATATATTCTTCTTACACTTACAAGGTAGCTCTAATCCTTTAGGATATGATACAGCTTTAAAAATACCTTTCTATC…	478	Bensch, S., Waldenström, J., Jonzen, N., Westerdahl, H., Hansson, B., Sejberg, D. & Hasselquist, D.	Temporal dynamics and diversity of avian malaria parasites in a single host species	Journal of Animal Ecology, 76(1), 112-122 (2007)
257	H. belopolskyi group	Bensch_et_al_2007_078	Bensch_et_al_2007_078	GRW01	Haemoproteus nucleocondensus	Europe	Northern Europe	Sweden	Acrocephalus arundinaceus	Acrocephalidae	Passeriformes	CTACTGGAGCTACATTTGTTTTTATTTTAACTTACTTACATATTTTAAGAGGATTAAATTACTCATATTCATACTTACCTTTATCATGGATATCTGGACTATTAATATTCTTAATTTCTATTGTTACTGCTTTTATGGGTTATGTATTACCTTGGGGTCAAATGAGTTTCTGGGGTGCAACCGTTATTACTAATTTATTATATTTTATTCCTGGACTTGTATCATGGATTTGTGGTGGATATACTATTAGTGATCCAACCTTAAAAAGATTCTTTGTATTACATTTTATATTTCCATTTATAGCCTTATGTATTGTTTTTATACATATATTCTTCTTACACTTACAAGGTAGCTCTAATCCTTTAGGATATGATACAGCTTTAAAAATACCTTTCTATC…	478	Bensch, S., Waldenström, J., Jonzen, N., Westerdahl, H., Hansson, B., Sejberg, D. & Hasselquist, D.	Temporal dynamics and diversity of avian malaria parasites in a single host species	Journal of Animal Ecology, 76(1), 112-122 (2007)
258	H. belopolskyi group	Bensch_et_al_2007_079	Bensch_et_al_2007_079	GRW01	Haemoproteus nucleocondensus	Europe	Northern Europe	Sweden	Acrocephalus arundinaceus	Acrocephalidae	Passeriformes	CTACTGGAGCTACATTTGTTTTTATTTTAACTTACTTACATATTTTAAGAGGATTAAATTACTCATATTCATACTTACCTTTATCATGGATATCTGGACTATTAATATTCTTAATTTCTATTGTTACTGCTTTTATGGGTTATGTATTACCTTGGGGTCAAATGAGTTTCTGGGGTGCAACCGTTATTACTAATTTATTATATTTTATTCCTGGACTTGTATCATGGATTTGTGGTGGATATACTATTAGTGATCCAACCTTAAAAAGATTCTTTGTATTACATTTTATATTTCCATTTATAGCCTTATGTATTGTTTTTATACATATATTCTTCTTACACTTACAAGGTAGCTCTAATCCTTTAGGATATGATACAGCTTTAAAAATACCTTTCTATC…	478	Bensch, S., Waldenström, J., Jonzen, N., Westerdahl, H., Hansson, B., Sejberg, D. & Hasselquist, D.	Temporal dynamics and diversity of avian malaria parasites in a single host species	Journal of Animal Ecology, 76(1), 112-122 (2007)
259	H. belopolskyi group	Bensch_et_al_2007_080	Bensch_et_al_2007_080	GRW01	Haemoproteus nucleocondensus	Europe	Northern Europe	Sweden	Acrocephalus arundinaceus	Acrocephalidae	Passeriformes	CTACTGGAGCTACATTTGTTTTTATTTTAACTTACTTACATATTTTAAGAGGATTAAATTACTCATATTCATACTTACCTTTATCATGGATATCTGGACTATTAATATTCTTAATTTCTATTGTTACTGCTTTTATGGGTTATGTATTACCTTGGGGTCAAATGAGTTTCTGGGGTGCAACCGTTATTACTAATTTATTATATTTTATTCCTGGACTTGTATCATGGATTTGTGGTGGATATACTATTAGTGATCCAACCTTAAAAAGATTCTTTGTATTACATTTTATATTTCCATTTATAGCCTTATGTATTGTTTTTATACATATATTCTTCTTACACTTACAAGGTAGCTCTAATCCTTTAGGATATGATACAGCTTTAAAAATACCTTTCTATC…	478	Bensch, S., Waldenström, J., Jonzen, N., Westerdahl, H., Hansson, B., Sejberg, D. & Hasselquist, D.	Temporal dynamics and diversity of avian malaria parasites in a single host species	Journal of Animal Ecology, 76(1), 112-122 (2007)
260	H. belopolskyi group	Bensch_et_al_2007_081	Bensch_et_al_2007_081	GRW01	Haemoproteus nucleocondensus	Europe	Northern Europe	Sweden	Acrocephalus arundinaceus	Acrocephalidae	Passeriformes	CTACTGGAGCTACATTTGTTTTTATTTTAACTTACTTACATATTTTAAGAGGATTAAATTACTCATATTCATACTTACCTTTATCATGGATATCTGGACTATTAATATTCTTAATTTCTATTGTTACTGCTTTTATGGGTTATGTATTACCTTGGGGTCAAATGAGTTTCTGGGGTGCAACCGTTATTACTAATTTATTATATTTTATTCCTGGACTTGTATCATGGATTTGTGGTGGATATACTATTAGTGATCCAACCTTAAAAAGATTCTTTGTATTACATTTTATATTTCCATTTATAGCCTTATGTATTGTTTTTATACATATATTCTTCTTACACTTACAAGGTAGCTCTAATCCTTTAGGATATGATACAGCTTTAAAAATACCTTTCTATC…	478	Bensch, S., Waldenström, J., Jonzen, N., Westerdahl, H., Hansson, B., Sejberg, D. & Hasselquist, D.	Temporal dynamics and diversity of avian malaria parasites in a single host species	Journal of Animal Ecology, 76(1), 112-122 (2007)
261	H. belopolskyi group	Bensch_et_al_2007_082	Bensch_et_al_2007_082	GRW01	Haemoproteus nucleocondensus	Europe	Northern Europe	Sweden	Acrocephalus arundinaceus	Acrocephalidae	Passeriformes	CTACTGGAGCTACATTTGTTTTTATTTTAACTTACTTACATATTTTAAGAGGATTAAATTACTCATATTCATACTTACCTTTATCATGGATATCTGGACTATTAATATTCTTAATTTCTATTGTTACTGCTTTTATGGGTTATGTATTACCTTGGGGTCAAATGAGTTTCTGGGGTGCAACCGTTATTACTAATTTATTATATTTTATTCCTGGACTTGTATCATGGATTTGTGGTGGATATACTATTAGTGATCCAACCTTAAAAAGATTCTTTGTATTACATTTTATATTTCCATTTATAGCCTTATGTATTGTTTTTATACATATATTCTTCTTACACTTACAAGGTAGCTCTAATCCTTTAGGATATGATACAGCTTTAAAAATACCTTTCTATC…	478	Bensch, S., Waldenström, J., Jonzen, N., Westerdahl, H., Hansson, B., Sejberg, D. & Hasselquist, D.	Temporal dynamics and diversity of avian malaria parasites in a single host species	Journal of Animal Ecology, 76(1), 112-122 (2007)
262	H. belopolskyi group	Bensch_et_al_2007_083	Bensch_et_al_2007_083	GRW01	Haemoproteus nucleocondensus	Europe	Northern Europe	Sweden	Acrocephalus arundinaceus	Acrocephalidae	Passeriformes	CTACTGGAGCTACATTTGTTTTTATTTTAACTTACTTACATATTTTAAGAGGATTAAATTACTCATATTCATACTTACCTTTATCATGGATATCTGGACTATTAATATTCTTAATTTCTATTGTTACTGCTTTTATGGGTTATGTATTACCTTGGGGTCAAATGAGTTTCTGGGGTGCAACCGTTATTACTAATTTATTATATTTTATTCCTGGACTTGTATCATGGATTTGTGGTGGATATACTATTAGTGATCCAACCTTAAAAAGATTCTTTGTATTACATTTTATATTTCCATTTATAGCCTTATGTATTGTTTTTATACATATATTCTTCTTACACTTACAAGGTAGCTCTAATCCTTTAGGATATGATACAGCTTTAAAAATACCTTTCTATC…	478	Bensch, S., Waldenström, J., Jonzen, N., Westerdahl, H., Hansson, B., Sejberg, D. & Hasselquist, D.	Temporal dynamics and diversity of avian malaria parasites in a single host species	Journal of Animal Ecology, 76(1), 112-122 (2007)
263	H. belopolskyi group	Bensch_et_al_2007_084	Bensch_et_al_2007_084	GRW01	Haemoproteus nucleocondensus	Europe	Northern Europe	Sweden	Acrocephalus arundinaceus	Acrocephalidae	Passeriformes	CTACTGGAGCTACATTTGTTTTTATTTTAACTTACTTACATATTTTAAGAGGATTAAATTACTCATATTCATACTTACCTTTATCATGGATATCTGGACTATTAATATTCTTAATTTCTATTGTTACTGCTTTTATGGGTTATGTATTACCTTGGGGTCAAATGAGTTTCTGGGGTGCAACCGTTATTACTAATTTATTATATTTTATTCCTGGACTTGTATCATGGATTTGTGGTGGATATACTATTAGTGATCCAACCTTAAAAAGATTCTTTGTATTACATTTTATATTTCCATTTATAGCCTTATGTATTGTTTTTATACATATATTCTTCTTACACTTACAAGGTAGCTCTAATCCTTTAGGATATGATACAGCTTTAAAAATACCTTTCTATC…	478	Bensch, S., Waldenström, J., Jonzen, N., Westerdahl, H., Hansson, B., Sejberg, D. & Hasselquist, D.	Temporal dynamics and diversity of avian malaria parasites in a single host species	Journal of Animal Ecology, 76(1), 112-122 (2007)
264	H. belopolskyi group	Bensch_et_al_2007_085	Bensch_et_al_2007_085	GRW01	Haemoproteus nucleocondensus	Europe	Northern Europe	Sweden	Acrocephalus arundinaceus	Acrocephalidae	Passeriformes	CTACTGGAGCTACATTTGTTTTTATTTTAACTTACTTACATATTTTAAGAGGATTAAATTACTCATATTCATACTTACCTTTATCATGGATATCTGGACTATTAATATTCTTAATTTCTATTGTTACTGCTTTTATGGGTTATGTATTACCTTGGGGTCAAATGAGTTTCTGGGGTGCAACCGTTATTACTAATTTATTATATTTTATTCCTGGACTTGTATCATGGATTTGTGGTGGATATACTATTAGTGATCCAACCTTAAAAAGATTCTTTGTATTACATTTTATATTTCCATTTATAGCCTTATGTATTGTTTTTATACATATATTCTTCTTACACTTACAAGGTAGCTCTAATCCTTTAGGATATGATACAGCTTTAAAAATACCTTTCTATC…	478	Bensch, S., Waldenström, J., Jonzen, N., Westerdahl, H., Hansson, B., Sejberg, D. & Hasselquist, D.	Temporal dynamics and diversity of avian malaria parasites in a single host species	Journal of Animal Ecology, 76(1), 112-122 (2007)
265	H. belopolskyi group	Bensch_et_al_2007_086	Bensch_et_al_2007_086	GRW01	Haemoproteus nucleocondensus	Europe	Northern Europe	Sweden	Acrocephalus arundinaceus	Acrocephalidae	Passeriformes	CTACTGGAGCTACATTTGTTTTTATTTTAACTTACTTACATATTTTAAGAGGATTAAATTACTCATATTCATACTTACCTTTATCATGGATATCTGGACTATTAATATTCTTAATTTCTATTGTTACTGCTTTTATGGGTTATGTATTACCTTGGGGTCAAATGAGTTTCTGGGGTGCAACCGTTATTACTAATTTATTATATTTTATTCCTGGACTTGTATCATGGATTTGTGGTGGATATACTATTAGTGATCCAACCTTAAAAAGATTCTTTGTATTACATTTTATATTTCCATTTATAGCCTTATGTATTGTTTTTATACATATATTCTTCTTACACTTACAAGGTAGCTCTAATCCTTTAGGATATGATACAGCTTTAAAAATACCTTTCTATC…	478	Bensch, S., Waldenström, J., Jonzen, N., Westerdahl, H., Hansson, B., Sejberg, D. & Hasselquist, D.	Temporal dynamics and diversity of avian malaria parasites in a single host species	Journal of Animal Ecology, 76(1), 112-122 (2007)
266	H. belopolskyi group	Bensch_et_al_2007_087	Bensch_et_al_2007_087	GRW01	Haemoproteus nucleocondensus	Europe	Northern Europe	Sweden	Acrocephalus arundinaceus	Acrocephalidae	Passeriformes	CTACTGGAGCTACATTTGTTTTTATTTTAACTTACTTACATATTTTAAGAGGATTAAATTACTCATATTCATACTTACCTTTATCATGGATATCTGGACTATTAATATTCTTAATTTCTATTGTTACTGCTTTTATGGGTTATGTATTACCTTGGGGTCAAATGAGTTTCTGGGGTGCAACCGTTATTACTAATTTATTATATTTTATTCCTGGACTTGTATCATGGATTTGTGGTGGATATACTATTAGTGATCCAACCTTAAAAAGATTCTTTGTATTACATTTTATATTTCCATTTATAGCCTTATGTATTGTTTTTATACATATATTCTTCTTACACTTACAAGGTAGCTCTAATCCTTTAGGATATGATACAGCTTTAAAAATACCTTTCTATC…	478	Bensch, S., Waldenström, J., Jonzen, N., Westerdahl, H., Hansson, B., Sejberg, D. & Hasselquist, D.	Temporal dynamics and diversity of avian malaria parasites in a single host species	Journal of Animal Ecology, 76(1), 112-122 (2007)
267	H. belopolskyi group	Bensch_et_al_2007_088	Bensch_et_al_2007_088	GRW01	Haemoproteus nucleocondensus	Europe	Northern Europe	Sweden	Acrocephalus arundinaceus	Acrocephalidae	Passeriformes	CTACTGGAGCTACATTTGTTTTTATTTTAACTTACTTACATATTTTAAGAGGATTAAATTACTCATATTCATACTTACCTTTATCATGGATATCTGGACTATTAATATTCTTAATTTCTATTGTTACTGCTTTTATGGGTTATGTATTACCTTGGGGTCAAATGAGTTTCTGGGGTGCAACCGTTATTACTAATTTATTATATTTTATTCCTGGACTTGTATCATGGATTTGTGGTGGATATACTATTAGTGATCCAACCTTAAAAAGATTCTTTGTATTACATTTTATATTTCCATTTATAGCCTTATGTATTGTTTTTATACATATATTCTTCTTACACTTACAAGGTAGCTCTAATCCTTTAGGATATGATACAGCTTTAAAAATACCTTTCTATC…	478	Bensch, S., Waldenström, J., Jonzen, N., Westerdahl, H., Hansson, B., Sejberg, D. & Hasselquist, D.	Temporal dynamics and diversity of avian malaria parasites in a single host species	Journal of Animal Ecology, 76(1), 112-122 (2007)
268	H. belopolskyi group	Bensch_et_al_2007_089	Bensch_et_al_2007_089	GRW01	Haemoproteus nucleocondensus	Europe	Northern Europe	Sweden	Acrocephalus arundinaceus	Acrocephalidae	Passeriformes	CTACTGGAGCTACATTTGTTTTTATTTTAACTTACTTACATATTTTAAGAGGATTAAATTACTCATATTCATACTTACCTTTATCATGGATATCTGGACTATTAATATTCTTAATTTCTATTGTTACTGCTTTTATGGGTTATGTATTACCTTGGGGTCAAATGAGTTTCTGGGGTGCAACCGTTATTACTAATTTATTATATTTTATTCCTGGACTTGTATCATGGATTTGTGGTGGATATACTATTAGTGATCCAACCTTAAAAAGATTCTTTGTATTACATTTTATATTTCCATTTATAGCCTTATGTATTGTTTTTATACATATATTCTTCTTACACTTACAAGGTAGCTCTAATCCTTTAGGATATGATACAGCTTTAAAAATACCTTTCTATC…	478	Bensch, S., Waldenström, J., Jonzen, N., Westerdahl, H., Hansson, B., Sejberg, D. & Hasselquist, D.	Temporal dynamics and diversity of avian malaria parasites in a single host species	Journal of Animal Ecology, 76(1), 112-122 (2007)
269	H. belopolskyi group	Bensch_et_al_2007_090	Bensch_et_al_2007_090	GRW01	Haemoproteus nucleocondensus	Europe	Northern Europe	Sweden	Acrocephalus arundinaceus	Acrocephalidae	Passeriformes	CTACTGGAGCTACATTTGTTTTTATTTTAACTTACTTACATATTTTAAGAGGATTAAATTACTCATATTCATACTTACCTTTATCATGGATATCTGGACTATTAATATTCTTAATTTCTATTGTTACTGCTTTTATGGGTTATGTATTACCTTGGGGTCAAATGAGTTTCTGGGGTGCAACCGTTATTACTAATTTATTATATTTTATTCCTGGACTTGTATCATGGATTTGTGGTGGATATACTATTAGTGATCCAACCTTAAAAAGATTCTTTGTATTACATTTTATATTTCCATTTATAGCCTTATGTATTGTTTTTATACATATATTCTTCTTACACTTACAAGGTAGCTCTAATCCTTTAGGATATGATACAGCTTTAAAAATACCTTTCTATC…	478	Bensch, S., Waldenström, J., Jonzen, N., Westerdahl, H., Hansson, B., Sejberg, D. & Hasselquist, D.	Temporal dynamics and diversity of avian malaria parasites in a single host species	Journal of Animal Ecology, 76(1), 112-122 (2007)
270	H. belopolskyi group	Bensch_et_al_2007_091	Bensch_et_al_2007_091	GRW01	Haemoproteus nucleocondensus	Europe	Northern Europe	Sweden	Acrocephalus arundinaceus	Acrocephalidae	Passeriformes	CTACTGGAGCTACATTTGTTTTTATTTTAACTTACTTACATATTTTAAGAGGATTAAATTACTCATATTCATACTTACCTTTATCATGGATATCTGGACTATTAATATTCTTAATTTCTATTGTTACTGCTTTTATGGGTTATGTATTACCTTGGGGTCAAATGAGTTTCTGGGGTGCAACCGTTATTACTAATTTATTATATTTTATTCCTGGACTTGTATCATGGATTTGTGGTGGATATACTATTAGTGATCCAACCTTAAAAAGATTCTTTGTATTACATTTTATATTTCCATTTATAGCCTTATGTATTGTTTTTATACATATATTCTTCTTACACTTACAAGGTAGCTCTAATCCTTTAGGATATGATACAGCTTTAAAAATACCTTTCTATC…	478	Bensch, S., Waldenström, J., Jonzen, N., Westerdahl, H., Hansson, B., Sejberg, D. & Hasselquist, D.	Temporal dynamics and diversity of avian malaria parasites in a single host species	Journal of Animal Ecology, 76(1), 112-122 (2007)
271	H. belopolskyi group	Bensch_et_al_2007_092	Bensch_et_al_2007_092	GRW01	Haemoproteus nucleocondensus	Europe	Northern Europe	Sweden	Acrocephalus arundinaceus	Acrocephalidae	Passeriformes	CTACTGGAGCTACATTTGTTTTTATTTTAACTTACTTACATATTTTAAGAGGATTAAATTACTCATATTCATACTTACCTTTATCATGGATATCTGGACTATTAATATTCTTAATTTCTATTGTTACTGCTTTTATGGGTTATGTATTACCTTGGGGTCAAATGAGTTTCTGGGGTGCAACCGTTATTACTAATTTATTATATTTTATTCCTGGACTTGTATCATGGATTTGTGGTGGATATACTATTAGTGATCCAACCTTAAAAAGATTCTTTGTATTACATTTTATATTTCCATTTATAGCCTTATGTATTGTTTTTATACATATATTCTTCTTACACTTACAAGGTAGCTCTAATCCTTTAGGATATGATACAGCTTTAAAAATACCTTTCTATC…	478	Bensch, S., Waldenström, J., Jonzen, N., Westerdahl, H., Hansson, B., Sejberg, D. & Hasselquist, D.	Temporal dynamics and diversity of avian malaria parasites in a single host species	Journal of Animal Ecology, 76(1), 112-122 (2007)
272	H. belopolskyi group	Bensch_et_al_2007_093	Bensch_et_al_2007_093	GRW01	Haemoproteus nucleocondensus	Europe	Northern Europe	Sweden	Acrocephalus arundinaceus	Acrocephalidae	Passeriformes	CTACTGGAGCTACATTTGTTTTTATTTTAACTTACTTACATATTTTAAGAGGATTAAATTACTCATATTCATACTTACCTTTATCATGGATATCTGGACTATTAATATTCTTAATTTCTATTGTTACTGCTTTTATGGGTTATGTATTACCTTGGGGTCAAATGAGTTTCTGGGGTGCAACCGTTATTACTAATTTATTATATTTTATTCCTGGACTTGTATCATGGATTTGTGGTGGATATACTATTAGTGATCCAACCTTAAAAAGATTCTTTGTATTACATTTTATATTTCCATTTATAGCCTTATGTATTGTTTTTATACATATATTCTTCTTACACTTACAAGGTAGCTCTAATCCTTTAGGATATGATACAGCTTTAAAAATACCTTTCTATC…	478	Bensch, S., Waldenström, J., Jonzen, N., Westerdahl, H., Hansson, B., Sejberg, D. & Hasselquist, D.	Temporal dynamics and diversity of avian malaria parasites in a single host species	Journal of Animal Ecology, 76(1), 112-122 (2007)
273	H. belopolskyi group	Bensch_et_al_2007_094	Bensch_et_al_2007_094	GRW01	Haemoproteus nucleocondensus	Europe	Northern Europe	Sweden	Acrocephalus arundinaceus	Acrocephalidae	Passeriformes	CTACTGGAGCTACATTTGTTTTTATTTTAACTTACTTACATATTTTAAGAGGATTAAATTACTCATATTCATACTTACCTTTATCATGGATATCTGGACTATTAATATTCTTAATTTCTATTGTTACTGCTTTTATGGGTTATGTATTACCTTGGGGTCAAATGAGTTTCTGGGGTGCAACCGTTATTACTAATTTATTATATTTTATTCCTGGACTTGTATCATGGATTTGTGGTGGATATACTATTAGTGATCCAACCTTAAAAAGATTCTTTGTATTACATTTTATATTTCCATTTATAGCCTTATGTATTGTTTTTATACATATATTCTTCTTACACTTACAAGGTAGCTCTAATCCTTTAGGATATGATACAGCTTTAAAAATACCTTTCTATC…	478	Bensch, S., Waldenström, J., Jonzen, N., Westerdahl, H., Hansson, B., Sejberg, D. & Hasselquist, D.	Temporal dynamics and diversity of avian malaria parasites in a single host species	Journal of Animal Ecology, 76(1), 112-122 (2007)
274	H. belopolskyi group	Bensch_et_al_2007_095	Bensch_et_al_2007_095	GRW01	Haemoproteus nucleocondensus	Europe	Northern Europe	Sweden	Acrocephalus arundinaceus	Acrocephalidae	Passeriformes	CTACTGGAGCTACATTTGTTTTTATTTTAACTTACTTACATATTTTAAGAGGATTAAATTACTCATATTCATACTTACCTTTATCATGGATATCTGGACTATTAATATTCTTAATTTCTATTGTTACTGCTTTTATGGGTTATGTATTACCTTGGGGTCAAATGAGTTTCTGGGGTGCAACCGTTATTACTAATTTATTATATTTTATTCCTGGACTTGTATCATGGATTTGTGGTGGATATACTATTAGTGATCCAACCTTAAAAAGATTCTTTGTATTACATTTTATATTTCCATTTATAGCCTTATGTATTGTTTTTATACATATATTCTTCTTACACTTACAAGGTAGCTCTAATCCTTTAGGATATGATACAGCTTTAAAAATACCTTTCTATC…	478	Bensch, S., Waldenström, J., Jonzen, N., Westerdahl, H., Hansson, B., Sejberg, D. & Hasselquist, D.	Temporal dynamics and diversity of avian malaria parasites in a single host species	Journal of Animal Ecology, 76(1), 112-122 (2007)
275	H. belopolskyi group	Bensch_et_al_2007_096	Bensch_et_al_2007_096	GRW01	Haemoproteus nucleocondensus	Europe	Northern Europe	Sweden	Acrocephalus arundinaceus	Acrocephalidae	Passeriformes	CTACTGGAGCTACATTTGTTTTTATTTTAACTTACTTACATATTTTAAGAGGATTAAATTACTCATATTCATACTTACCTTTATCATGGATATCTGGACTATTAATATTCTTAATTTCTATTGTTACTGCTTTTATGGGTTATGTATTACCTTGGGGTCAAATGAGTTTCTGGGGTGCAACCGTTATTACTAATTTATTATATTTTATTCCTGGACTTGTATCATGGATTTGTGGTGGATATACTATTAGTGATCCAACCTTAAAAAGATTCTTTGTATTACATTTTATATTTCCATTTATAGCCTTATGTATTGTTTTTATACATATATTCTTCTTACACTTACAAGGTAGCTCTAATCCTTTAGGATATGATACAGCTTTAAAAATACCTTTCTATC…	478	Bensch, S., Waldenström, J., Jonzen, N., Westerdahl, H., Hansson, B., Sejberg, D. & Hasselquist, D.	Temporal dynamics and diversity of avian malaria parasites in a single host species	Journal of Animal Ecology, 76(1), 112-122 (2007)
276	H. belopolskyi group	Bensch_et_al_2007_097	Bensch_et_al_2007_097	GRW01	Haemoproteus nucleocondensus	Europe	Northern Europe	Sweden	Acrocephalus arundinaceus	Acrocephalidae	Passeriformes	CTACTGGAGCTACATTTGTTTTTATTTTAACTTACTTACATATTTTAAGAGGATTAAATTACTCATATTCATACTTACCTTTATCATGGATATCTGGACTATTAATATTCTTAATTTCTATTGTTACTGCTTTTATGGGTTATGTATTACCTTGGGGTCAAATGAGTTTCTGGGGTGCAACCGTTATTACTAATTTATTATATTTTATTCCTGGACTTGTATCATGGATTTGTGGTGGATATACTATTAGTGATCCAACCTTAAAAAGATTCTTTGTATTACATTTTATATTTCCATTTATAGCCTTATGTATTGTTTTTATACATATATTCTTCTTACACTTACAAGGTAGCTCTAATCCTTTAGGATATGATACAGCTTTAAAAATACCTTTCTATC…	478	Bensch, S., Waldenström, J., Jonzen, N., Westerdahl, H., Hansson, B., Sejberg, D. & Hasselquist, D.	Temporal dynamics and diversity of avian malaria parasites in a single host species	Journal of Animal Ecology, 76(1), 112-122 (2007)
277	H. belopolskyi group	Bensch_et_al_2007_098	Bensch_et_al_2007_098	GRW01	Haemoproteus nucleocondensus	Europe	Northern Europe	Sweden	Acrocephalus arundinaceus	Acrocephalidae	Passeriformes	CTACTGGAGCTACATTTGTTTTTATTTTAACTTACTTACATATTTTAAGAGGATTAAATTACTCATATTCATACTTACCTTTATCATGGATATCTGGACTATTAATATTCTTAATTTCTATTGTTACTGCTTTTATGGGTTATGTATTACCTTGGGGTCAAATGAGTTTCTGGGGTGCAACCGTTATTACTAATTTATTATATTTTATTCCTGGACTTGTATCATGGATTTGTGGTGGATATACTATTAGTGATCCAACCTTAAAAAGATTCTTTGTATTACATTTTATATTTCCATTTATAGCCTTATGTATTGTTTTTATACATATATTCTTCTTACACTTACAAGGTAGCTCTAATCCTTTAGGATATGATACAGCTTTAAAAATACCTTTCTATC…	478	Bensch, S., Waldenström, J., Jonzen, N., Westerdahl, H., Hansson, B., Sejberg, D. & Hasselquist, D.	Temporal dynamics and diversity of avian malaria parasites in a single host species	Journal of Animal Ecology, 76(1), 112-122 (2007)
278	H. belopolskyi group	Bensch_et_al_2007_099	Bensch_et_al_2007_099	GRW01	Haemoproteus nucleocondensus	Europe	Northern Europe	Sweden	Acrocephalus arundinaceus	Acrocephalidae	Passeriformes	CTACTGGAGCTACATTTGTTTTTATTTTAACTTACTTACATATTTTAAGAGGATTAAATTACTCATATTCATACTTACCTTTATCATGGATATCTGGACTATTAATATTCTTAATTTCTATTGTTACTGCTTTTATGGGTTATGTATTACCTTGGGGTCAAATGAGTTTCTGGGGTGCAACCGTTATTACTAATTTATTATATTTTATTCCTGGACTTGTATCATGGATTTGTGGTGGATATACTATTAGTGATCCAACCTTAAAAAGATTCTTTGTATTACATTTTATATTTCCATTTATAGCCTTATGTATTGTTTTTATACATATATTCTTCTTACACTTACAAGGTAGCTCTAATCCTTTAGGATATGATACAGCTTTAAAAATACCTTTCTATC…	478	Bensch, S., Waldenström, J., Jonzen, N., Westerdahl, H., Hansson, B., Sejberg, D. & Hasselquist, D.	Temporal dynamics and diversity of avian malaria parasites in a single host species	Journal of Animal Ecology, 76(1), 112-122 (2007)
279	H. belopolskyi group	Bensch_et_al_2007_100	Bensch_et_al_2007_100	GRW01	Haemoproteus nucleocondensus	Europe	Northern Europe	Sweden	Acrocephalus arundinaceus	Acrocephalidae	Passeriformes	CTACTGGAGCTACATTTGTTTTTATTTTAACTTACTTACATATTTTAAGAGGATTAAATTACTCATATTCATACTTACCTTTATCATGGATATCTGGACTATTAATATTCTTAATTTCTATTGTTACTGCTTTTATGGGTTATGTATTACCTTGGGGTCAAATGAGTTTCTGGGGTGCAACCGTTATTACTAATTTATTATATTTTATTCCTGGACTTGTATCATGGATTTGTGGTGGATATACTATTAGTGATCCAACCTTAAAAAGATTCTTTGTATTACATTTTATATTTCCATTTATAGCCTTATGTATTGTTTTTATACATATATTCTTCTTACACTTACAAGGTAGCTCTAATCCTTTAGGATATGATACAGCTTTAAAAATACCTTTCTATC…	478	Bensch, S., Waldenström, J., Jonzen, N., Westerdahl, H., Hansson, B., Sejberg, D. & Hasselquist, D.	Temporal dynamics and diversity of avian malaria parasites in a single host species	Journal of Animal Ecology, 76(1), 112-122 (2007)
280	H. belopolskyi group	Bensch_et_al_2007_101	Bensch_et_al_2007_101	GRW01	Haemoproteus nucleocondensus	Europe	Northern Europe	Sweden	Acrocephalus arundinaceus	Acrocephalidae	Passeriformes	CTACTGGAGCTACATTTGTTTTTATTTTAACTTACTTACATATTTTAAGAGGATTAAATTACTCATATTCATACTTACCTTTATCATGGATATCTGGACTATTAATATTCTTAATTTCTATTGTTACTGCTTTTATGGGTTATGTATTACCTTGGGGTCAAATGAGTTTCTGGGGTGCAACCGTTATTACTAATTTATTATATTTTATTCCTGGACTTGTATCATGGATTTGTGGTGGATATACTATTAGTGATCCAACCTTAAAAAGATTCTTTGTATTACATTTTATATTTCCATTTATAGCCTTATGTATTGTTTTTATACATATATTCTTCTTACACTTACAAGGTAGCTCTAATCCTTTAGGATATGATACAGCTTTAAAAATACCTTTCTATC…	478	Bensch, S., Waldenström, J., Jonzen, N., Westerdahl, H., Hansson, B., Sejberg, D. & Hasselquist, D.	Temporal dynamics and diversity of avian malaria parasites in a single host species	Journal of Animal Ecology, 76(1), 112-122 (2007)
281	H. belopolskyi group	Bensch_et_al_2007_102	Bensch_et_al_2007_102	GRW01	Haemoproteus nucleocondensus	Europe	Northern Europe	Sweden	Acrocephalus arundinaceus	Acrocephalidae	Passeriformes	CTACTGGAGCTACATTTGTTTTTATTTTAACTTACTTACATATTTTAAGAGGATTAAATTACTCATATTCATACTTACCTTTATCATGGATATCTGGACTATTAATATTCTTAATTTCTATTGTTACTGCTTTTATGGGTTATGTATTACCTTGGGGTCAAATGAGTTTCTGGGGTGCAACCGTTATTACTAATTTATTATATTTTATTCCTGGACTTGTATCATGGATTTGTGGTGGATATACTATTAGTGATCCAACCTTAAAAAGATTCTTTGTATTACATTTTATATTTCCATTTATAGCCTTATGTATTGTTTTTATACATATATTCTTCTTACACTTACAAGGTAGCTCTAATCCTTTAGGATATGATACAGCTTTAAAAATACCTTTCTATC…	478	Bensch, S., Waldenström, J., Jonzen, N., Westerdahl, H., Hansson, B., Sejberg, D. & Hasselquist, D.	Temporal dynamics and diversity of avian malaria parasites in a single host species	Journal of Animal Ecology, 76(1), 112-122 (2007)
282	H. belopolskyi group	Bensch_et_al_2007_103	Bensch_et_al_2007_103	GRW01	Haemoproteus nucleocondensus	Europe	Northern Europe	Sweden	Acrocephalus arundinaceus	Acrocephalidae	Passeriformes	CTACTGGAGCTACATTTGTTTTTATTTTAACTTACTTACATATTTTAAGAGGATTAAATTACTCATATTCATACTTACCTTTATCATGGATATCTGGACTATTAATATTCTTAATTTCTATTGTTACTGCTTTTATGGGTTATGTATTACCTTGGGGTCAAATGAGTTTCTGGGGTGCAACCGTTATTACTAATTTATTATATTTTATTCCTGGACTTGTATCATGGATTTGTGGTGGATATACTATTAGTGATCCAACCTTAAAAAGATTCTTTGTATTACATTTTATATTTCCATTTATAGCCTTATGTATTGTTTTTATACATATATTCTTCTTACACTTACAAGGTAGCTCTAATCCTTTAGGATATGATACAGCTTTAAAAATACCTTTCTATC…	478	Bensch, S., Waldenström, J., Jonzen, N., Westerdahl, H., Hansson, B., Sejberg, D. & Hasselquist, D.	Temporal dynamics and diversity of avian malaria parasites in a single host species	Journal of Animal Ecology, 76(1), 112-122 (2007)
283	H. belopolskyi group	Bensch_et_al_2007_104	Bensch_et_al_2007_104	GRW01	Haemoproteus nucleocondensus	Europe	Northern Europe	Sweden	Acrocephalus arundinaceus	Acrocephalidae	Passeriformes	CTACTGGAGCTACATTTGTTTTTATTTTAACTTACTTACATATTTTAAGAGGATTAAATTACTCATATTCATACTTACCTTTATCATGGATATCTGGACTATTAATATTCTTAATTTCTATTGTTACTGCTTTTATGGGTTATGTATTACCTTGGGGTCAAATGAGTTTCTGGGGTGCAACCGTTATTACTAATTTATTATATTTTATTCCTGGACTTGTATCATGGATTTGTGGTGGATATACTATTAGTGATCCAACCTTAAAAAGATTCTTTGTATTACATTTTATATTTCCATTTATAGCCTTATGTATTGTTTTTATACATATATTCTTCTTACACTTACAAGGTAGCTCTAATCCTTTAGGATATGATACAGCTTTAAAAATACCTTTCTATC…	478	Bensch, S., Waldenström, J., Jonzen, N., Westerdahl, H., Hansson, B., Sejberg, D. & Hasselquist, D.	Temporal dynamics and diversity of avian malaria parasites in a single host species	Journal of Animal Ecology, 76(1), 112-122 (2007)
284	H. belopolskyi group	Bensch_et_al_2007_105	Bensch_et_al_2007_105	GRW01	Haemoproteus nucleocondensus	Europe	Northern Europe	Sweden	Acrocephalus arundinaceus	Acrocephalidae	Passeriformes	CTACTGGAGCTACATTTGTTTTTATTTTAACTTACTTACATATTTTAAGAGGATTAAATTACTCATATTCATACTTACCTTTATCATGGATATCTGGACTATTAATATTCTTAATTTCTATTGTTACTGCTTTTATGGGTTATGTATTACCTTGGGGTCAAATGAGTTTCTGGGGTGCAACCGTTATTACTAATTTATTATATTTTATTCCTGGACTTGTATCATGGATTTGTGGTGGATATACTATTAGTGATCCAACCTTAAAAAGATTCTTTGTATTACATTTTATATTTCCATTTATAGCCTTATGTATTGTTTTTATACATATATTCTTCTTACACTTACAAGGTAGCTCTAATCCTTTAGGATATGATACAGCTTTAAAAATACCTTTCTATC…	478	Bensch, S., Waldenström, J., Jonzen, N., Westerdahl, H., Hansson, B., Sejberg, D. & Hasselquist, D.	Temporal dynamics and diversity of avian malaria parasites in a single host species	Journal of Animal Ecology, 76(1), 112-122 (2007)
285	H. belopolskyi group	Bensch_et_al_2007_106	Bensch_et_al_2007_106	GRW01	Haemoproteus nucleocondensus	Europe	Northern Europe	Sweden	Acrocephalus arundinaceus	Acrocephalidae	Passeriformes	CTACTGGAGCTACATTTGTTTTTATTTTAACTTACTTACATATTTTAAGAGGATTAAATTACTCATATTCATACTTACCTTTATCATGGATATCTGGACTATTAATATTCTTAATTTCTATTGTTACTGCTTTTATGGGTTATGTATTACCTTGGGGTCAAATGAGTTTCTGGGGTGCAACCGTTATTACTAATTTATTATATTTTATTCCTGGACTTGTATCATGGATTTGTGGTGGATATACTATTAGTGATCCAACCTTAAAAAGATTCTTTGTATTACATTTTATATTTCCATTTATAGCCTTATGTATTGTTTTTATACATATATTCTTCTTACACTTACAAGGTAGCTCTAATCCTTTAGGATATGATACAGCTTTAAAAATACCTTTCTATC…	478	Bensch, S., Waldenström, J., Jonzen, N., Westerdahl, H., Hansson, B., Sejberg, D. & Hasselquist, D.	Temporal dynamics and diversity of avian malaria parasites in a single host species	Journal of Animal Ecology, 76(1), 112-122 (2007)
286	H. belopolskyi group	Bensch_et_al_2007_107	Bensch_et_al_2007_107	GRW01	Haemoproteus nucleocondensus	Europe	Northern Europe	Sweden	Acrocephalus arundinaceus	Acrocephalidae	Passeriformes	CTACTGGAGCTACATTTGTTTTTATTTTAACTTACTTACATATTTTAAGAGGATTAAATTACTCATATTCATACTTACCTTTATCATGGATATCTGGACTATTAATATTCTTAATTTCTATTGTTACTGCTTTTATGGGTTATGTATTACCTTGGGGTCAAATGAGTTTCTGGGGTGCAACCGTTATTACTAATTTATTATATTTTATTCCTGGACTTGTATCATGGATTTGTGGTGGATATACTATTAGTGATCCAACCTTAAAAAGATTCTTTGTATTACATTTTATATTTCCATTTATAGCCTTATGTATTGTTTTTATACATATATTCTTCTTACACTTACAAGGTAGCTCTAATCCTTTAGGATATGATACAGCTTTAAAAATACCTTTCTATC…	478	Bensch, S., Waldenström, J., Jonzen, N., Westerdahl, H., Hansson, B., Sejberg, D. & Hasselquist, D.	Temporal dynamics and diversity of avian malaria parasites in a single host species	Journal of Animal Ecology, 76(1), 112-122 (2007)
287	H. belopolskyi group	Bensch_et_al_2007_108	Bensch_et_al_2007_108	GRW01	Haemoproteus nucleocondensus	Europe	Northern Europe	Sweden	Acrocephalus arundinaceus	Acrocephalidae	Passeriformes	CTACTGGAGCTACATTTGTTTTTATTTTAACTTACTTACATATTTTAAGAGGATTAAATTACTCATATTCATACTTACCTTTATCATGGATATCTGGACTATTAATATTCTTAATTTCTATTGTTACTGCTTTTATGGGTTATGTATTACCTTGGGGTCAAATGAGTTTCTGGGGTGCAACCGTTATTACTAATTTATTATATTTTATTCCTGGACTTGTATCATGGATTTGTGGTGGATATACTATTAGTGATCCAACCTTAAAAAGATTCTTTGTATTACATTTTATATTTCCATTTATAGCCTTATGTATTGTTTTTATACATATATTCTTCTTACACTTACAAGGTAGCTCTAATCCTTTAGGATATGATACAGCTTTAAAAATACCTTTCTATC…	478	Bensch, S., Waldenström, J., Jonzen, N., Westerdahl, H., Hansson, B., Sejberg, D. & Hasselquist, D.	Temporal dynamics and diversity of avian malaria parasites in a single host species	Journal of Animal Ecology, 76(1), 112-122 (2007)
288	H. belopolskyi group	Bensch_et_al_2007_109	Bensch_et_al_2007_109	GRW01	Haemoproteus nucleocondensus	Europe	Northern Europe	Sweden	Acrocephalus arundinaceus	Acrocephalidae	Passeriformes	CTACTGGAGCTACATTTGTTTTTATTTTAACTTACTTACATATTTTAAGAGGATTAAATTACTCATATTCATACTTACCTTTATCATGGATATCTGGACTATTAATATTCTTAATTTCTATTGTTACTGCTTTTATGGGTTATGTATTACCTTGGGGTCAAATGAGTTTCTGGGGTGCAACCGTTATTACTAATTTATTATATTTTATTCCTGGACTTGTATCATGGATTTGTGGTGGATATACTATTAGTGATCCAACCTTAAAAAGATTCTTTGTATTACATTTTATATTTCCATTTATAGCCTTATGTATTGTTTTTATACATATATTCTTCTTACACTTACAAGGTAGCTCTAATCCTTTAGGATATGATACAGCTTTAAAAATACCTTTCTATC…	478	Bensch, S., Waldenström, J., Jonzen, N., Westerdahl, H., Hansson, B., Sejberg, D. & Hasselquist, D.	Temporal dynamics and diversity of avian malaria parasites in a single host species	Journal of Animal Ecology, 76(1), 112-122 (2007)
289	H. belopolskyi group	Bensch_et_al_2007_110	Bensch_et_al_2007_110	GRW01	Haemoproteus nucleocondensus	Europe	Northern Europe	Sweden	Acrocephalus arundinaceus	Acrocephalidae	Passeriformes	CTACTGGAGCTACATTTGTTTTTATTTTAACTTACTTACATATTTTAAGAGGATTAAATTACTCATATTCATACTTACCTTTATCATGGATATCTGGACTATTAATATTCTTAATTTCTATTGTTACTGCTTTTATGGGTTATGTATTACCTTGGGGTCAAATGAGTTTCTGGGGTGCAACCGTTATTACTAATTTATTATATTTTATTCCTGGACTTGTATCATGGATTTGTGGTGGATATACTATTAGTGATCCAACCTTAAAAAGATTCTTTGTATTACATTTTATATTTCCATTTATAGCCTTATGTATTGTTTTTATACATATATTCTTCTTACACTTACAAGGTAGCTCTAATCCTTTAGGATATGATACAGCTTTAAAAATACCTTTCTATC…	478	Bensch, S., Waldenström, J., Jonzen, N., Westerdahl, H., Hansson, B., Sejberg, D. & Hasselquist, D.	Temporal dynamics and diversity of avian malaria parasites in a single host species	Journal of Animal Ecology, 76(1), 112-122 (2007)
290	H. belopolskyi group	Bensch_et_al_2007_111	Bensch_et_al_2007_111	GRW01	Haemoproteus nucleocondensus	Europe	Northern Europe	Sweden	Acrocephalus arundinaceus	Acrocephalidae	Passeriformes	CTACTGGAGCTACATTTGTTTTTATTTTAACTTACTTACATATTTTAAGAGGATTAAATTACTCATATTCATACTTACCTTTATCATGGATATCTGGACTATTAATATTCTTAATTTCTATTGTTACTGCTTTTATGGGTTATGTATTACCTTGGGGTCAAATGAGTTTCTGGGGTGCAACCGTTATTACTAATTTATTATATTTTATTCCTGGACTTGTATCATGGATTTGTGGTGGATATACTATTAGTGATCCAACCTTAAAAAGATTCTTTGTATTACATTTTATATTTCCATTTATAGCCTTATGTATTGTTTTTATACATATATTCTTCTTACACTTACAAGGTAGCTCTAATCCTTTAGGATATGATACAGCTTTAAAAATACCTTTCTATC…	478	Bensch, S., Waldenström, J., Jonzen, N., Westerdahl, H., Hansson, B., Sejberg, D. & Hasselquist, D.	Temporal dynamics and diversity of avian malaria parasites in a single host species	Journal of Animal Ecology, 76(1), 112-122 (2007)
291	H. belopolskyi group	Bensch_et_al_2007_112	Bensch_et_al_2007_112	GRW01	Haemoproteus nucleocondensus	Europe	Northern Europe	Sweden	Acrocephalus arundinaceus	Acrocephalidae	Passeriformes	CTACTGGAGCTACATTTGTTTTTATTTTAACTTACTTACATATTTTAAGAGGATTAAATTACTCATATTCATACTTACCTTTATCATGGATATCTGGACTATTAATATTCTTAATTTCTATTGTTACTGCTTTTATGGGTTATGTATTACCTTGGGGTCAAATGAGTTTCTGGGGTGCAACCGTTATTACTAATTTATTATATTTTATTCCTGGACTTGTATCATGGATTTGTGGTGGATATACTATTAGTGATCCAACCTTAAAAAGATTCTTTGTATTACATTTTATATTTCCATTTATAGCCTTATGTATTGTTTTTATACATATATTCTTCTTACACTTACAAGGTAGCTCTAATCCTTTAGGATATGATACAGCTTTAAAAATACCTTTCTATC…	478	Bensch, S., Waldenström, J., Jonzen, N., Westerdahl, H., Hansson, B., Sejberg, D. & Hasselquist, D.	Temporal dynamics and diversity of avian malaria parasites in a single host species	Journal of Animal Ecology, 76(1), 112-122 (2007)
292	H. belopolskyi group	Bensch_et_al_2007_113	Bensch_et_al_2007_113	GRW01	Haemoproteus nucleocondensus	Europe	Northern Europe	Sweden	Acrocephalus arundinaceus	Acrocephalidae	Passeriformes	CTACTGGAGCTACATTTGTTTTTATTTTAACTTACTTACATATTTTAAGAGGATTAAATTACTCATATTCATACTTACCTTTATCATGGATATCTGGACTATTAATATTCTTAATTTCTATTGTTACTGCTTTTATGGGTTATGTATTACCTTGGGGTCAAATGAGTTTCTGGGGTGCAACCGTTATTACTAATTTATTATATTTTATTCCTGGACTTGTATCATGGATTTGTGGTGGATATACTATTAGTGATCCAACCTTAAAAAGATTCTTTGTATTACATTTTATATTTCCATTTATAGCCTTATGTATTGTTTTTATACATATATTCTTCTTACACTTACAAGGTAGCTCTAATCCTTTAGGATATGATACAGCTTTAAAAATACCTTTCTATC…	478	Bensch, S., Waldenström, J., Jonzen, N., Westerdahl, H., Hansson, B., Sejberg, D. & Hasselquist, D.	Temporal dynamics and diversity of avian malaria parasites in a single host species	Journal of Animal Ecology, 76(1), 112-122 (2007)
293	H. belopolskyi group	Bensch_et_al_2007_114	Bensch_et_al_2007_114	GRW01	Haemoproteus nucleocondensus	Europe	Northern Europe	Sweden	Acrocephalus arundinaceus	Acrocephalidae	Passeriformes	CTACTGGAGCTACATTTGTTTTTATTTTAACTTACTTACATATTTTAAGAGGATTAAATTACTCATATTCATACTTACCTTTATCATGGATATCTGGACTATTAATATTCTTAATTTCTATTGTTACTGCTTTTATGGGTTATGTATTACCTTGGGGTCAAATGAGTTTCTGGGGTGCAACCGTTATTACTAATTTATTATATTTTATTCCTGGACTTGTATCATGGATTTGTGGTGGATATACTATTAGTGATCCAACCTTAAAAAGATTCTTTGTATTACATTTTATATTTCCATTTATAGCCTTATGTATTGTTTTTATACATATATTCTTCTTACACTTACAAGGTAGCTCTAATCCTTTAGGATATGATACAGCTTTAAAAATACCTTTCTATC…	478	Bensch, S., Waldenström, J., Jonzen, N., Westerdahl, H., Hansson, B., Sejberg, D. & Hasselquist, D.	Temporal dynamics and diversity of avian malaria parasites in a single host species	Journal of Animal Ecology, 76(1), 112-122 (2007)
294	H. belopolskyi group	Bensch_et_al_2007_115	Bensch_et_al_2007_115	GRW01	Haemoproteus nucleocondensus	Europe	Northern Europe	Sweden	Acrocephalus arundinaceus	Acrocephalidae	Passeriformes	CTACTGGAGCTACATTTGTTTTTATTTTAACTTACTTACATATTTTAAGAGGATTAAATTACTCATATTCATACTTACCTTTATCATGGATATCTGGACTATTAATATTCTTAATTTCTATTGTTACTGCTTTTATGGGTTATGTATTACCTTGGGGTCAAATGAGTTTCTGGGGTGCAACCGTTATTACTAATTTATTATATTTTATTCCTGGACTTGTATCATGGATTTGTGGTGGATATACTATTAGTGATCCAACCTTAAAAAGATTCTTTGTATTACATTTTATATTTCCATTTATAGCCTTATGTATTGTTTTTATACATATATTCTTCTTACACTTACAAGGTAGCTCTAATCCTTTAGGATATGATACAGCTTTAAAAATACCTTTCTATC…	478	Bensch, S., Waldenström, J., Jonzen, N., Westerdahl, H., Hansson, B., Sejberg, D. & Hasselquist, D.	Temporal dynamics and diversity of avian malaria parasites in a single host species	Journal of Animal Ecology, 76(1), 112-122 (2007)
295	H. belopolskyi group	Bensch_et_al_2007_116	Bensch_et_al_2007_116	GRW01	Haemoproteus nucleocondensus	Europe	Northern Europe	Sweden	Acrocephalus arundinaceus	Acrocephalidae	Passeriformes	CTACTGGAGCTACATTTGTTTTTATTTTAACTTACTTACATATTTTAAGAGGATTAAATTACTCATATTCATACTTACCTTTATCATGGATATCTGGACTATTAATATTCTTAATTTCTATTGTTACTGCTTTTATGGGTTATGTATTACCTTGGGGTCAAATGAGTTTCTGGGGTGCAACCGTTATTACTAATTTATTATATTTTATTCCTGGACTTGTATCATGGATTTGTGGTGGATATACTATTAGTGATCCAACCTTAAAAAGATTCTTTGTATTACATTTTATATTTCCATTTATAGCCTTATGTATTGTTTTTATACATATATTCTTCTTACACTTACAAGGTAGCTCTAATCCTTTAGGATATGATACAGCTTTAAAAATACCTTTCTATC…	478	Bensch, S., Waldenström, J., Jonzen, N., Westerdahl, H., Hansson, B., Sejberg, D. & Hasselquist, D.	Temporal dynamics and diversity of avian malaria parasites in a single host species	Journal of Animal Ecology, 76(1), 112-122 (2007)
296	H. belopolskyi group	Bensch_et_al_2007_117	Bensch_et_al_2007_117	GRW01	Haemoproteus nucleocondensus	Europe	Northern Europe	Sweden	Acrocephalus arundinaceus	Acrocephalidae	Passeriformes	CTACTGGAGCTACATTTGTTTTTATTTTAACTTACTTACATATTTTAAGAGGATTAAATTACTCATATTCATACTTACCTTTATCATGGATATCTGGACTATTAATATTCTTAATTTCTATTGTTACTGCTTTTATGGGTTATGTATTACCTTGGGGTCAAATGAGTTTCTGGGGTGCAACCGTTATTACTAATTTATTATATTTTATTCCTGGACTTGTATCATGGATTTGTGGTGGATATACTATTAGTGATCCAACCTTAAAAAGATTCTTTGTATTACATTTTATATTTCCATTTATAGCCTTATGTATTGTTTTTATACATATATTCTTCTTACACTTACAAGGTAGCTCTAATCCTTTAGGATATGATACAGCTTTAAAAATACCTTTCTATC…	478	Bensch, S., Waldenström, J., Jonzen, N., Westerdahl, H., Hansson, B., Sejberg, D. & Hasselquist, D.	Temporal dynamics and diversity of avian malaria parasites in a single host species	Journal of Animal Ecology, 76(1), 112-122 (2007)
297	H. belopolskyi group	Bensch_et_al_2007_118	Bensch_et_al_2007_118	GRW01	Haemoproteus nucleocondensus	Europe	Northern Europe	Sweden	Acrocephalus arundinaceus	Acrocephalidae	Passeriformes	CTACTGGAGCTACATTTGTTTTTATTTTAACTTACTTACATATTTTAAGAGGATTAAATTACTCATATTCATACTTACCTTTATCATGGATATCTGGACTATTAATATTCTTAATTTCTATTGTTACTGCTTTTATGGGTTATGTATTACCTTGGGGTCAAATGAGTTTCTGGGGTGCAACCGTTATTACTAATTTATTATATTTTATTCCTGGACTTGTATCATGGATTTGTGGTGGATATACTATTAGTGATCCAACCTTAAAAAGATTCTTTGTATTACATTTTATATTTCCATTTATAGCCTTATGTATTGTTTTTATACATATATTCTTCTTACACTTACAAGGTAGCTCTAATCCTTTAGGATATGATACAGCTTTAAAAATACCTTTCTATC…	478	Bensch, S., Waldenström, J., Jonzen, N., Westerdahl, H., Hansson, B., Sejberg, D. & Hasselquist, D.	Temporal dynamics and diversity of avian malaria parasites in a single host species	Journal of Animal Ecology, 76(1), 112-122 (2007)
298	H. belopolskyi group	Bensch_et_al_2007_119	Bensch_et_al_2007_119	GRW01	Haemoproteus nucleocondensus	Europe	Northern Europe	Sweden	Acrocephalus arundinaceus	Acrocephalidae	Passeriformes	CTACTGGAGCTACATTTGTTTTTATTTTAACTTACTTACATATTTTAAGAGGATTAAATTACTCATATTCATACTTACCTTTATCATGGATATCTGGACTATTAATATTCTTAATTTCTATTGTTACTGCTTTTATGGGTTATGTATTACCTTGGGGTCAAATGAGTTTCTGGGGTGCAACCGTTATTACTAATTTATTATATTTTATTCCTGGACTTGTATCATGGATTTGTGGTGGATATACTATTAGTGATCCAACCTTAAAAAGATTCTTTGTATTACATTTTATATTTCCATTTATAGCCTTATGTATTGTTTTTATACATATATTCTTCTTACACTTACAAGGTAGCTCTAATCCTTTAGGATATGATACAGCTTTAAAAATACCTTTCTATC…	478	Bensch, S., Waldenström, J., Jonzen, N., Westerdahl, H., Hansson, B., Sejberg, D. & Hasselquist, D.	Temporal dynamics and diversity of avian malaria parasites in a single host species	Journal of Animal Ecology, 76(1), 112-122 (2007)
299	H. belopolskyi group	Bensch_et_al_2007_120	Bensch_et_al_2007_120	GRW01	Haemoproteus nucleocondensus	Europe	Northern Europe	Sweden	Acrocephalus arundinaceus	Acrocephalidae	Passeriformes	CTACTGGAGCTACATTTGTTTTTATTTTAACTTACTTACATATTTTAAGAGGATTAAATTACTCATATTCATACTTACCTTTATCATGGATATCTGGACTATTAATATTCTTAATTTCTATTGTTACTGCTTTTATGGGTTATGTATTACCTTGGGGTCAAATGAGTTTCTGGGGTGCAACCGTTATTACTAATTTATTATATTTTATTCCTGGACTTGTATCATGGATTTGTGGTGGATATACTATTAGTGATCCAACCTTAAAAAGATTCTTTGTATTACATTTTATATTTCCATTTATAGCCTTATGTATTGTTTTTATACATATATTCTTCTTACACTTACAAGGTAGCTCTAATCCTTTAGGATATGATACAGCTTTAAAAATACCTTTCTATC…	478	Bensch, S., Waldenström, J., Jonzen, N., Westerdahl, H., Hansson, B., Sejberg, D. & Hasselquist, D.	Temporal dynamics and diversity of avian malaria parasites in a single host species	Journal of Animal Ecology, 76(1), 112-122 (2007)
300	H. belopolskyi group	Bensch_et_al_2007_121	Bensch_et_al_2007_121	GRW01	Haemoproteus nucleocondensus	Europe	Northern Europe	Sweden	Acrocephalus arundinaceus	Acrocephalidae	Passeriformes	CTACTGGAGCTACATTTGTTTTTATTTTAACTTACTTACATATTTTAAGAGGATTAAATTACTCATATTCATACTTACCTTTATCATGGATATCTGGACTATTAATATTCTTAATTTCTATTGTTACTGCTTTTATGGGTTATGTATTACCTTGGGGTCAAATGAGTTTCTGGGGTGCAACCGTTATTACTAATTTATTATATTTTATTCCTGGACTTGTATCATGGATTTGTGGTGGATATACTATTAGTGATCCAACCTTAAAAAGATTCTTTGTATTACATTTTATATTTCCATTTATAGCCTTATGTATTGTTTTTATACATATATTCTTCTTACACTTACAAGGTAGCTCTAATCCTTTAGGATATGATACAGCTTTAAAAATACCTTTCTATC…	478	Bensch, S., Waldenström, J., Jonzen, N., Westerdahl, H., Hansson, B., Sejberg, D. & Hasselquist, D.	Temporal dynamics and diversity of avian malaria parasites in a single host species	Journal of Animal Ecology, 76(1), 112-122 (2007)
301	H. belopolskyi group	Bensch_et_al_2007_122	Bensch_et_al_2007_122	GRW01	Haemoproteus nucleocondensus	Europe	Northern Europe	Sweden	Acrocephalus arundinaceus	Acrocephalidae	Passeriformes	CTACTGGAGCTACATTTGTTTTTATTTTAACTTACTTACATATTTTAAGAGGATTAAATTACTCATATTCATACTTACCTTTATCATGGATATCTGGACTATTAATATTCTTAATTTCTATTGTTACTGCTTTTATGGGTTATGTATTACCTTGGGGTCAAATGAGTTTCTGGGGTGCAACCGTTATTACTAATTTATTATATTTTATTCCTGGACTTGTATCATGGATTTGTGGTGGATATACTATTAGTGATCCAACCTTAAAAAGATTCTTTGTATTACATTTTATATTTCCATTTATAGCCTTATGTATTGTTTTTATACATATATTCTTCTTACACTTACAAGGTAGCTCTAATCCTTTAGGATATGATACAGCTTTAAAAATACCTTTCTATC…	478	Bensch, S., Waldenström, J., Jonzen, N., Westerdahl, H., Hansson, B., Sejberg, D. & Hasselquist, D.	Temporal dynamics and diversity of avian malaria parasites in a single host species	Journal of Animal Ecology, 76(1), 112-122 (2007)
302	H. belopolskyi group	Bensch_et_al_2007_123	Bensch_et_al_2007_123	GRW01	Haemoproteus nucleocondensus	Europe	Northern Europe	Sweden	Acrocephalus arundinaceus	Acrocephalidae	Passeriformes	CTACTGGAGCTACATTTGTTTTTATTTTAACTTACTTACATATTTTAAGAGGATTAAATTACTCATATTCATACTTACCTTTATCATGGATATCTGGACTATTAATATTCTTAATTTCTATTGTTACTGCTTTTATGGGTTATGTATTACCTTGGGGTCAAATGAGTTTCTGGGGTGCAACCGTTATTACTAATTTATTATATTTTATTCCTGGACTTGTATCATGGATTTGTGGTGGATATACTATTAGTGATCCAACCTTAAAAAGATTCTTTGTATTACATTTTATATTTCCATTTATAGCCTTATGTATTGTTTTTATACATATATTCTTCTTACACTTACAAGGTAGCTCTAATCCTTTAGGATATGATACAGCTTTAAAAATACCTTTCTATC…	478	Bensch, S., Waldenström, J., Jonzen, N., Westerdahl, H., Hansson, B., Sejberg, D. & Hasselquist, D.	Temporal dynamics and diversity of avian malaria parasites in a single host species	Journal of Animal Ecology, 76(1), 112-122 (2007)
303	H. belopolskyi group	Bensch_et_al_2007_124	Bensch_et_al_2007_124	GRW01	Haemoproteus nucleocondensus	Europe	Northern Europe	Sweden	Acrocephalus arundinaceus	Acrocephalidae	Passeriformes	CTACTGGAGCTACATTTGTTTTTATTTTAACTTACTTACATATTTTAAGAGGATTAAATTACTCATATTCATACTTACCTTTATCATGGATATCTGGACTATTAATATTCTTAATTTCTATTGTTACTGCTTTTATGGGTTATGTATTACCTTGGGGTCAAATGAGTTTCTGGGGTGCAACCGTTATTACTAATTTATTATATTTTATTCCTGGACTTGTATCATGGATTTGTGGTGGATATACTATTAGTGATCCAACCTTAAAAAGATTCTTTGTATTACATTTTATATTTCCATTTATAGCCTTATGTATTGTTTTTATACATATATTCTTCTTACACTTACAAGGTAGCTCTAATCCTTTAGGATATGATACAGCTTTAAAAATACCTTTCTATC…	478	Bensch, S., Waldenström, J., Jonzen, N., Westerdahl, H., Hansson, B., Sejberg, D. & Hasselquist, D.	Temporal dynamics and diversity of avian malaria parasites in a single host species	Journal of Animal Ecology, 76(1), 112-122 (2007)
304	H. belopolskyi group	Bensch_et_al_2007_125	Bensch_et_al_2007_125	GRW01	Haemoproteus nucleocondensus	Europe	Northern Europe	Sweden	Acrocephalus arundinaceus	Acrocephalidae	Passeriformes	CTACTGGAGCTACATTTGTTTTTATTTTAACTTACTTACATATTTTAAGAGGATTAAATTACTCATATTCATACTTACCTTTATCATGGATATCTGGACTATTAATATTCTTAATTTCTATTGTTACTGCTTTTATGGGTTATGTATTACCTTGGGGTCAAATGAGTTTCTGGGGTGCAACCGTTATTACTAATTTATTATATTTTATTCCTGGACTTGTATCATGGATTTGTGGTGGATATACTATTAGTGATCCAACCTTAAAAAGATTCTTTGTATTACATTTTATATTTCCATTTATAGCCTTATGTATTGTTTTTATACATATATTCTTCTTACACTTACAAGGTAGCTCTAATCCTTTAGGATATGATACAGCTTTAAAAATACCTTTCTATC…	478	Bensch, S., Waldenström, J., Jonzen, N., Westerdahl, H., Hansson, B., Sejberg, D. & Hasselquist, D.	Temporal dynamics and diversity of avian malaria parasites in a single host species	Journal of Animal Ecology, 76(1), 112-122 (2007)
305	H. belopolskyi group	Bensch_et_al_2007_126	Bensch_et_al_2007_126	GRW01	Haemoproteus nucleocondensus	Europe	Northern Europe	Sweden	Acrocephalus arundinaceus	Acrocephalidae	Passeriformes	CTACTGGAGCTACATTTGTTTTTATTTTAACTTACTTACATATTTTAAGAGGATTAAATTACTCATATTCATACTTACCTTTATCATGGATATCTGGACTATTAATATTCTTAATTTCTATTGTTACTGCTTTTATGGGTTATGTATTACCTTGGGGTCAAATGAGTTTCTGGGGTGCAACCGTTATTACTAATTTATTATATTTTATTCCTGGACTTGTATCATGGATTTGTGGTGGATATACTATTAGTGATCCAACCTTAAAAAGATTCTTTGTATTACATTTTATATTTCCATTTATAGCCTTATGTATTGTTTTTATACATATATTCTTCTTACACTTACAAGGTAGCTCTAATCCTTTAGGATATGATACAGCTTTAAAAATACCTTTCTATC…	478	Bensch, S., Waldenström, J., Jonzen, N., Westerdahl, H., Hansson, B., Sejberg, D. & Hasselquist, D.	Temporal dynamics and diversity of avian malaria parasites in a single host species	Journal of Animal Ecology, 76(1), 112-122 (2007)
306	H. belopolskyi group	Bensch_et_al_2007_127	Bensch_et_al_2007_127	GRW01	Haemoproteus nucleocondensus	Europe	Northern Europe	Sweden	Acrocephalus arundinaceus	Acrocephalidae	Passeriformes	CTACTGGAGCTACATTTGTTTTTATTTTAACTTACTTACATATTTTAAGAGGATTAAATTACTCATATTCATACTTACCTTTATCATGGATATCTGGACTATTAATATTCTTAATTTCTATTGTTACTGCTTTTATGGGTTATGTATTACCTTGGGGTCAAATGAGTTTCTGGGGTGCAACCGTTATTACTAATTTATTATATTTTATTCCTGGACTTGTATCATGGATTTGTGGTGGATATACTATTAGTGATCCAACCTTAAAAAGATTCTTTGTATTACATTTTATATTTCCATTTATAGCCTTATGTATTGTTTTTATACATATATTCTTCTTACACTTACAAGGTAGCTCTAATCCTTTAGGATATGATACAGCTTTAAAAATACCTTTCTATC…	478	Bensch, S., Waldenström, J., Jonzen, N., Westerdahl, H., Hansson, B., Sejberg, D. & Hasselquist, D.	Temporal dynamics and diversity of avian malaria parasites in a single host species	Journal of Animal Ecology, 76(1), 112-122 (2007)
307	H. belopolskyi group	Bensch_et_al_2007_128	Bensch_et_al_2007_128	GRW01	Haemoproteus nucleocondensus	Europe	Northern Europe	Sweden	Acrocephalus arundinaceus	Acrocephalidae	Passeriformes	CTACTGGAGCTACATTTGTTTTTATTTTAACTTACTTACATATTTTAAGAGGATTAAATTACTCATATTCATACTTACCTTTATCATGGATATCTGGACTATTAATATTCTTAATTTCTATTGTTACTGCTTTTATGGGTTATGTATTACCTTGGGGTCAAATGAGTTTCTGGGGTGCAACCGTTATTACTAATTTATTATATTTTATTCCTGGACTTGTATCATGGATTTGTGGTGGATATACTATTAGTGATCCAACCTTAAAAAGATTCTTTGTATTACATTTTATATTTCCATTTATAGCCTTATGTATTGTTTTTATACATATATTCTTCTTACACTTACAAGGTAGCTCTAATCCTTTAGGATATGATACAGCTTTAAAAATACCTTTCTATC…	478	Bensch, S., Waldenström, J., Jonzen, N., Westerdahl, H., Hansson, B., Sejberg, D. & Hasselquist, D.	Temporal dynamics and diversity of avian malaria parasites in a single host species	Journal of Animal Ecology, 76(1), 112-122 (2007)
308	H. belopolskyi group	Bensch_et_al_2007_129	Bensch_et_al_2007_129	GRW01	Haemoproteus nucleocondensus	Europe	Northern Europe	Sweden	Acrocephalus arundinaceus	Acrocephalidae	Passeriformes	CTACTGGAGCTACATTTGTTTTTATTTTAACTTACTTACATATTTTAAGAGGATTAAATTACTCATATTCATACTTACCTTTATCATGGATATCTGGACTATTAATATTCTTAATTTCTATTGTTACTGCTTTTATGGGTTATGTATTACCTTGGGGTCAAATGAGTTTCTGGGGTGCAACCGTTATTACTAATTTATTATATTTTATTCCTGGACTTGTATCATGGATTTGTGGTGGATATACTATTAGTGATCCAACCTTAAAAAGATTCTTTGTATTACATTTTATATTTCCATTTATAGCCTTATGTATTGTTTTTATACATATATTCTTCTTACACTTACAAGGTAGCTCTAATCCTTTAGGATATGATACAGCTTTAAAAATACCTTTCTATC…	478	Bensch, S., Waldenström, J., Jonzen, N., Westerdahl, H., Hansson, B., Sejberg, D. & Hasselquist, D.	Temporal dynamics and diversity of avian malaria parasites in a single host species	Journal of Animal Ecology, 76(1), 112-122 (2007)
309	H. belopolskyi group	Bensch_et_al_2007_130	Bensch_et_al_2007_130	GRW01	Haemoproteus nucleocondensus	Europe	Northern Europe	Sweden	Acrocephalus arundinaceus	Acrocephalidae	Passeriformes	CTACTGGAGCTACATTTGTTTTTATTTTAACTTACTTACATATTTTAAGAGGATTAAATTACTCATATTCATACTTACCTTTATCATGGATATCTGGACTATTAATATTCTTAATTTCTATTGTTACTGCTTTTATGGGTTATGTATTACCTTGGGGTCAAATGAGTTTCTGGGGTGCAACCGTTATTACTAATTTATTATATTTTATTCCTGGACTTGTATCATGGATTTGTGGTGGATATACTATTAGTGATCCAACCTTAAAAAGATTCTTTGTATTACATTTTATATTTCCATTTATAGCCTTATGTATTGTTTTTATACATATATTCTTCTTACACTTACAAGGTAGCTCTAATCCTTTAGGATATGATACAGCTTTAAAAATACCTTTCTATC…	478	Bensch, S., Waldenström, J., Jonzen, N., Westerdahl, H., Hansson, B., Sejberg, D. & Hasselquist, D.	Temporal dynamics and diversity of avian malaria parasites in a single host species	Journal of Animal Ecology, 76(1), 112-122 (2007)
310	H. belopolskyi group	Bensch_et_al_2007_131	Bensch_et_al_2007_131	GRW01	Haemoproteus nucleocondensus	Europe	Northern Europe	Sweden	Acrocephalus arundinaceus	Acrocephalidae	Passeriformes	CTACTGGAGCTACATTTGTTTTTATTTTAACTTACTTACATATTTTAAGAGGATTAAATTACTCATATTCATACTTACCTTTATCATGGATATCTGGACTATTAATATTCTTAATTTCTATTGTTACTGCTTTTATGGGTTATGTATTACCTTGGGGTCAAATGAGTTTCTGGGGTGCAACCGTTATTACTAATTTATTATATTTTATTCCTGGACTTGTATCATGGATTTGTGGTGGATATACTATTAGTGATCCAACCTTAAAAAGATTCTTTGTATTACATTTTATATTTCCATTTATAGCCTTATGTATTGTTTTTATACATATATTCTTCTTACACTTACAAGGTAGCTCTAATCCTTTAGGATATGATACAGCTTTAAAAATACCTTTCTATC…	478	Bensch, S., Waldenström, J., Jonzen, N., Westerdahl, H., Hansson, B., Sejberg, D. & Hasselquist, D.	Temporal dynamics and diversity of avian malaria parasites in a single host species	Journal of Animal Ecology, 76(1), 112-122 (2007)
311	H. belopolskyi group	Bensch_et_al_2007_132	Bensch_et_al_2007_132	GRW01	Haemoproteus nucleocondensus	Europe	Northern Europe	Sweden	Acrocephalus arundinaceus	Acrocephalidae	Passeriformes	CTACTGGAGCTACATTTGTTTTTATTTTAACTTACTTACATATTTTAAGAGGATTAAATTACTCATATTCATACTTACCTTTATCATGGATATCTGGACTATTAATATTCTTAATTTCTATTGTTACTGCTTTTATGGGTTATGTATTACCTTGGGGTCAAATGAGTTTCTGGGGTGCAACCGTTATTACTAATTTATTATATTTTATTCCTGGACTTGTATCATGGATTTGTGGTGGATATACTATTAGTGATCCAACCTTAAAAAGATTCTTTGTATTACATTTTATATTTCCATTTATAGCCTTATGTATTGTTTTTATACATATATTCTTCTTACACTTACAAGGTAGCTCTAATCCTTTAGGATATGATACAGCTTTAAAAATACCTTTCTATC…	478	Bensch, S., Waldenström, J., Jonzen, N., Westerdahl, H., Hansson, B., Sejberg, D. & Hasselquist, D.	Temporal dynamics and diversity of avian malaria parasites in a single host species	Journal of Animal Ecology, 76(1), 112-122 (2007)
312	H. belopolskyi group	Waldenstroem_et_al_2002_04	Waldenstroem_et_al_2002_04	GRW01	Haemoproteus nucleocondensus	Africa	Western Africa	Nigeria	Acrocephalus arundinaceus	Acrocephalidae	Passeriformes	CTACTGGAGCTACATTTGTTTTTATTTTAACTTACTTACATATTTTAAGAGGATTAAATTACTCATATTCATACTTACCTTTATCATGGATATCTGGACTATTAATATTCTTAATTTCTATTGTTACTGCTTTTATGGGTTATGTATTACCTTGGGGTCAAATGAGTTTCTGGGGTGCAACCGTTATTACTAATTTATTATATTTTATTCCTGGACTTGTATCATGGATTTGTGGTGGATATACTATTAGTGATCCAACCTTAAAAAGATTCTTTGTATTACATTTTATATTTCCATTTATAGCCTTATGTATTGTTTTTATACATATATTCTTCTTACACTTACAAGGTAGCTCTAATCCTTTAGGATATGATACAGCTTTAAAAATACCTTTCTATC…	478	Waldenström, J., Bensch, S., Kiboi, S., Hasselquist, D. & Ottosson, U.	Cross-species infection of blood parasites between resident and migratory songbirds in Africa	Mol. Ecol. 11 (8), 1545-1554 (2002)
313	H. belopolskyi group	Hellgren_et_al_2007b_029	Hellgren_et_al_2007b_029	GRW01	Haemoproteus nucleocondensus	Europe	Eastern Europe	Russia	Acrocephalus arundinaceus	Acrocephalidae	Passeriformes	CTACTGGAGCTACATTTGTTTTTATTTTAACTTACTTACATATTTTAAGAGGATTAAATTACTCATATTCATACTTACCTTTATCATGGATATCTGGACTATTAATATTCTTAATTTCTATTGTTACTGCTTTTATGGGTTATGTATTACCTTGGGGTCAAATGAGTTTCTGGGGTGCAACCGTTATTACTAATTTATTATATTTTATTCCTGGACTTGTATCATGGATTTGTGGTGGATATACTATTAGTGATCCAACCTTAAAAAGATTCTTTGTATTACATTTTATATTTCCATTTATAGCCTTATGTATTGTTTTTATACATATATTCTTCTTACACTTACAAGGTAGCTCTAATCCTTTAGGATATGATACAGCTTTAAAAATACCTTTCTATC…	478	Hellgren, O., Križanauskienė, A., Valkiūnas, G. & Bensch, S.	Diversity and phylogeny of mitochondrial cytochrome B lineages from six morphospecies of avian Haemoproteus (Haemosporida: Haemoproteidae)	J. Parasitol. 93 (4), 889-896 (2007)
314	H. belopolskyi group	Bensch_et_al_2000_01	Bensch_et_al_2000_01	GRW01	Haemoproteus nucleocondensus	Africa	Eastern Africa	Seychelles	Acrocephalus sechellensis	Acrocephalidae	Passeriformes	CTACTGGAGCTACATTTGTTTTTATTTTAACTTACTTACATATTTTAAGAGGATTAAATTACTCATATTCATACTTACCTTTATCATGGATATCTGGACTATTAATATTCTTAATTTCTATTGTTACTGCTTTTATGGGTTATGTATTACCTTGGGGTCAAATGAGTTTCTGGGGTGCAACCGTTATTACTAATTTATTATATTTTATTCCTGGACTTGTATCATGGATTTGTGGTGGATATACTATTAGTGATCCAACCTTAAAAAGATTCTTTGTATTACATTTTATATTTCCATTTATAGCCTTATGTATTGTTTTTATACATATATTCTTCTTACACTTACAAGGTAGCTCTAATCCTTTAGGATATGATACAGCTTTAAAAATACCTTTCTATC…	478	Bensch, S., Stjernman, M., Hasselquist, D., Östman, Ö., Hansson, B., Westerdahl, H. & Pinheiro, R.T.	Host specificity in avian blood parasites: a study of Plasmodium and Haemoproteus mitochondrial DNA amplified from birds	Proceedings of the Royal Society of London. Series B: Biological Sciences, 267(1452), 1583-1589 (2000)
315	H. belopolskyi group	Bonneaud_et_al_2006	Bonneaud_et_al_2006	GRW01	Haemoproteus nucleocondensus	Europe	Western Europe	France	Passer domesticus	Passeridae	Passeriformes	CTACTGGAGCTACATTTGTTTTTATTTTAACTTACTTACATATTTTAAGAGGATTAAATTACTCATATTCATACTTACCTTTATCATGGATATCTGGACTATTAATATTCTTAATTTCTATTGTTACTGCTTTTATGGGTTATGTATTACCTTGGGGTCAAATGAGTTTCTGGGGTGCAACCGTTATTACTAATTTATTATATTTTATTCCTGGACTTGTATCATGGATTTGTGGTGGATATACTATTAGTGATCCAACCTTAAAAAGATTCTTTGTATTACATTTTATATTTCCATTTATAGCCTTATGTATTGTTTTTATACATATATTCTTCTTACACTTACAAGGTAGCTCTAATCCTTTAGGATATGATACAGCTTTAAAAATACCTTTCTATC…	478	Bonneaud, C., Perez-Tris, J., Federici, P., Chastel, O. & Sorci, G.	Major histocompatibility alleles associated with local resistance to malaria in a passerine	Evolution 60 (2), 383-389 (2006)
316	H. belopolskyi group	Zehtindjiev_et_al_2008_02	Zehtindjiev_et_al_2008_02	GRW01	Haemoproteus nucleocondensus	Europe	Eastern Europe	Bulgaria	Acrocephalus arundinaceus	Acrocephalidae	Passeriformes	CTACTGGAGCTACATTTGTTTTTATTTTAACTTACTTACATATTTTAAGAGGATTAAATTACTCATATTCATACTTACCTTTATCATGGATATCTGGACTATTAATATTCTTAATTTCTATTGTTACTGCTTTTATGGGTTATGTATTACCTTGGGGTCAAATGAGTTTCTGGGGTGCAACCGTTATTACTAATTTATTATATTTTATTCCTGGACTTGTATCATGGATTTGTGGTGGATATACTATTAGTGATCCAACCTTAAAAAGATTCTTTGTATTACATTTTATATTTCCATTTATAGCCTTATGTATTGTTTTTATACATATATTCTTCTTACACTTACAAGGTAGCTCTAATCCTTTAGGATATGATACAGCTTTAAAAATACCTTTCTATC…	478	Zehtindjiev, P., Ilieva, M., Westerdahl, H., Hansson, B., Valkiūnas, G., & Bensch, S.	Dynamics of parasitemia of malaria parasites in a naturally and experimentally infected migratory songbird, the great reed warbler Acrocephalus arundinaceus	Experimental parasitology, 119(1), 99-110 (2008)
317	H. belopolskyi group	Zehtindjiev_et_al_2008_03	Zehtindjiev_et_al_2008_03	GRW01	Haemoproteus nucleocondensus	Europe	Eastern Europe	Bulgaria	Acrocephalus arundinaceus	Acrocephalidae	Passeriformes	CTACTGGAGCTACATTTGTTTTTATTTTAACTTACTTACATATTTTAAGAGGATTAAATTACTCATATTCATACTTACCTTTATCATGGATATCTGGACTATTAATATTCTTAATTTCTATTGTTACTGCTTTTATGGGTTATGTATTACCTTGGGGTCAAATGAGTTTCTGGGGTGCAACCGTTATTACTAATTTATTATATTTTATTCCTGGACTTGTATCATGGATTTGTGGTGGATATACTATTAGTGATCCAACCTTAAAAAGATTCTTTGTATTACATTTTATATTTCCATTTATAGCCTTATGTATTGTTTTTATACATATATTCTTCTTACACTTACAAGGTAGCTCTAATCCTTTAGGATATGATACAGCTTTAAAAATACCTTTCTATC…	478	Zehtindjiev, P., Ilieva, M., Westerdahl, H., Hansson, B., Valkiūnas, G., & Bensch, S.	Dynamics of parasitemia of malaria parasites in a naturally and experimentally infected migratory songbird, the great reed warbler Acrocephalus arundinaceus	Experimental parasitology, 119(1), 99-110 (2008)
318	H. belopolskyi group	Zehtindjiev_et_al_2008_04	Zehtindjiev_et_al_2008_04	GRW01	Haemoproteus nucleocondensus	Europe	Eastern Europe	Bulgaria	Acrocephalus arundinaceus	Acrocephalidae	Passeriformes	CTACTGGAGCTACATTTGTTTTTATTTTAACTTACTTACATATTTTAAGAGGATTAAATTACTCATATTCATACTTACCTTTATCATGGATATCTGGACTATTAATATTCTTAATTTCTATTGTTACTGCTTTTATGGGTTATGTATTACCTTGGGGTCAAATGAGTTTCTGGGGTGCAACCGTTATTACTAATTTATTATATTTTATTCCTGGACTTGTATCATGGATTTGTGGTGGATATACTATTAGTGATCCAACCTTAAAAAGATTCTTTGTATTACATTTTATATTTCCATTTATAGCCTTATGTATTGTTTTTATACATATATTCTTCTTACACTTACAAGGTAGCTCTAATCCTTTAGGATATGATACAGCTTTAAAAATACCTTTCTATC…	478	Zehtindjiev, P., Ilieva, M., Westerdahl, H., Hansson, B., Valkiūnas, G., & Bensch, S.	Dynamics of parasitemia of malaria parasites in a naturally and experimentally infected migratory songbird, the great reed warbler Acrocephalus arundinaceus	Experimental parasitology, 119(1), 99-110 (2008)
319	H. belopolskyi group	Zehtindjiev_et_al_2008_05	Zehtindjiev_et_al_2008_05	GRW01	Haemoproteus nucleocondensus	Europe	Eastern Europe	Bulgaria	Acrocephalus arundinaceus	Acrocephalidae	Passeriformes	CTACTGGAGCTACATTTGTTTTTATTTTAACTTACTTACATATTTTAAGAGGATTAAATTACTCATATTCATACTTACCTTTATCATGGATATCTGGACTATTAATATTCTTAATTTCTATTGTTACTGCTTTTATGGGTTATGTATTACCTTGGGGTCAAATGAGTTTCTGGGGTGCAACCGTTATTACTAATTTATTATATTTTATTCCTGGACTTGTATCATGGATTTGTGGTGGATATACTATTAGTGATCCAACCTTAAAAAGATTCTTTGTATTACATTTTATATTTCCATTTATAGCCTTATGTATTGTTTTTATACATATATTCTTCTTACACTTACAAGGTAGCTCTAATCCTTTAGGATATGATACAGCTTTAAAAATACCTTTCTATC…	478	Zehtindjiev, P., Ilieva, M., Westerdahl, H., Hansson, B., Valkiūnas, G., & Bensch, S.	Dynamics of parasitemia of malaria parasites in a naturally and experimentally infected migratory songbird, the great reed warbler Acrocephalus arundinaceus	Experimental parasitology, 119(1), 99-110 (2008)
320	H. belopolskyi group	Zehtindjiev_et_al_2008_06	Zehtindjiev_et_al_2008_06	GRW01	Haemoproteus nucleocondensus	Europe	Eastern Europe	Bulgaria	Acrocephalus arundinaceus	Acrocephalidae	Passeriformes	CTACTGGAGCTACATTTGTTTTTATTTTAACTTACTTACATATTTTAAGAGGATTAAATTACTCATATTCATACTTACCTTTATCATGGATATCTGGACTATTAATATTCTTAATTTCTATTGTTACTGCTTTTATGGGTTATGTATTACCTTGGGGTCAAATGAGTTTCTGGGGTGCAACCGTTATTACTAATTTATTATATTTTATTCCTGGACTTGTATCATGGATTTGTGGTGGATATACTATTAGTGATCCAACCTTAAAAAGATTCTTTGTATTACATTTTATATTTCCATTTATAGCCTTATGTATTGTTTTTATACATATATTCTTCTTACACTTACAAGGTAGCTCTAATCCTTTAGGATATGATACAGCTTTAAAAATACCTTTCTATC…	478	Zehtindjiev, P., Ilieva, M., Westerdahl, H., Hansson, B., Valkiūnas, G., & Bensch, S.	Dynamics of parasitemia of malaria parasites in a naturally and experimentally infected migratory songbird, the great reed warbler Acrocephalus arundinaceus	Experimental parasitology, 119(1), 99-110 (2008)
321	H. belopolskyi group	Zehtindjiev_et_al_2008_07	Zehtindjiev_et_al_2008_07	GRW01	Haemoproteus nucleocondensus	Europe	Eastern Europe	Bulgaria	Acrocephalus arundinaceus	Acrocephalidae	Passeriformes	CTACTGGAGCTACATTTGTTTTTATTTTAACTTACTTACATATTTTAAGAGGATTAAATTACTCATATTCATACTTACCTTTATCATGGATATCTGGACTATTAATATTCTTAATTTCTATTGTTACTGCTTTTATGGGTTATGTATTACCTTGGGGTCAAATGAGTTTCTGGGGTGCAACCGTTATTACTAATTTATTATATTTTATTCCTGGACTTGTATCATGGATTTGTGGTGGATATACTATTAGTGATCCAACCTTAAAAAGATTCTTTGTATTACATTTTATATTTCCATTTATAGCCTTATGTATTGTTTTTATACATATATTCTTCTTACACTTACAAGGTAGCTCTAATCCTTTAGGATATGATACAGCTTTAAAAATACCTTTCTATC…	478	Zehtindjiev, P., Ilieva, M., Westerdahl, H., Hansson, B., Valkiūnas, G., & Bensch, S.	Dynamics of parasitemia of malaria parasites in a naturally and experimentally infected migratory songbird, the great reed warbler Acrocephalus arundinaceus	Experimental parasitology, 119(1), 99-110 (2008)
322	H. belopolskyi group	Zehtindjiev_et_al_2008_08	Zehtindjiev_et_al_2008_08	GRW01	Haemoproteus nucleocondensus	Europe	Eastern Europe	Bulgaria	Acrocephalus arundinaceus	Acrocephalidae	Passeriformes	CTACTGGAGCTACATTTGTTTTTATTTTAACTTACTTACATATTTTAAGAGGATTAAATTACTCATATTCATACTTACCTTTATCATGGATATCTGGACTATTAATATTCTTAATTTCTATTGTTACTGCTTTTATGGGTTATGTATTACCTTGGGGTCAAATGAGTTTCTGGGGTGCAACCGTTATTACTAATTTATTATATTTTATTCCTGGACTTGTATCATGGATTTGTGGTGGATATACTATTAGTGATCCAACCTTAAAAAGATTCTTTGTATTACATTTTATATTTCCATTTATAGCCTTATGTATTGTTTTTATACATATATTCTTCTTACACTTACAAGGTAGCTCTAATCCTTTAGGATATGATACAGCTTTAAAAATACCTTTCTATC…	478	Zehtindjiev, P., Ilieva, M., Westerdahl, H., Hansson, B., Valkiūnas, G., & Bensch, S.	Dynamics of parasitemia of malaria parasites in a naturally and experimentally infected migratory songbird, the great reed warbler Acrocephalus arundinaceus	Experimental parasitology, 119(1), 99-110 (2008)
323	H. belopolskyi group	Zehtindjiev_et_al_2008_09	Zehtindjiev_et_al_2008_09	GRW01	Haemoproteus nucleocondensus	Europe	Eastern Europe	Bulgaria	Acrocephalus arundinaceus	Acrocephalidae	Passeriformes	CTACTGGAGCTACATTTGTTTTTATTTTAACTTACTTACATATTTTAAGAGGATTAAATTACTCATATTCATACTTACCTTTATCATGGATATCTGGACTATTAATATTCTTAATTTCTATTGTTACTGCTTTTATGGGTTATGTATTACCTTGGGGTCAAATGAGTTTCTGGGGTGCAACCGTTATTACTAATTTATTATATTTTATTCCTGGACTTGTATCATGGATTTGTGGTGGATATACTATTAGTGATCCAACCTTAAAAAGATTCTTTGTATTACATTTTATATTTCCATTTATAGCCTTATGTATTGTTTTTATACATATATTCTTCTTACACTTACAAGGTAGCTCTAATCCTTTAGGATATGATACAGCTTTAAAAATACCTTTCTATC…	478	Zehtindjiev, P., Ilieva, M., Westerdahl, H., Hansson, B., Valkiūnas, G., & Bensch, S.	Dynamics of parasitemia of malaria parasites in a naturally and experimentally infected migratory songbird, the great reed warbler Acrocephalus arundinaceus	Experimental parasitology, 119(1), 99-110 (2008)
324	H. belopolskyi group	Zehtindjiev_et_al_2008_10	Zehtindjiev_et_al_2008_10	GRW01	Haemoproteus nucleocondensus	Europe	Eastern Europe	Bulgaria	Acrocephalus arundinaceus	Acrocephalidae	Passeriformes	CTACTGGAGCTACATTTGTTTTTATTTTAACTTACTTACATATTTTAAGAGGATTAAATTACTCATATTCATACTTACCTTTATCATGGATATCTGGACTATTAATATTCTTAATTTCTATTGTTACTGCTTTTATGGGTTATGTATTACCTTGGGGTCAAATGAGTTTCTGGGGTGCAACCGTTATTACTAATTTATTATATTTTATTCCTGGACTTGTATCATGGATTTGTGGTGGATATACTATTAGTGATCCAACCTTAAAAAGATTCTTTGTATTACATTTTATATTTCCATTTATAGCCTTATGTATTGTTTTTATACATATATTCTTCTTACACTTACAAGGTAGCTCTAATCCTTTAGGATATGATACAGCTTTAAAAATACCTTTCTATC…	478	Zehtindjiev, P., Ilieva, M., Westerdahl, H., Hansson, B., Valkiūnas, G., & Bensch, S.	Dynamics of parasitemia of malaria parasites in a naturally and experimentally infected migratory songbird, the great reed warbler Acrocephalus arundinaceus	Experimental parasitology, 119(1), 99-110 (2008)
325	H. belopolskyi group	Zehtindjiev_et_al_2008_11	Zehtindjiev_et_al_2008_11	GRW01	Haemoproteus nucleocondensus	Europe	Eastern Europe	Bulgaria	Acrocephalus arundinaceus	Acrocephalidae	Passeriformes	CTACTGGAGCTACATTTGTTTTTATTTTAACTTACTTACATATTTTAAGAGGATTAAATTACTCATATTCATACTTACCTTTATCATGGATATCTGGACTATTAATATTCTTAATTTCTATTGTTACTGCTTTTATGGGTTATGTATTACCTTGGGGTCAAATGAGTTTCTGGGGTGCAACCGTTATTACTAATTTATTATATTTTATTCCTGGACTTGTATCATGGATTTGTGGTGGATATACTATTAGTGATCCAACCTTAAAAAGATTCTTTGTATTACATTTTATATTTCCATTTATAGCCTTATGTATTGTTTTTATACATATATTCTTCTTACACTTACAAGGTAGCTCTAATCCTTTAGGATATGATACAGCTTTAAAAATACCTTTCTATC…	478	Zehtindjiev, P., Ilieva, M., Westerdahl, H., Hansson, B., Valkiūnas, G., & Bensch, S.	Dynamics of parasitemia of malaria parasites in a naturally and experimentally infected migratory songbird, the great reed warbler Acrocephalus arundinaceus	Experimental parasitology, 119(1), 99-110 (2008)
326	H. belopolskyi group	Zehtindjiev_et_al_2008_12	Zehtindjiev_et_al_2008_12	GRW01	Haemoproteus nucleocondensus	Europe	Eastern Europe	Bulgaria	Acrocephalus arundinaceus	Acrocephalidae	Passeriformes	CTACTGGAGCTACATTTGTTTTTATTTTAACTTACTTACATATTTTAAGAGGATTAAATTACTCATATTCATACTTACCTTTATCATGGATATCTGGACTATTAATATTCTTAATTTCTATTGTTACTGCTTTTATGGGTTATGTATTACCTTGGGGTCAAATGAGTTTCTGGGGTGCAACCGTTATTACTAATTTATTATATTTTATTCCTGGACTTGTATCATGGATTTGTGGTGGATATACTATTAGTGATCCAACCTTAAAAAGATTCTTTGTATTACATTTTATATTTCCATTTATAGCCTTATGTATTGTTTTTATACATATATTCTTCTTACACTTACAAGGTAGCTCTAATCCTTTAGGATATGATACAGCTTTAAAAATACCTTTCTATC…	478	Zehtindjiev, P., Ilieva, M., Westerdahl, H., Hansson, B., Valkiūnas, G., & Bensch, S.	Dynamics of parasitemia of malaria parasites in a naturally and experimentally infected migratory songbird, the great reed warbler Acrocephalus arundinaceus	Experimental parasitology, 119(1), 99-110 (2008)
327	H. belopolskyi group	Zehtindjiev_et_al_2008_13	Zehtindjiev_et_al_2008_13	GRW01	Haemoproteus nucleocondensus	Europe	Eastern Europe	Bulgaria	Acrocephalus arundinaceus	Acrocephalidae	Passeriformes	CTACTGGAGCTACATTTGTTTTTATTTTAACTTACTTACATATTTTAAGAGGATTAAATTACTCATATTCATACTTACCTTTATCATGGATATCTGGACTATTAATATTCTTAATTTCTATTGTTACTGCTTTTATGGGTTATGTATTACCTTGGGGTCAAATGAGTTTCTGGGGTGCAACCGTTATTACTAATTTATTATATTTTATTCCTGGACTTGTATCATGGATTTGTGGTGGATATACTATTAGTGATCCAACCTTAAAAAGATTCTTTGTATTACATTTTATATTTCCATTTATAGCCTTATGTATTGTTTTTATACATATATTCTTCTTACACTTACAAGGTAGCTCTAATCCTTTAGGATATGATACAGCTTTAAAAATACCTTTCTATC…	478	Zehtindjiev, P., Ilieva, M., Westerdahl, H., Hansson, B., Valkiūnas, G., & Bensch, S.	Dynamics of parasitemia of malaria parasites in a naturally and experimentally infected migratory songbird, the great reed warbler Acrocephalus arundinaceus	Experimental parasitology, 119(1), 99-110 (2008)
328	H. belopolskyi group	Zehtindjiev_et_al_2008_14	Zehtindjiev_et_al_2008_14	GRW01	Haemoproteus nucleocondensus	Europe	Eastern Europe	Bulgaria	Acrocephalus arundinaceus	Acrocephalidae	Passeriformes	CTACTGGAGCTACATTTGTTTTTATTTTAACTTACTTACATATTTTAAGAGGATTAAATTACTCATATTCATACTTACCTTTATCATGGATATCTGGACTATTAATATTCTTAATTTCTATTGTTACTGCTTTTATGGGTTATGTATTACCTTGGGGTCAAATGAGTTTCTGGGGTGCAACCGTTATTACTAATTTATTATATTTTATTCCTGGACTTGTATCATGGATTTGTGGTGGATATACTATTAGTGATCCAACCTTAAAAAGATTCTTTGTATTACATTTTATATTTCCATTTATAGCCTTATGTATTGTTTTTATACATATATTCTTCTTACACTTACAAGGTAGCTCTAATCCTTTAGGATATGATACAGCTTTAAAAATACCTTTCTATC…	478	Zehtindjiev, P., Ilieva, M., Westerdahl, H., Hansson, B., Valkiūnas, G., & Bensch, S.	Dynamics of parasitemia of malaria parasites in a naturally and experimentally infected migratory songbird, the great reed warbler Acrocephalus arundinaceus	Experimental parasitology, 119(1), 99-110 (2008)
329	H. belopolskyi group	Zehtindjiev_et_al_2008_15	Zehtindjiev_et_al_2008_15	GRW01	Haemoproteus nucleocondensus	Europe	Eastern Europe	Bulgaria	Acrocephalus arundinaceus	Acrocephalidae	Passeriformes	CTACTGGAGCTACATTTGTTTTTATTTTAACTTACTTACATATTTTAAGAGGATTAAATTACTCATATTCATACTTACCTTTATCATGGATATCTGGACTATTAATATTCTTAATTTCTATTGTTACTGCTTTTATGGGTTATGTATTACCTTGGGGTCAAATGAGTTTCTGGGGTGCAACCGTTATTACTAATTTATTATATTTTATTCCTGGACTTGTATCATGGATTTGTGGTGGATATACTATTAGTGATCCAACCTTAAAAAGATTCTTTGTATTACATTTTATATTTCCATTTATAGCCTTATGTATTGTTTTTATACATATATTCTTCTTACACTTACAAGGTAGCTCTAATCCTTTAGGATATGATACAGCTTTAAAAATACCTTTCTATC…	478	Zehtindjiev, P., Ilieva, M., Westerdahl, H., Hansson, B., Valkiūnas, G., & Bensch, S.	Dynamics of parasitemia of malaria parasites in a naturally and experimentally infected migratory songbird, the great reed warbler Acrocephalus arundinaceus	Experimental parasitology, 119(1), 99-110 (2008)
330	H. belopolskyi group	Zehtindjiev_et_al_2008_16	Zehtindjiev_et_al_2008_16	GRW01	Haemoproteus nucleocondensus	Europe	Eastern Europe	Bulgaria	Acrocephalus arundinaceus	Acrocephalidae	Passeriformes	CTACTGGAGCTACATTTGTTTTTATTTTAACTTACTTACATATTTTAAGAGGATTAAATTACTCATATTCATACTTACCTTTATCATGGATATCTGGACTATTAATATTCTTAATTTCTATTGTTACTGCTTTTATGGGTTATGTATTACCTTGGGGTCAAATGAGTTTCTGGGGTGCAACCGTTATTACTAATTTATTATATTTTATTCCTGGACTTGTATCATGGATTTGTGGTGGATATACTATTAGTGATCCAACCTTAAAAAGATTCTTTGTATTACATTTTATATTTCCATTTATAGCCTTATGTATTGTTTTTATACATATATTCTTCTTACACTTACAAGGTAGCTCTAATCCTTTAGGATATGATACAGCTTTAAAAATACCTTTCTATC…	478	Zehtindjiev, P., Ilieva, M., Westerdahl, H., Hansson, B., Valkiūnas, G., & Bensch, S.	Dynamics of parasitemia of malaria parasites in a naturally and experimentally infected migratory songbird, the great reed warbler Acrocephalus arundinaceus	Experimental parasitology, 119(1), 99-110 (2008)
331	H. belopolskyi group	Zehtindjiev_et_al_2008_17	Zehtindjiev_et_al_2008_17	GRW01	Haemoproteus nucleocondensus	Europe	Eastern Europe	Bulgaria	Acrocephalus arundinaceus	Acrocephalidae	Passeriformes	CTACTGGAGCTACATTTGTTTTTATTTTAACTTACTTACATATTTTAAGAGGATTAAATTACTCATATTCATACTTACCTTTATCATGGATATCTGGACTATTAATATTCTTAATTTCTATTGTTACTGCTTTTATGGGTTATGTATTACCTTGGGGTCAAATGAGTTTCTGGGGTGCAACCGTTATTACTAATTTATTATATTTTATTCCTGGACTTGTATCATGGATTTGTGGTGGATATACTATTAGTGATCCAACCTTAAAAAGATTCTTTGTATTACATTTTATATTTCCATTTATAGCCTTATGTATTGTTTTTATACATATATTCTTCTTACACTTACAAGGTAGCTCTAATCCTTTAGGATATGATACAGCTTTAAAAATACCTTTCTATC…	478	Zehtindjiev, P., Ilieva, M., Westerdahl, H., Hansson, B., Valkiūnas, G., & Bensch, S.	Dynamics of parasitemia of malaria parasites in a naturally and experimentally infected migratory songbird, the great reed warbler Acrocephalus arundinaceus	Experimental parasitology, 119(1), 99-110 (2008)
332	H. belopolskyi group	Zehtindjiev_et_al_2008_18	Zehtindjiev_et_al_2008_18	GRW01	Haemoproteus nucleocondensus	Europe	Eastern Europe	Bulgaria	Acrocephalus arundinaceus	Acrocephalidae	Passeriformes	CTACTGGAGCTACATTTGTTTTTATTTTAACTTACTTACATATTTTAAGAGGATTAAATTACTCATATTCATACTTACCTTTATCATGGATATCTGGACTATTAATATTCTTAATTTCTATTGTTACTGCTTTTATGGGTTATGTATTACCTTGGGGTCAAATGAGTTTCTGGGGTGCAACCGTTATTACTAATTTATTATATTTTATTCCTGGACTTGTATCATGGATTTGTGGTGGATATACTATTAGTGATCCAACCTTAAAAAGATTCTTTGTATTACATTTTATATTTCCATTTATAGCCTTATGTATTGTTTTTATACATATATTCTTCTTACACTTACAAGGTAGCTCTAATCCTTTAGGATATGATACAGCTTTAAAAATACCTTTCTATC…	478	Zehtindjiev, P., Ilieva, M., Westerdahl, H., Hansson, B., Valkiūnas, G., & Bensch, S.	Dynamics of parasitemia of malaria parasites in a naturally and experimentally infected migratory songbird, the great reed warbler Acrocephalus arundinaceus	Experimental parasitology, 119(1), 99-110 (2008)
333	H. belopolskyi group	Zehtindjiev_et_al_2008_19	Zehtindjiev_et_al_2008_19	GRW01	Haemoproteus nucleocondensus	Europe	Eastern Europe	Bulgaria	Acrocephalus arundinaceus	Acrocephalidae	Passeriformes	CTACTGGAGCTACATTTGTTTTTATTTTAACTTACTTACATATTTTAAGAGGATTAAATTACTCATATTCATACTTACCTTTATCATGGATATCTGGACTATTAATATTCTTAATTTCTATTGTTACTGCTTTTATGGGTTATGTATTACCTTGGGGTCAAATGAGTTTCTGGGGTGCAACCGTTATTACTAATTTATTATATTTTATTCCTGGACTTGTATCATGGATTTGTGGTGGATATACTATTAGTGATCCAACCTTAAAAAGATTCTTTGTATTACATTTTATATTTCCATTTATAGCCTTATGTATTGTTTTTATACATATATTCTTCTTACACTTACAAGGTAGCTCTAATCCTTTAGGATATGATACAGCTTTAAAAATACCTTTCTATC…	478	Zehtindjiev, P., Ilieva, M., Westerdahl, H., Hansson, B., Valkiūnas, G., & Bensch, S.	Dynamics of parasitemia of malaria parasites in a naturally and experimentally infected migratory songbird, the great reed warbler Acrocephalus arundinaceus	Experimental parasitology, 119(1), 99-110 (2008)
334	H. belopolskyi group	Dimitrov_et_al_2010_32	Dimitrov_et_al_2010_32	GRW01	Haemoproteus nucleocondensus	Europe	Eastern Europe	Bulgaria	Acrocephalus arundinaceus	Acrocephalidae	Passeriformes	CTACTGGAGCTACATTTGTTTTTATTTTAACTTACTTACATATTTTAAGAGGATTAAATTACTCATATTCATACTTACCTTTATCATGGATATCTGGACTATTAATATTCTTAATTTCTATTGTTACTGCTTTTATGGGTTATGTATTACCTTGGGGTCAAATGAGTTTCTGGGGTGCAACCGTTATTACTAATTTATTATATTTTATTCCTGGACTTGTATCATGGATTTGTGGTGGATATACTATTAGTGATCCAACCTTAAAAAGATTCTTTGTATTACATTTTATATTTCCATTTATAGCCTTATGTATTGTTTTTATACATATATTCTTCTTACACTTACAAGGTAGCTCTAATCCTTTAGGATATGATACAGCTTTAAAAATACCTTTCTATC…	478	Dimitrov, D., Zehtindjiev, P. & Bensch, S.	Genetic diversity of avian blood parasites in SE Europe: Cytochrome b lineages of the genera Plasmodium and Haemoproteus (Haemosporida) from Bulgaria	Acta Parasitol. 55 (3), 201-209 (2010)
335	H. belopolskyi group	Dimitrov_et_al_2010_33	Dimitrov_et_al_2010_33	GRW01	Haemoproteus nucleocondensus	Europe	Eastern Europe	Bulgaria	Acrocephalus arundinaceus	Acrocephalidae	Passeriformes	CTACTGGAGCTACATTTGTTTTTATTTTAACTTACTTACATATTTTAAGAGGATTAAATTACTCATATTCATACTTACCTTTATCATGGATATCTGGACTATTAATATTCTTAATTTCTATTGTTACTGCTTTTATGGGTTATGTATTACCTTGGGGTCAAATGAGTTTCTGGGGTGCAACCGTTATTACTAATTTATTATATTTTATTCCTGGACTTGTATCATGGATTTGTGGTGGATATACTATTAGTGATCCAACCTTAAAAAGATTCTTTGTATTACATTTTATATTTCCATTTATAGCCTTATGTATTGTTTTTATACATATATTCTTCTTACACTTACAAGGTAGCTCTAATCCTTTAGGATATGATACAGCTTTAAAAATACCTTTCTATC…	478	Dimitrov, D., Zehtindjiev, P. & Bensch, S.	Genetic diversity of avian blood parasites in SE Europe: Cytochrome b lineages of the genera Plasmodium and Haemoproteus (Haemosporida) from Bulgaria	Acta Parasitol. 55 (3), 201-209 (2010)
336	H. belopolskyi group	Dimitrov_et_al_2010_34	Dimitrov_et_al_2010_34	GRW01	Haemoproteus nucleocondensus	Europe	Eastern Europe	Bulgaria	Acrocephalus arundinaceus	Acrocephalidae	Passeriformes	CTACTGGAGCTACATTTGTTTTTATTTTAACTTACTTACATATTTTAAGAGGATTAAATTACTCATATTCATACTTACCTTTATCATGGATATCTGGACTATTAATATTCTTAATTTCTATTGTTACTGCTTTTATGGGTTATGTATTACCTTGGGGTCAAATGAGTTTCTGGGGTGCAACCGTTATTACTAATTTATTATATTTTATTCCTGGACTTGTATCATGGATTTGTGGTGGATATACTATTAGTGATCCAACCTTAAAAAGATTCTTTGTATTACATTTTATATTTCCATTTATAGCCTTATGTATTGTTTTTATACATATATTCTTCTTACACTTACAAGGTAGCTCTAATCCTTTAGGATATGATACAGCTTTAAAAATACCTTTCTATC…	478	Dimitrov, D., Zehtindjiev, P. & Bensch, S.	Genetic diversity of avian blood parasites in SE Europe: Cytochrome b lineages of the genera Plasmodium and Haemoproteus (Haemosporida) from Bulgaria	Acta Parasitol. 55 (3), 201-209 (2010)
337	H. belopolskyi group	Dimitrov_et_al_2010_35	Dimitrov_et_al_2010_35	GRW01	Haemoproteus nucleocondensus	Europe	Eastern Europe	Bulgaria	Acrocephalus arundinaceus	Acrocephalidae	Passeriformes	CTACTGGAGCTACATTTGTTTTTATTTTAACTTACTTACATATTTTAAGAGGATTAAATTACTCATATTCATACTTACCTTTATCATGGATATCTGGACTATTAATATTCTTAATTTCTATTGTTACTGCTTTTATGGGTTATGTATTACCTTGGGGTCAAATGAGTTTCTGGGGTGCAACCGTTATTACTAATTTATTATATTTTATTCCTGGACTTGTATCATGGATTTGTGGTGGATATACTATTAGTGATCCAACCTTAAAAAGATTCTTTGTATTACATTTTATATTTCCATTTATAGCCTTATGTATTGTTTTTATACATATATTCTTCTTACACTTACAAGGTAGCTCTAATCCTTTAGGATATGATACAGCTTTAAAAATACCTTTCTATC…	478	Dimitrov, D., Zehtindjiev, P. & Bensch, S.	Genetic diversity of avian blood parasites in SE Europe: Cytochrome b lineages of the genera Plasmodium and Haemoproteus (Haemosporida) from Bulgaria	Acta Parasitol. 55 (3), 201-209 (2010)
338	H. belopolskyi group	Dimitrov_et_al_2010_36	Dimitrov_et_al_2010_36	GRW01	Haemoproteus nucleocondensus	Europe	Eastern Europe	Bulgaria	Acrocephalus arundinaceus	Acrocephalidae	Passeriformes	CTACTGGAGCTACATTTGTTTTTATTTTAACTTACTTACATATTTTAAGAGGATTAAATTACTCATATTCATACTTACCTTTATCATGGATATCTGGACTATTAATATTCTTAATTTCTATTGTTACTGCTTTTATGGGTTATGTATTACCTTGGGGTCAAATGAGTTTCTGGGGTGCAACCGTTATTACTAATTTATTATATTTTATTCCTGGACTTGTATCATGGATTTGTGGTGGATATACTATTAGTGATCCAACCTTAAAAAGATTCTTTGTATTACATTTTATATTTCCATTTATAGCCTTATGTATTGTTTTTATACATATATTCTTCTTACACTTACAAGGTAGCTCTAATCCTTTAGGATATGATACAGCTTTAAAAATACCTTTCTATC…	478	Dimitrov, D., Zehtindjiev, P. & Bensch, S.	Genetic diversity of avian blood parasites in SE Europe: Cytochrome b lineages of the genera Plasmodium and Haemoproteus (Haemosporida) from Bulgaria	Acta Parasitol. 55 (3), 201-209 (2010)
339	H. belopolskyi group	Dimitrov_et_al_2010_37	Dimitrov_et_al_2010_37	GRW01	Haemoproteus nucleocondensus	Europe	Eastern Europe	Bulgaria	Acrocephalus arundinaceus	Acrocephalidae	Passeriformes	CTACTGGAGCTACATTTGTTTTTATTTTAACTTACTTACATATTTTAAGAGGATTAAATTACTCATATTCATACTTACCTTTATCATGGATATCTGGACTATTAATATTCTTAATTTCTATTGTTACTGCTTTTATGGGTTATGTATTACCTTGGGGTCAAATGAGTTTCTGGGGTGCAACCGTTATTACTAATTTATTATATTTTATTCCTGGACTTGTATCATGGATTTGTGGTGGATATACTATTAGTGATCCAACCTTAAAAAGATTCTTTGTATTACATTTTATATTTCCATTTATAGCCTTATGTATTGTTTTTATACATATATTCTTCTTACACTTACAAGGTAGCTCTAATCCTTTAGGATATGATACAGCTTTAAAAATACCTTTCTATC…	478	Dimitrov, D., Zehtindjiev, P. & Bensch, S.	Genetic diversity of avian blood parasites in SE Europe: Cytochrome b lineages of the genera Plasmodium and Haemoproteus (Haemosporida) from Bulgaria	Acta Parasitol. 55 (3), 201-209 (2010)
340	H. belopolskyi group	Dimitrov_et_al_2010_38	Dimitrov_et_al_2010_38	GRW01	Haemoproteus nucleocondensus	Europe	Eastern Europe	Bulgaria	Acrocephalus arundinaceus	Acrocephalidae	Passeriformes	CTACTGGAGCTACATTTGTTTTTATTTTAACTTACTTACATATTTTAAGAGGATTAAATTACTCATATTCATACTTACCTTTATCATGGATATCTGGACTATTAATATTCTTAATTTCTATTGTTACTGCTTTTATGGGTTATGTATTACCTTGGGGTCAAATGAGTTTCTGGGGTGCAACCGTTATTACTAATTTATTATATTTTATTCCTGGACTTGTATCATGGATTTGTGGTGGATATACTATTAGTGATCCAACCTTAAAAAGATTCTTTGTATTACATTTTATATTTCCATTTATAGCCTTATGTATTGTTTTTATACATATATTCTTCTTACACTTACAAGGTAGCTCTAATCCTTTAGGATATGATACAGCTTTAAAAATACCTTTCTATC…	478	Dimitrov, D., Zehtindjiev, P. & Bensch, S.	Genetic diversity of avian blood parasites in SE Europe: Cytochrome b lineages of the genera Plasmodium and Haemoproteus (Haemosporida) from Bulgaria	Acta Parasitol. 55 (3), 201-209 (2010)
341	H. belopolskyi group	Dimitrov_et_al_2010_39	Dimitrov_et_al_2010_39	GRW01	Haemoproteus nucleocondensus	Europe	Eastern Europe	Bulgaria	Acrocephalus arundinaceus	Acrocephalidae	Passeriformes	CTACTGGAGCTACATTTGTTTTTATTTTAACTTACTTACATATTTTAAGAGGATTAAATTACTCATATTCATACTTACCTTTATCATGGATATCTGGACTATTAATATTCTTAATTTCTATTGTTACTGCTTTTATGGGTTATGTATTACCTTGGGGTCAAATGAGTTTCTGGGGTGCAACCGTTATTACTAATTTATTATATTTTATTCCTGGACTTGTATCATGGATTTGTGGTGGATATACTATTAGTGATCCAACCTTAAAAAGATTCTTTGTATTACATTTTATATTTCCATTTATAGCCTTATGTATTGTTTTTATACATATATTCTTCTTACACTTACAAGGTAGCTCTAATCCTTTAGGATATGATACAGCTTTAAAAATACCTTTCTATC…	478	Dimitrov, D., Zehtindjiev, P. & Bensch, S.	Genetic diversity of avian blood parasites in SE Europe: Cytochrome b lineages of the genera Plasmodium and Haemoproteus (Haemosporida) from Bulgaria	Acta Parasitol. 55 (3), 201-209 (2010)
342	H. belopolskyi group	Dimitrov_et_al_2010_40	Dimitrov_et_al_2010_40	GRW01	Haemoproteus nucleocondensus	Europe	Eastern Europe	Bulgaria	Acrocephalus arundinaceus	Acrocephalidae	Passeriformes	CTACTGGAGCTACATTTGTTTTTATTTTAACTTACTTACATATTTTAAGAGGATTAAATTACTCATATTCATACTTACCTTTATCATGGATATCTGGACTATTAATATTCTTAATTTCTATTGTTACTGCTTTTATGGGTTATGTATTACCTTGGGGTCAAATGAGTTTCTGGGGTGCAACCGTTATTACTAATTTATTATATTTTATTCCTGGACTTGTATCATGGATTTGTGGTGGATATACTATTAGTGATCCAACCTTAAAAAGATTCTTTGTATTACATTTTATATTTCCATTTATAGCCTTATGTATTGTTTTTATACATATATTCTTCTTACACTTACAAGGTAGCTCTAATCCTTTAGGATATGATACAGCTTTAAAAATACCTTTCTATC…	478	Dimitrov, D., Zehtindjiev, P. & Bensch, S.	Genetic diversity of avian blood parasites in SE Europe: Cytochrome b lineages of the genera Plasmodium and Haemoproteus (Haemosporida) from Bulgaria	Acta Parasitol. 55 (3), 201-209 (2010)
343	H. belopolskyi group	Dimitrov_et_al_2010_41	Dimitrov_et_al_2010_41	GRW01	Haemoproteus nucleocondensus	Europe	Eastern Europe	Bulgaria	Acrocephalus arundinaceus	Acrocephalidae	Passeriformes	CTACTGGAGCTACATTTGTTTTTATTTTAACTTACTTACATATTTTAAGAGGATTAAATTACTCATATTCATACTTACCTTTATCATGGATATCTGGACTATTAATATTCTTAATTTCTATTGTTACTGCTTTTATGGGTTATGTATTACCTTGGGGTCAAATGAGTTTCTGGGGTGCAACCGTTATTACTAATTTATTATATTTTATTCCTGGACTTGTATCATGGATTTGTGGTGGATATACTATTAGTGATCCAACCTTAAAAAGATTCTTTGTATTACATTTTATATTTCCATTTATAGCCTTATGTATTGTTTTTATACATATATTCTTCTTACACTTACAAGGTAGCTCTAATCCTTTAGGATATGATACAGCTTTAAAAATACCTTTCTATC…	478	Dimitrov, D., Zehtindjiev, P. & Bensch, S.	Genetic diversity of avian blood parasites in SE Europe: Cytochrome b lineages of the genera Plasmodium and Haemoproteus (Haemosporida) from Bulgaria	Acta Parasitol. 55 (3), 201-209 (2010)
344	H. belopolskyi group	Dimitrov_et_al_2010_42	Dimitrov_et_al_2010_42	GRW01	Haemoproteus nucleocondensus	Europe	Eastern Europe	Bulgaria	Acrocephalus arundinaceus	Acrocephalidae	Passeriformes	CTACTGGAGCTACATTTGTTTTTATTTTAACTTACTTACATATTTTAAGAGGATTAAATTACTCATATTCATACTTACCTTTATCATGGATATCTGGACTATTAATATTCTTAATTTCTATTGTTACTGCTTTTATGGGTTATGTATTACCTTGGGGTCAAATGAGTTTCTGGGGTGCAACCGTTATTACTAATTTATTATATTTTATTCCTGGACTTGTATCATGGATTTGTGGTGGATATACTATTAGTGATCCAACCTTAAAAAGATTCTTTGTATTACATTTTATATTTCCATTTATAGCCTTATGTATTGTTTTTATACATATATTCTTCTTACACTTACAAGGTAGCTCTAATCCTTTAGGATATGATACAGCTTTAAAAATACCTTTCTATC…	478	Dimitrov, D., Zehtindjiev, P. & Bensch, S.	Genetic diversity of avian blood parasites in SE Europe: Cytochrome b lineages of the genera Plasmodium and Haemoproteus (Haemosporida) from Bulgaria	Acta Parasitol. 55 (3), 201-209 (2010)
345	H. belopolskyi group	Dimitrov_et_al_2010_43	Dimitrov_et_al_2010_43	GRW01	Haemoproteus nucleocondensus	Europe	Eastern Europe	Bulgaria	Acrocephalus arundinaceus	Acrocephalidae	Passeriformes	CTACTGGAGCTACATTTGTTTTTATTTTAACTTACTTACATATTTTAAGAGGATTAAATTACTCATATTCATACTTACCTTTATCATGGATATCTGGACTATTAATATTCTTAATTTCTATTGTTACTGCTTTTATGGGTTATGTATTACCTTGGGGTCAAATGAGTTTCTGGGGTGCAACCGTTATTACTAATTTATTATATTTTATTCCTGGACTTGTATCATGGATTTGTGGTGGATATACTATTAGTGATCCAACCTTAAAAAGATTCTTTGTATTACATTTTATATTTCCATTTATAGCCTTATGTATTGTTTTTATACATATATTCTTCTTACACTTACAAGGTAGCTCTAATCCTTTAGGATATGATACAGCTTTAAAAATACCTTTCTATC…	478	Dimitrov, D., Zehtindjiev, P. & Bensch, S.	Genetic diversity of avian blood parasites in SE Europe: Cytochrome b lineages of the genera Plasmodium and Haemoproteus (Haemosporida) from Bulgaria	Acta Parasitol. 55 (3), 201-209 (2010)
346	H. belopolskyi group	Dimitrov_et_al_2010_44	Dimitrov_et_al_2010_44	GRW01	Haemoproteus nucleocondensus	Europe	Eastern Europe	Bulgaria	Acrocephalus arundinaceus	Acrocephalidae	Passeriformes	CTACTGGAGCTACATTTGTTTTTATTTTAACTTACTTACATATTTTAAGAGGATTAAATTACTCATATTCATACTTACCTTTATCATGGATATCTGGACTATTAATATTCTTAATTTCTATTGTTACTGCTTTTATGGGTTATGTATTACCTTGGGGTCAAATGAGTTTCTGGGGTGCAACCGTTATTACTAATTTATTATATTTTATTCCTGGACTTGTATCATGGATTTGTGGTGGATATACTATTAGTGATCCAACCTTAAAAAGATTCTTTGTATTACATTTTATATTTCCATTTATAGCCTTATGTATTGTTTTTATACATATATTCTTCTTACACTTACAAGGTAGCTCTAATCCTTTAGGATATGATACAGCTTTAAAAATACCTTTCTATC…	478	Dimitrov, D., Zehtindjiev, P. & Bensch, S.	Genetic diversity of avian blood parasites in SE Europe: Cytochrome b lineages of the genera Plasmodium and Haemoproteus (Haemosporida) from Bulgaria	Acta Parasitol. 55 (3), 201-209 (2010)
347	H. belopolskyi group	Dimitrov_et_al_2010_45	Dimitrov_et_al_2010_45	GRW01	Haemoproteus nucleocondensus	Europe	Eastern Europe	Bulgaria	Acrocephalus arundinaceus	Acrocephalidae	Passeriformes	CTACTGGAGCTACATTTGTTTTTATTTTAACTTACTTACATATTTTAAGAGGATTAAATTACTCATATTCATACTTACCTTTATCATGGATATCTGGACTATTAATATTCTTAATTTCTATTGTTACTGCTTTTATGGGTTATGTATTACCTTGGGGTCAAATGAGTTTCTGGGGTGCAACCGTTATTACTAATTTATTATATTTTATTCCTGGACTTGTATCATGGATTTGTGGTGGATATACTATTAGTGATCCAACCTTAAAAAGATTCTTTGTATTACATTTTATATTTCCATTTATAGCCTTATGTATTGTTTTTATACATATATTCTTCTTACACTTACAAGGTAGCTCTAATCCTTTAGGATATGATACAGCTTTAAAAATACCTTTCTATC…	478	Dimitrov, D., Zehtindjiev, P. & Bensch, S.	Genetic diversity of avian blood parasites in SE Europe: Cytochrome b lineages of the genera Plasmodium and Haemoproteus (Haemosporida) from Bulgaria	Acta Parasitol. 55 (3), 201-209 (2010)
348	H. belopolskyi group	Dimitrov_et_al_2010_46	Dimitrov_et_al_2010_46	GRW01	Haemoproteus nucleocondensus	Europe	Eastern Europe	Bulgaria	Acrocephalus arundinaceus	Acrocephalidae	Passeriformes	CTACTGGAGCTACATTTGTTTTTATTTTAACTTACTTACATATTTTAAGAGGATTAAATTACTCATATTCATACTTACCTTTATCATGGATATCTGGACTATTAATATTCTTAATTTCTATTGTTACTGCTTTTATGGGTTATGTATTACCTTGGGGTCAAATGAGTTTCTGGGGTGCAACCGTTATTACTAATTTATTATATTTTATTCCTGGACTTGTATCATGGATTTGTGGTGGATATACTATTAGTGATCCAACCTTAAAAAGATTCTTTGTATTACATTTTATATTTCCATTTATAGCCTTATGTATTGTTTTTATACATATATTCTTCTTACACTTACAAGGTAGCTCTAATCCTTTAGGATATGATACAGCTTTAAAAATACCTTTCTATC…	478	Dimitrov, D., Zehtindjiev, P. & Bensch, S.	Genetic diversity of avian blood parasites in SE Europe: Cytochrome b lineages of the genera Plasmodium and Haemoproteus (Haemosporida) from Bulgaria	Acta Parasitol. 55 (3), 201-209 (2010)
349	H. belopolskyi group	Dimitrov_et_al_2010_47	Dimitrov_et_al_2010_47	GRW01	Haemoproteus nucleocondensus	Europe	Eastern Europe	Bulgaria	Acrocephalus arundinaceus	Acrocephalidae	Passeriformes	CTACTGGAGCTACATTTGTTTTTATTTTAACTTACTTACATATTTTAAGAGGATTAAATTACTCATATTCATACTTACCTTTATCATGGATATCTGGACTATTAATATTCTTAATTTCTATTGTTACTGCTTTTATGGGTTATGTATTACCTTGGGGTCAAATGAGTTTCTGGGGTGCAACCGTTATTACTAATTTATTATATTTTATTCCTGGACTTGTATCATGGATTTGTGGTGGATATACTATTAGTGATCCAACCTTAAAAAGATTCTTTGTATTACATTTTATATTTCCATTTATAGCCTTATGTATTGTTTTTATACATATATTCTTCTTACACTTACAAGGTAGCTCTAATCCTTTAGGATATGATACAGCTTTAAAAATACCTTTCTATC…	478	Dimitrov, D., Zehtindjiev, P. & Bensch, S.	Genetic diversity of avian blood parasites in SE Europe: Cytochrome b lineages of the genera Plasmodium and Haemoproteus (Haemosporida) from Bulgaria	Acta Parasitol. 55 (3), 201-209 (2010)
350	H. belopolskyi group	Dimitrov_et_al_2010_48	Dimitrov_et_al_2010_48	GRW01	Haemoproteus nucleocondensus	Europe	Eastern Europe	Bulgaria	Acrocephalus arundinaceus	Acrocephalidae	Passeriformes	CTACTGGAGCTACATTTGTTTTTATTTTAACTTACTTACATATTTTAAGAGGATTAAATTACTCATATTCATACTTACCTTTATCATGGATATCTGGACTATTAATATTCTTAATTTCTATTGTTACTGCTTTTATGGGTTATGTATTACCTTGGGGTCAAATGAGTTTCTGGGGTGCAACCGTTATTACTAATTTATTATATTTTATTCCTGGACTTGTATCATGGATTTGTGGTGGATATACTATTAGTGATCCAACCTTAAAAAGATTCTTTGTATTACATTTTATATTTCCATTTATAGCCTTATGTATTGTTTTTATACATATATTCTTCTTACACTTACAAGGTAGCTCTAATCCTTTAGGATATGATACAGCTTTAAAAATACCTTTCTATC…	478	Dimitrov, D., Zehtindjiev, P. & Bensch, S.	Genetic diversity of avian blood parasites in SE Europe: Cytochrome b lineages of the genera Plasmodium and Haemoproteus (Haemosporida) from Bulgaria	Acta Parasitol. 55 (3), 201-209 (2010)
351	H. belopolskyi group	Dimitrov_et_al_2010_49	Dimitrov_et_al_2010_49	GRW01	Haemoproteus nucleocondensus	Europe	Eastern Europe	Bulgaria	Acrocephalus arundinaceus	Acrocephalidae	Passeriformes	CTACTGGAGCTACATTTGTTTTTATTTTAACTTACTTACATATTTTAAGAGGATTAAATTACTCATATTCATACTTACCTTTATCATGGATATCTGGACTATTAATATTCTTAATTTCTATTGTTACTGCTTTTATGGGTTATGTATTACCTTGGGGTCAAATGAGTTTCTGGGGTGCAACCGTTATTACTAATTTATTATATTTTATTCCTGGACTTGTATCATGGATTTGTGGTGGATATACTATTAGTGATCCAACCTTAAAAAGATTCTTTGTATTACATTTTATATTTCCATTTATAGCCTTATGTATTGTTTTTATACATATATTCTTCTTACACTTACAAGGTAGCTCTAATCCTTTAGGATATGATACAGCTTTAAAAATACCTTTCTATC…	478	Dimitrov, D., Zehtindjiev, P. & Bensch, S.	Genetic diversity of avian blood parasites in SE Europe: Cytochrome b lineages of the genera Plasmodium and Haemoproteus (Haemosporida) from Bulgaria	Acta Parasitol. 55 (3), 201-209 (2010)
352	H. belopolskyi group	Dimitrov_et_al_2010_50	Dimitrov_et_al_2010_50	GRW01	Haemoproteus nucleocondensus	Europe	Eastern Europe	Bulgaria	Acrocephalus arundinaceus	Acrocephalidae	Passeriformes	CTACTGGAGCTACATTTGTTTTTATTTTAACTTACTTACATATTTTAAGAGGATTAAATTACTCATATTCATACTTACCTTTATCATGGATATCTGGACTATTAATATTCTTAATTTCTATTGTTACTGCTTTTATGGGTTATGTATTACCTTGGGGTCAAATGAGTTTCTGGGGTGCAACCGTTATTACTAATTTATTATATTTTATTCCTGGACTTGTATCATGGATTTGTGGTGGATATACTATTAGTGATCCAACCTTAAAAAGATTCTTTGTATTACATTTTATATTTCCATTTATAGCCTTATGTATTGTTTTTATACATATATTCTTCTTACACTTACAAGGTAGCTCTAATCCTTTAGGATATGATACAGCTTTAAAAATACCTTTCTATC…	478	Dimitrov, D., Zehtindjiev, P. & Bensch, S.	Genetic diversity of avian blood parasites in SE Europe: Cytochrome b lineages of the genera Plasmodium and Haemoproteus (Haemosporida) from Bulgaria	Acta Parasitol. 55 (3), 201-209 (2010)
353	H. belopolskyi group	Dimitrov_et_al_2010_51	Dimitrov_et_al_2010_51	GRW01	Haemoproteus nucleocondensus	Europe	Eastern Europe	Bulgaria	Acrocephalus arundinaceus	Acrocephalidae	Passeriformes	CTACTGGAGCTACATTTGTTTTTATTTTAACTTACTTACATATTTTAAGAGGATTAAATTACTCATATTCATACTTACCTTTATCATGGATATCTGGACTATTAATATTCTTAATTTCTATTGTTACTGCTTTTATGGGTTATGTATTACCTTGGGGTCAAATGAGTTTCTGGGGTGCAACCGTTATTACTAATTTATTATATTTTATTCCTGGACTTGTATCATGGATTTGTGGTGGATATACTATTAGTGATCCAACCTTAAAAAGATTCTTTGTATTACATTTTATATTTCCATTTATAGCCTTATGTATTGTTTTTATACATATATTCTTCTTACACTTACAAGGTAGCTCTAATCCTTTAGGATATGATACAGCTTTAAAAATACCTTTCTATC…	478	Dimitrov, D., Zehtindjiev, P. & Bensch, S.	Genetic diversity of avian blood parasites in SE Europe: Cytochrome b lineages of the genera Plasmodium and Haemoproteus (Haemosporida) from Bulgaria	Acta Parasitol. 55 (3), 201-209 (2010)
354	H. belopolskyi group	Dimitrov_et_al_2010_52	Dimitrov_et_al_2010_52	GRW01	Haemoproteus nucleocondensus	Europe	Eastern Europe	Bulgaria	Acrocephalus arundinaceus	Acrocephalidae	Passeriformes	CTACTGGAGCTACATTTGTTTTTATTTTAACTTACTTACATATTTTAAGAGGATTAAATTACTCATATTCATACTTACCTTTATCATGGATATCTGGACTATTAATATTCTTAATTTCTATTGTTACTGCTTTTATGGGTTATGTATTACCTTGGGGTCAAATGAGTTTCTGGGGTGCAACCGTTATTACTAATTTATTATATTTTATTCCTGGACTTGTATCATGGATTTGTGGTGGATATACTATTAGTGATCCAACCTTAAAAAGATTCTTTGTATTACATTTTATATTTCCATTTATAGCCTTATGTATTGTTTTTATACATATATTCTTCTTACACTTACAAGGTAGCTCTAATCCTTTAGGATATGATACAGCTTTAAAAATACCTTTCTATC…	478	Dimitrov, D., Zehtindjiev, P. & Bensch, S.	Genetic diversity of avian blood parasites in SE Europe: Cytochrome b lineages of the genera Plasmodium and Haemoproteus (Haemosporida) from Bulgaria	Acta Parasitol. 55 (3), 201-209 (2010)
355	H. belopolskyi group	Dimitrov_et_al_2010_53	Dimitrov_et_al_2010_53	GRW01	Haemoproteus nucleocondensus	Europe	Eastern Europe	Bulgaria	Acrocephalus arundinaceus	Acrocephalidae	Passeriformes	CTACTGGAGCTACATTTGTTTTTATTTTAACTTACTTACATATTTTAAGAGGATTAAATTACTCATATTCATACTTACCTTTATCATGGATATCTGGACTATTAATATTCTTAATTTCTATTGTTACTGCTTTTATGGGTTATGTATTACCTTGGGGTCAAATGAGTTTCTGGGGTGCAACCGTTATTACTAATTTATTATATTTTATTCCTGGACTTGTATCATGGATTTGTGGTGGATATACTATTAGTGATCCAACCTTAAAAAGATTCTTTGTATTACATTTTATATTTCCATTTATAGCCTTATGTATTGTTTTTATACATATATTCTTCTTACACTTACAAGGTAGCTCTAATCCTTTAGGATATGATACAGCTTTAAAAATACCTTTCTATC…	478	Dimitrov, D., Zehtindjiev, P. & Bensch, S.	Genetic diversity of avian blood parasites in SE Europe: Cytochrome b lineages of the genera Plasmodium and Haemoproteus (Haemosporida) from Bulgaria	Acta Parasitol. 55 (3), 201-209 (2010)
356	H. belopolskyi group	Dimitrov_et_al_2010_54	Dimitrov_et_al_2010_54	GRW01	Haemoproteus nucleocondensus	Europe	Eastern Europe	Bulgaria	Acrocephalus arundinaceus	Acrocephalidae	Passeriformes	CTACTGGAGCTACATTTGTTTTTATTTTAACTTACTTACATATTTTAAGAGGATTAAATTACTCATATTCATACTTACCTTTATCATGGATATCTGGACTATTAATATTCTTAATTTCTATTGTTACTGCTTTTATGGGTTATGTATTACCTTGGGGTCAAATGAGTTTCTGGGGTGCAACCGTTATTACTAATTTATTATATTTTATTCCTGGACTTGTATCATGGATTTGTGGTGGATATACTATTAGTGATCCAACCTTAAAAAGATTCTTTGTATTACATTTTATATTTCCATTTATAGCCTTATGTATTGTTTTTATACATATATTCTTCTTACACTTACAAGGTAGCTCTAATCCTTTAGGATATGATACAGCTTTAAAAATACCTTTCTATC…	478	Dimitrov, D., Zehtindjiev, P. & Bensch, S.	Genetic diversity of avian blood parasites in SE Europe: Cytochrome b lineages of the genera Plasmodium and Haemoproteus (Haemosporida) from Bulgaria	Acta Parasitol. 55 (3), 201-209 (2010)
357	H. belopolskyi group	Dimitrov_et_al_2010_55	Dimitrov_et_al_2010_55	GRW01	Haemoproteus nucleocondensus	Europe	Eastern Europe	Bulgaria	Acrocephalus arundinaceus	Acrocephalidae	Passeriformes	CTACTGGAGCTACATTTGTTTTTATTTTAACTTACTTACATATTTTAAGAGGATTAAATTACTCATATTCATACTTACCTTTATCATGGATATCTGGACTATTAATATTCTTAATTTCTATTGTTACTGCTTTTATGGGTTATGTATTACCTTGGGGTCAAATGAGTTTCTGGGGTGCAACCGTTATTACTAATTTATTATATTTTATTCCTGGACTTGTATCATGGATTTGTGGTGGATATACTATTAGTGATCCAACCTTAAAAAGATTCTTTGTATTACATTTTATATTTCCATTTATAGCCTTATGTATTGTTTTTATACATATATTCTTCTTACACTTACAAGGTAGCTCTAATCCTTTAGGATATGATACAGCTTTAAAAATACCTTTCTATC…	478	Dimitrov, D., Zehtindjiev, P. & Bensch, S.	Genetic diversity of avian blood parasites in SE Europe: Cytochrome b lineages of the genera Plasmodium and Haemoproteus (Haemosporida) from Bulgaria	Acta Parasitol. 55 (3), 201-209 (2010)
358	H. belopolskyi group	Dimitrov_et_al_2010_56	Dimitrov_et_al_2010_56	GRW01	Haemoproteus nucleocondensus	Europe	Eastern Europe	Bulgaria	Acrocephalus arundinaceus	Acrocephalidae	Passeriformes	CTACTGGAGCTACATTTGTTTTTATTTTAACTTACTTACATATTTTAAGAGGATTAAATTACTCATATTCATACTTACCTTTATCATGGATATCTGGACTATTAATATTCTTAATTTCTATTGTTACTGCTTTTATGGGTTATGTATTACCTTGGGGTCAAATGAGTTTCTGGGGTGCAACCGTTATTACTAATTTATTATATTTTATTCCTGGACTTGTATCATGGATTTGTGGTGGATATACTATTAGTGATCCAACCTTAAAAAGATTCTTTGTATTACATTTTATATTTCCATTTATAGCCTTATGTATTGTTTTTATACATATATTCTTCTTACACTTACAAGGTAGCTCTAATCCTTTAGGATATGATACAGCTTTAAAAATACCTTTCTATC…	478	Dimitrov, D., Zehtindjiev, P. & Bensch, S.	Genetic diversity of avian blood parasites in SE Europe: Cytochrome b lineages of the genera Plasmodium and Haemoproteus (Haemosporida) from Bulgaria	Acta Parasitol. 55 (3), 201-209 (2010)
359	H. belopolskyi group	Dimitrov_et_al_2010_57	Dimitrov_et_al_2010_57	GRW01	Haemoproteus nucleocondensus	Europe	Eastern Europe	Bulgaria	Acrocephalus arundinaceus	Acrocephalidae	Passeriformes	CTACTGGAGCTACATTTGTTTTTATTTTAACTTACTTACATATTTTAAGAGGATTAAATTACTCATATTCATACTTACCTTTATCATGGATATCTGGACTATTAATATTCTTAATTTCTATTGTTACTGCTTTTATGGGTTATGTATTACCTTGGGGTCAAATGAGTTTCTGGGGTGCAACCGTTATTACTAATTTATTATATTTTATTCCTGGACTTGTATCATGGATTTGTGGTGGATATACTATTAGTGATCCAACCTTAAAAAGATTCTTTGTATTACATTTTATATTTCCATTTATAGCCTTATGTATTGTTTTTATACATATATTCTTCTTACACTTACAAGGTAGCTCTAATCCTTTAGGATATGATACAGCTTTAAAAATACCTTTCTATC…	478	Dimitrov, D., Zehtindjiev, P. & Bensch, S.	Genetic diversity of avian blood parasites in SE Europe: Cytochrome b lineages of the genera Plasmodium and Haemoproteus (Haemosporida) from Bulgaria	Acta Parasitol. 55 (3), 201-209 (2010)
360	H. belopolskyi group	Dimitrov_et_al_2010_58	Dimitrov_et_al_2010_58	GRW01	Haemoproteus nucleocondensus	Europe	Eastern Europe	Bulgaria	Acrocephalus arundinaceus	Acrocephalidae	Passeriformes	CTACTGGAGCTACATTTGTTTTTATTTTAACTTACTTACATATTTTAAGAGGATTAAATTACTCATATTCATACTTACCTTTATCATGGATATCTGGACTATTAATATTCTTAATTTCTATTGTTACTGCTTTTATGGGTTATGTATTACCTTGGGGTCAAATGAGTTTCTGGGGTGCAACCGTTATTACTAATTTATTATATTTTATTCCTGGACTTGTATCATGGATTTGTGGTGGATATACTATTAGTGATCCAACCTTAAAAAGATTCTTTGTATTACATTTTATATTTCCATTTATAGCCTTATGTATTGTTTTTATACATATATTCTTCTTACACTTACAAGGTAGCTCTAATCCTTTAGGATATGATACAGCTTTAAAAATACCTTTCTATC…	478	Dimitrov, D., Zehtindjiev, P. & Bensch, S.	Genetic diversity of avian blood parasites in SE Europe: Cytochrome b lineages of the genera Plasmodium and Haemoproteus (Haemosporida) from Bulgaria	Acta Parasitol. 55 (3), 201-209 (2010)
361	H. belopolskyi group	Dimitrov_et_al_2010_59	Dimitrov_et_al_2010_59	GRW01	Haemoproteus nucleocondensus	Europe	Eastern Europe	Bulgaria	Sylvia cantillans	Sylviidae	Passeriformes	CTACTGGAGCTACATTTGTTTTTATTTTAACTTACTTACATATTTTAAGAGGATTAAATTACTCATATTCATACTTACCTTTATCATGGATATCTGGACTATTAATATTCTTAATTTCTATTGTTACTGCTTTTATGGGTTATGTATTACCTTGGGGTCAAATGAGTTTCTGGGGTGCAACCGTTATTACTAATTTATTATATTTTATTCCTGGACTTGTATCATGGATTTGTGGTGGATATACTATTAGTGATCCAACCTTAAAAAGATTCTTTGTATTACATTTTATATTTCCATTTATAGCCTTATGTATTGTTTTTATACATATATTCTTCTTACACTTACAAGGTAGCTCTAATCCTTTAGGATATGATACAGCTTTAAAAATACCTTTCTATC…	478	Dimitrov, D., Zehtindjiev, P. & Bensch, S.	Genetic diversity of avian blood parasites in SE Europe: Cytochrome b lineages of the genera Plasmodium and Haemoproteus (Haemosporida) from Bulgaria	Acta Parasitol. 55 (3), 201-209 (2010)
362	H. belopolskyi group	Ventim_et_al_2012a_001	Ventim_et_al_2012a_001	GRW01	Haemoproteus nucleocondensus	Europe	Southern Europe	Portugal	Acrocephalus arundinaceus	Acrocephalidae	Passeriformes	CTACTGGAGCTACATTTGTTTTTATTTTAACTTACTTACATATTTTAAGAGGATTAAATTACTCATATTCATACTTACCTTTATCATGGATATCTGGACTATTAATATTCTTAATTTCTATTGTTACTGCTTTTATGGGTTATGTATTACCTTGGGGTCAAATGAGTTTCTGGGGTGCAACCGTTATTACTAATTTATTATATTTTATTCCTGGACTTGTATCATGGATTTGTGGTGGATATACTATTAGTGATCCAACCTTAAAAAGATTCTTTGTATTACATTTTATATTTCCATTTATAGCCTTATGTATTGTTTTTATACATATATTCTTCTTACACTTACAAGGTAGCTCTAATCCTTTAGGATATGATACAGCTTTAAAAATACCTTTCTATC…	478	Ventim, R., Morais, J., Pardal, S., Mendes, L., Ramos, J.A. & Perez-Tris, J.	Host-parasite associations and host-specificity in haemoparasites of reed bed passerines	Parasitology 139 (3), 310-316 (2012)
363	H. belopolskyi group	Ventim_et_al_2012a_002	Ventim_et_al_2012a_002	GRW01	Haemoproteus nucleocondensus	Europe	Southern Europe	Portugal	Acrocephalus arundinaceus	Acrocephalidae	Passeriformes	CTACTGGAGCTACATTTGTTTTTATTTTAACTTACTTACATATTTTAAGAGGATTAAATTACTCATATTCATACTTACCTTTATCATGGATATCTGGACTATTAATATTCTTAATTTCTATTGTTACTGCTTTTATGGGTTATGTATTACCTTGGGGTCAAATGAGTTTCTGGGGTGCAACCGTTATTACTAATTTATTATATTTTATTCCTGGACTTGTATCATGGATTTGTGGTGGATATACTATTAGTGATCCAACCTTAAAAAGATTCTTTGTATTACATTTTATATTTCCATTTATAGCCTTATGTATTGTTTTTATACATATATTCTTCTTACACTTACAAGGTAGCTCTAATCCTTTAGGATATGATACAGCTTTAAAAATACCTTTCTATC…	478	Ventim, R., Morais, J., Pardal, S., Mendes, L., Ramos, J.A. & Perez-Tris, J.	Host-parasite associations and host-specificity in haemoparasites of reed bed passerines	Parasitology 139 (3), 310-316 (2012)
364	H. belopolskyi group	Ventim_et_al_2012a_003	Ventim_et_al_2012a_003	GRW01	Haemoproteus nucleocondensus	Europe	Southern Europe	Portugal	Acrocephalus arundinaceus	Acrocephalidae	Passeriformes	CTACTGGAGCTACATTTGTTTTTATTTTAACTTACTTACATATTTTAAGAGGATTAAATTACTCATATTCATACTTACCTTTATCATGGATATCTGGACTATTAATATTCTTAATTTCTATTGTTACTGCTTTTATGGGTTATGTATTACCTTGGGGTCAAATGAGTTTCTGGGGTGCAACCGTTATTACTAATTTATTATATTTTATTCCTGGACTTGTATCATGGATTTGTGGTGGATATACTATTAGTGATCCAACCTTAAAAAGATTCTTTGTATTACATTTTATATTTCCATTTATAGCCTTATGTATTGTTTTTATACATATATTCTTCTTACACTTACAAGGTAGCTCTAATCCTTTAGGATATGATACAGCTTTAAAAATACCTTTCTATC…	478	Ventim, R., Morais, J., Pardal, S., Mendes, L., Ramos, J.A. & Perez-Tris, J.	Host-parasite associations and host-specificity in haemoparasites of reed bed passerines	Parasitology 139 (3), 310-316 (2012)
365	H. belopolskyi group	Ventim_et_al_2012a_004	Ventim_et_al_2012a_004	GRW01	Haemoproteus nucleocondensus	Europe	Southern Europe	Portugal	Acrocephalus arundinaceus	Acrocephalidae	Passeriformes	CTACTGGAGCTACATTTGTTTTTATTTTAACTTACTTACATATTTTAAGAGGATTAAATTACTCATATTCATACTTACCTTTATCATGGATATCTGGACTATTAATATTCTTAATTTCTATTGTTACTGCTTTTATGGGTTATGTATTACCTTGGGGTCAAATGAGTTTCTGGGGTGCAACCGTTATTACTAATTTATTATATTTTATTCCTGGACTTGTATCATGGATTTGTGGTGGATATACTATTAGTGATCCAACCTTAAAAAGATTCTTTGTATTACATTTTATATTTCCATTTATAGCCTTATGTATTGTTTTTATACATATATTCTTCTTACACTTACAAGGTAGCTCTAATCCTTTAGGATATGATACAGCTTTAAAAATACCTTTCTATC…	478	Ventim, R., Morais, J., Pardal, S., Mendes, L., Ramos, J.A. & Perez-Tris, J.	Host-parasite associations and host-specificity in haemoparasites of reed bed passerines	Parasitology 139 (3), 310-316 (2012)
366	H. belopolskyi group	Ventim_et_al_2012a_005	Ventim_et_al_2012a_005	GRW01	Haemoproteus nucleocondensus	Europe	Southern Europe	Portugal	Acrocephalus arundinaceus	Acrocephalidae	Passeriformes	CTACTGGAGCTACATTTGTTTTTATTTTAACTTACTTACATATTTTAAGAGGATTAAATTACTCATATTCATACTTACCTTTATCATGGATATCTGGACTATTAATATTCTTAATTTCTATTGTTACTGCTTTTATGGGTTATGTATTACCTTGGGGTCAAATGAGTTTCTGGGGTGCAACCGTTATTACTAATTTATTATATTTTATTCCTGGACTTGTATCATGGATTTGTGGTGGATATACTATTAGTGATCCAACCTTAAAAAGATTCTTTGTATTACATTTTATATTTCCATTTATAGCCTTATGTATTGTTTTTATACATATATTCTTCTTACACTTACAAGGTAGCTCTAATCCTTTAGGATATGATACAGCTTTAAAAATACCTTTCTATC…	478	Ventim, R., Morais, J., Pardal, S., Mendes, L., Ramos, J.A. & Perez-Tris, J.	Host-parasite associations and host-specificity in haemoparasites of reed bed passerines	Parasitology 139 (3), 310-316 (2012)
367	H. belopolskyi group	Ventim_et_al_2012a_006	Ventim_et_al_2012a_006	GRW01	Haemoproteus nucleocondensus	Europe	Southern Europe	Portugal	Acrocephalus arundinaceus	Acrocephalidae	Passeriformes	CTACTGGAGCTACATTTGTTTTTATTTTAACTTACTTACATATTTTAAGAGGATTAAATTACTCATATTCATACTTACCTTTATCATGGATATCTGGACTATTAATATTCTTAATTTCTATTGTTACTGCTTTTATGGGTTATGTATTACCTTGGGGTCAAATGAGTTTCTGGGGTGCAACCGTTATTACTAATTTATTATATTTTATTCCTGGACTTGTATCATGGATTTGTGGTGGATATACTATTAGTGATCCAACCTTAAAAAGATTCTTTGTATTACATTTTATATTTCCATTTATAGCCTTATGTATTGTTTTTATACATATATTCTTCTTACACTTACAAGGTAGCTCTAATCCTTTAGGATATGATACAGCTTTAAAAATACCTTTCTATC…	478	Ventim, R., Morais, J., Pardal, S., Mendes, L., Ramos, J.A. & Perez-Tris, J.	Host-parasite associations and host-specificity in haemoparasites of reed bed passerines	Parasitology 139 (3), 310-316 (2012)
368	H. belopolskyi group	Ventim_et_al_2012a_007	Ventim_et_al_2012a_007	GRW01	Haemoproteus nucleocondensus	Europe	Southern Europe	Portugal	Acrocephalus arundinaceus	Acrocephalidae	Passeriformes	CTACTGGAGCTACATTTGTTTTTATTTTAACTTACTTACATATTTTAAGAGGATTAAATTACTCATATTCATACTTACCTTTATCATGGATATCTGGACTATTAATATTCTTAATTTCTATTGTTACTGCTTTTATGGGTTATGTATTACCTTGGGGTCAAATGAGTTTCTGGGGTGCAACCGTTATTACTAATTTATTATATTTTATTCCTGGACTTGTATCATGGATTTGTGGTGGATATACTATTAGTGATCCAACCTTAAAAAGATTCTTTGTATTACATTTTATATTTCCATTTATAGCCTTATGTATTGTTTTTATACATATATTCTTCTTACACTTACAAGGTAGCTCTAATCCTTTAGGATATGATACAGCTTTAAAAATACCTTTCTATC…	478	Ventim, R., Morais, J., Pardal, S., Mendes, L., Ramos, J.A. & Perez-Tris, J.	Host-parasite associations and host-specificity in haemoparasites of reed bed passerines	Parasitology 139 (3), 310-316 (2012)
369	H. belopolskyi group	Ventim_et_al_2012a_008	Ventim_et_al_2012a_008	GRW01	Haemoproteus nucleocondensus	Europe	Southern Europe	Portugal	Acrocephalus arundinaceus	Acrocephalidae	Passeriformes	CTACTGGAGCTACATTTGTTTTTATTTTAACTTACTTACATATTTTAAGAGGATTAAATTACTCATATTCATACTTACCTTTATCATGGATATCTGGACTATTAATATTCTTAATTTCTATTGTTACTGCTTTTATGGGTTATGTATTACCTTGGGGTCAAATGAGTTTCTGGGGTGCAACCGTTATTACTAATTTATTATATTTTATTCCTGGACTTGTATCATGGATTTGTGGTGGATATACTATTAGTGATCCAACCTTAAAAAGATTCTTTGTATTACATTTTATATTTCCATTTATAGCCTTATGTATTGTTTTTATACATATATTCTTCTTACACTTACAAGGTAGCTCTAATCCTTTAGGATATGATACAGCTTTAAAAATACCTTTCTATC…	478	Ventim, R., Morais, J., Pardal, S., Mendes, L., Ramos, J.A. & Perez-Tris, J.	Host-parasite associations and host-specificity in haemoparasites of reed bed passerines	Parasitology 139 (3), 310-316 (2012)
370	H. belopolskyi group	Ventim_et_al_2012a_009	Ventim_et_al_2012a_009	GRW01	Haemoproteus nucleocondensus	Europe	Southern Europe	Portugal	Acrocephalus arundinaceus	Acrocephalidae	Passeriformes	CTACTGGAGCTACATTTGTTTTTATTTTAACTTACTTACATATTTTAAGAGGATTAAATTACTCATATTCATACTTACCTTTATCATGGATATCTGGACTATTAATATTCTTAATTTCTATTGTTACTGCTTTTATGGGTTATGTATTACCTTGGGGTCAAATGAGTTTCTGGGGTGCAACCGTTATTACTAATTTATTATATTTTATTCCTGGACTTGTATCATGGATTTGTGGTGGATATACTATTAGTGATCCAACCTTAAAAAGATTCTTTGTATTACATTTTATATTTCCATTTATAGCCTTATGTATTGTTTTTATACATATATTCTTCTTACACTTACAAGGTAGCTCTAATCCTTTAGGATATGATACAGCTTTAAAAATACCTTTCTATC…	478	Ventim, R., Morais, J., Pardal, S., Mendes, L., Ramos, J.A. & Perez-Tris, J.	Host-parasite associations and host-specificity in haemoparasites of reed bed passerines	Parasitology 139 (3), 310-316 (2012)
371	H. belopolskyi group	Ventim_et_al_2012a_010	Ventim_et_al_2012a_010	GRW01	Haemoproteus nucleocondensus	Europe	Southern Europe	Portugal	Acrocephalus arundinaceus	Acrocephalidae	Passeriformes	CTACTGGAGCTACATTTGTTTTTATTTTAACTTACTTACATATTTTAAGAGGATTAAATTACTCATATTCATACTTACCTTTATCATGGATATCTGGACTATTAATATTCTTAATTTCTATTGTTACTGCTTTTATGGGTTATGTATTACCTTGGGGTCAAATGAGTTTCTGGGGTGCAACCGTTATTACTAATTTATTATATTTTATTCCTGGACTTGTATCATGGATTTGTGGTGGATATACTATTAGTGATCCAACCTTAAAAAGATTCTTTGTATTACATTTTATATTTCCATTTATAGCCTTATGTATTGTTTTTATACATATATTCTTCTTACACTTACAAGGTAGCTCTAATCCTTTAGGATATGATACAGCTTTAAAAATACCTTTCTATC…	478	Ventim, R., Morais, J., Pardal, S., Mendes, L., Ramos, J.A. & Perez-Tris, J.	Host-parasite associations and host-specificity in haemoparasites of reed bed passerines	Parasitology 139 (3), 310-316 (2012)
372	H. belopolskyi group	Ventim_et_al_2012a_011	Ventim_et_al_2012a_011	GRW01	Haemoproteus nucleocondensus	Europe	Southern Europe	Portugal	Acrocephalus arundinaceus	Acrocephalidae	Passeriformes	CTACTGGAGCTACATTTGTTTTTATTTTAACTTACTTACATATTTTAAGAGGATTAAATTACTCATATTCATACTTACCTTTATCATGGATATCTGGACTATTAATATTCTTAATTTCTATTGTTACTGCTTTTATGGGTTATGTATTACCTTGGGGTCAAATGAGTTTCTGGGGTGCAACCGTTATTACTAATTTATTATATTTTATTCCTGGACTTGTATCATGGATTTGTGGTGGATATACTATTAGTGATCCAACCTTAAAAAGATTCTTTGTATTACATTTTATATTTCCATTTATAGCCTTATGTATTGTTTTTATACATATATTCTTCTTACACTTACAAGGTAGCTCTAATCCTTTAGGATATGATACAGCTTTAAAAATACCTTTCTATC…	478	Ventim, R., Morais, J., Pardal, S., Mendes, L., Ramos, J.A. & Perez-Tris, J.	Host-parasite associations and host-specificity in haemoparasites of reed bed passerines	Parasitology 139 (3), 310-316 (2012)
373	H. belopolskyi group	Ventim_et_al_2012a_012	Ventim_et_al_2012a_012	GRW01	Haemoproteus nucleocondensus	Europe	Southern Europe	Portugal	Acrocephalus arundinaceus	Acrocephalidae	Passeriformes	CTACTGGAGCTACATTTGTTTTTATTTTAACTTACTTACATATTTTAAGAGGATTAAATTACTCATATTCATACTTACCTTTATCATGGATATCTGGACTATTAATATTCTTAATTTCTATTGTTACTGCTTTTATGGGTTATGTATTACCTTGGGGTCAAATGAGTTTCTGGGGTGCAACCGTTATTACTAATTTATTATATTTTATTCCTGGACTTGTATCATGGATTTGTGGTGGATATACTATTAGTGATCCAACCTTAAAAAGATTCTTTGTATTACATTTTATATTTCCATTTATAGCCTTATGTATTGTTTTTATACATATATTCTTCTTACACTTACAAGGTAGCTCTAATCCTTTAGGATATGATACAGCTTTAAAAATACCTTTCTATC…	478	Ventim, R., Morais, J., Pardal, S., Mendes, L., Ramos, J.A. & Perez-Tris, J.	Host-parasite associations and host-specificity in haemoparasites of reed bed passerines	Parasitology 139 (3), 310-316 (2012)
374	H. belopolskyi group	Krizanauskiene_et_al_2012_01	Krizanauskiene_et_al_2012_01	GRW01	Haemoproteus nucleocondensus	Europe	Eastern Europe	Russia	Acrocephalus arundinaceus	Acrocephalidae	Passeriformes	CTACTGGAGCTACATTTGTTTTTATTTTAACTTACTTACATATTTTAAGAGGATTAAATTACTCATATTCATACTTACCTTTATCATGGATATCTGGACTATTAATATTCTTAATTTCTATTGTTACTGCTTTTATGGGTTATGTATTACCTTGGGGTCAAATGAGTTTCTGGGGTGCAACCGTTATTACTAATTTATTATATTTTATTCCTGGACTTGTATCATGGATTTGTGGTGGATATACTATTAGTGATCCAACCTTAAAAAGATTCTTTGTATTACATTTTATATTTCCATTTATAGCCTTATGTATTGTTTTTATACATATATTCTTCTTACACTTACAAGGTAGCTCTAATCCTTTAGGATATGATACAGCTTTAAAAATACCTTTCTATC…	478	Križanauskienė, A., Iezhova, T. A., Palinauskas, V., Chernetsov, N., & Valkiūnas, G.	Haemoproteus nucleocondensus n. sp.(Haemosporida, Haemoproteidae) from a Eurasian songbird, the Great Reed Warbler Acrocephalus arundinaceus	Zootaxa, 3441(1), 36-46 (2006)
375	H. belopolskyi group	Krizanauskiene_et_al_2012_02	Krizanauskiene_et_al_2012_02	GRW01	Haemoproteus nucleocondensus	Europe	Eastern Europe	Russia	Acrocephalus arundinaceus	Acrocephalidae	Passeriformes	CTACTGGAGCTACATTTGTTTTTATTTTAACTTACTTACATATTTTAAGAGGATTAAATTACTCATATTCATACTTACCTTTATCATGGATATCTGGACTATTAATATTCTTAATTTCTATTGTTACTGCTTTTATGGGTTATGTATTACCTTGGGGTCAAATGAGTTTCTGGGGTGCAACCGTTATTACTAATTTATTATATTTTATTCCTGGACTTGTATCATGGATTTGTGGTGGATATACTATTAGTGATCCAACCTTAAAAAGATTCTTTGTATTACATTTTATATTTCCATTTATAGCCTTATGTATTGTTTTTATACATATATTCTTCTTACACTTACAAGGTAGCTCTAATCCTTTAGGATATGATACAGCTTTAAAAATACCTTTCTATC…	478	Križanauskienė, A., Iezhova, T. A., Palinauskas, V., Chernetsov, N., & Valkiūnas, G.	Haemoproteus nucleocondensus n. sp.(Haemosporida, Haemoproteidae) from a Eurasian songbird, the Great Reed Warbler Acrocephalus arundinaceus	Zootaxa, 3441(1), 36-46 (2006)
376	H. belopolskyi group	Krizanauskiene_et_al_2012_03	Krizanauskiene_et_al_2012_03	GRW01	Haemoproteus nucleocondensus	Europe	Eastern Europe	Russia	Acrocephalus arundinaceus	Acrocephalidae	Passeriformes	CTACTGGAGCTACATTTGTTTTTATTTTAACTTACTTACATATTTTAAGAGGATTAAATTACTCATATTCATACTTACCTTTATCATGGATATCTGGACTATTAATATTCTTAATTTCTATTGTTACTGCTTTTATGGGTTATGTATTACCTTGGGGTCAAATGAGTTTCTGGGGTGCAACCGTTATTACTAATTTATTATATTTTATTCCTGGACTTGTATCATGGATTTGTGGTGGATATACTATTAGTGATCCAACCTTAAAAAGATTCTTTGTATTACATTTTATATTTCCATTTATAGCCTTATGTATTGTTTTTATACATATATTCTTCTTACACTTACAAGGTAGCTCTAATCCTTTAGGATATGATACAGCTTTAAAAATACCTTTCTATC…	478	Križanauskienė, A., Iezhova, T. A., Palinauskas, V., Chernetsov, N., & Valkiūnas, G.	Haemoproteus nucleocondensus n. sp.(Haemosporida, Haemoproteidae) from a Eurasian songbird, the Great Reed Warbler Acrocephalus arundinaceus	Zootaxa, 3441(1), 36-46 (2006)
377	H. belopolskyi group	Krizanauskiene_et_al_2012_04	Krizanauskiene_et_al_2012_04	GRW01	Haemoproteus nucleocondensus	Europe	Eastern Europe	Russia	Acrocephalus arundinaceus	Acrocephalidae	Passeriformes	CTACTGGAGCTACATTTGTTTTTATTTTAACTTACTTACATATTTTAAGAGGATTAAATTACTCATATTCATACTTACCTTTATCATGGATATCTGGACTATTAATATTCTTAATTTCTATTGTTACTGCTTTTATGGGTTATGTATTACCTTGGGGTCAAATGAGTTTCTGGGGTGCAACCGTTATTACTAATTTATTATATTTTATTCCTGGACTTGTATCATGGATTTGTGGTGGATATACTATTAGTGATCCAACCTTAAAAAGATTCTTTGTATTACATTTTATATTTCCATTTATAGCCTTATGTATTGTTTTTATACATATATTCTTCTTACACTTACAAGGTAGCTCTAATCCTTTAGGATATGATACAGCTTTAAAAATACCTTTCTATC…	478	Križanauskienė, A., Iezhova, T. A., Palinauskas, V., Chernetsov, N., & Valkiūnas, G.	Haemoproteus nucleocondensus n. sp.(Haemosporida, Haemoproteidae) from a Eurasian songbird, the Great Reed Warbler Acrocephalus arundinaceus	Zootaxa, 3441(1), 36-46 (2006)
378	H. belopolskyi group	Valkiunas_et_al_2013a_02	Valkiunas_et_al_2013a_02	GRW01	Haemoproteus nucleocondensus	Europe	Eastern Europe	Russia	Acrocephalus arundinaceus	Acrocephalidae	Passeriformes	CTACTGGAGCTACATTTGTTTTTATTTTAACTTACTTACATATTTTAAGAGGATTAAATTACTCATATTCATACTTACCTTTATCATGGATATCTGGACTATTAATATTCTTAATTTCTATTGTTACTGCTTTTATGGGTTATGTATTACCTTGGGGTCAAATGAGTTTCTGGGGTGCAACCGTTATTACTAATTTATTATATTTTATTCCTGGACTTGTATCATGGATTTGTGGTGGATATACTATTAGTGATCCAACCTTAAAAAGATTCTTTGTATTACATTTTATATTTCCATTTATAGCCTTATGTATTGTTTTTATACATATATTCTTCTTACACTTACAAGGTAGCTCTAATCCTTTAGGATATGATACAGCTTTAAAAATACCTTTCTATC…	478	Valkiūnas, G., Palinauskas, V., Križanauskienė, A., Bernotienė, R., Kazlauskienė, R., & Iezhova, T. A.	Further observations on in vitro hybridization of hemosporidian parasites: patterns of ookinete development in Haemoproteus spp.	The Journal of parasitology, 99(1), 124-136 (2013)
379	H. belopolskyi group	Sorensen_et_al_2016_01	Sorensen_et_al_2016_01	GRW01	Haemoproteus nucleocondensus	Africa	Eastern Africa	Zambia	Acrocephalus arundinaceus	Acrocephalidae	Passeriformes	CTACTGGAGCTACATTTGTTTTTATTTTAACTTACTTACATATTTTAAGAGGATTAAATTACTCATATTCATACTTACCTTTATCATGGATATCTGGACTATTAATATTCTTAATTTCTATTGTTACTGCTTTTATGGGTTATGTATTACCTTGGGGTCAAATGAGTTTCTGGGGTGCAACCGTTATTACTAATTTATTATATTTTATTCCTGGACTTGTATCATGGATTTGTGGTGGATATACTATTAGTGATCCAACCTTAAAAAGATTCTTTGTATTACATTTTATATTTCCATTTATAGCCTTATGTATTGTTTTTATACATATATTCTTCTTACACTTACAAGGTAGCTCTAATCCTTTAGGATATGATACAGCTTTAAAAATACCTTTCTATC…	478	Sorensen, M. C., Asghar, M., Bensch, S., Fairhurst, G. D., Jenni‐Eiermann, S., & Spottiswoode, C. N.	A rare study from the wintering grounds provides insight into the costs of malaria infection for migratory birds	Journal of Avian Biology, 47(4), 575-582 (2016)
380	H. belopolskyi group	Sorensen_et_al_2016_02	Sorensen_et_al_2016_02	GRW01	Haemoproteus nucleocondensus	Africa	Eastern Africa	Zambia	Acrocephalus arundinaceus	Acrocephalidae	Passeriformes	CTACTGGAGCTACATTTGTTTTTATTTTAACTTACTTACATATTTTAAGAGGATTAAATTACTCATATTCATACTTACCTTTATCATGGATATCTGGACTATTAATATTCTTAATTTCTATTGTTACTGCTTTTATGGGTTATGTATTACCTTGGGGTCAAATGAGTTTCTGGGGTGCAACCGTTATTACTAATTTATTATATTTTATTCCTGGACTTGTATCATGGATTTGTGGTGGATATACTATTAGTGATCCAACCTTAAAAAGATTCTTTGTATTACATTTTATATTTCCATTTATAGCCTTATGTATTGTTTTTATACATATATTCTTCTTACACTTACAAGGTAGCTCTAATCCTTTAGGATATGATACAGCTTTAAAAATACCTTTCTATC…	478	Sorensen, M. C., Asghar, M., Bensch, S., Fairhurst, G. D., Jenni‐Eiermann, S., & Spottiswoode, C. N.	A rare study from the wintering grounds provides insight into the costs of malaria infection for migratory birds	Journal of Avian Biology, 47(4), 575-582 (2016)
381	H. belopolskyi group	Sorensen_et_al_2016_03	Sorensen_et_al_2016_03	GRW01	Haemoproteus nucleocondensus	Africa	Eastern Africa	Zambia	Acrocephalus arundinaceus	Acrocephalidae	Passeriformes	CTACTGGAGCTACATTTGTTTTTATTTTAACTTACTTACATATTTTAAGAGGATTAAATTACTCATATTCATACTTACCTTTATCATGGATATCTGGACTATTAATATTCTTAATTTCTATTGTTACTGCTTTTATGGGTTATGTATTACCTTGGGGTCAAATGAGTTTCTGGGGTGCAACCGTTATTACTAATTTATTATATTTTATTCCTGGACTTGTATCATGGATTTGTGGTGGATATACTATTAGTGATCCAACCTTAAAAAGATTCTTTGTATTACATTTTATATTTCCATTTATAGCCTTATGTATTGTTTTTATACATATATTCTTCTTACACTTACAAGGTAGCTCTAATCCTTTAGGATATGATACAGCTTTAAAAATACCTTTCTATC…	478	Sorensen, M. C., Asghar, M., Bensch, S., Fairhurst, G. D., Jenni‐Eiermann, S., & Spottiswoode, C. N.	A rare study from the wintering grounds provides insight into the costs of malaria infection for migratory birds	Journal of Avian Biology, 47(4), 575-582 (2016)
382	H. belopolskyi group	Sorensen_et_al_2016_04	Sorensen_et_al_2016_04	GRW01	Haemoproteus nucleocondensus	Africa	Eastern Africa	Zambia	Acrocephalus arundinaceus	Acrocephalidae	Passeriformes	CTACTGGAGCTACATTTGTTTTTATTTTAACTTACTTACATATTTTAAGAGGATTAAATTACTCATATTCATACTTACCTTTATCATGGATATCTGGACTATTAATATTCTTAATTTCTATTGTTACTGCTTTTATGGGTTATGTATTACCTTGGGGTCAAATGAGTTTCTGGGGTGCAACCGTTATTACTAATTTATTATATTTTATTCCTGGACTTGTATCATGGATTTGTGGTGGATATACTATTAGTGATCCAACCTTAAAAAGATTCTTTGTATTACATTTTATATTTCCATTTATAGCCTTATGTATTGTTTTTATACATATATTCTTCTTACACTTACAAGGTAGCTCTAATCCTTTAGGATATGATACAGCTTTAAAAATACCTTTCTATC…	478	Sorensen, M. C., Asghar, M., Bensch, S., Fairhurst, G. D., Jenni‐Eiermann, S., & Spottiswoode, C. N.	A rare study from the wintering grounds provides insight into the costs of malaria infection for migratory birds	Journal of Avian Biology, 47(4), 575-582 (2016)
383	H. belopolskyi group	Sorensen_et_al_2016_05	Sorensen_et_al_2016_05	GRW01	Haemoproteus nucleocondensus	Africa	Eastern Africa	Zambia	Acrocephalus arundinaceus	Acrocephalidae	Passeriformes	CTACTGGAGCTACATTTGTTTTTATTTTAACTTACTTACATATTTTAAGAGGATTAAATTACTCATATTCATACTTACCTTTATCATGGATATCTGGACTATTAATATTCTTAATTTCTATTGTTACTGCTTTTATGGGTTATGTATTACCTTGGGGTCAAATGAGTTTCTGGGGTGCAACCGTTATTACTAATTTATTATATTTTATTCCTGGACTTGTATCATGGATTTGTGGTGGATATACTATTAGTGATCCAACCTTAAAAAGATTCTTTGTATTACATTTTATATTTCCATTTATAGCCTTATGTATTGTTTTTATACATATATTCTTCTTACACTTACAAGGTAGCTCTAATCCTTTAGGATATGATACAGCTTTAAAAATACCTTTCTATC…	478	Sorensen, M. C., Asghar, M., Bensch, S., Fairhurst, G. D., Jenni‐Eiermann, S., & Spottiswoode, C. N.	A rare study from the wintering grounds provides insight into the costs of malaria infection for migratory birds	Journal of Avian Biology, 47(4), 575-582 (2016)
384	H. belopolskyi group	Sorensen_et_al_2016_06	Sorensen_et_al_2016_06	GRW01	Haemoproteus nucleocondensus	Africa	Eastern Africa	Zambia	Acrocephalus arundinaceus	Acrocephalidae	Passeriformes	CTACTGGAGCTACATTTGTTTTTATTTTAACTTACTTACATATTTTAAGAGGATTAAATTACTCATATTCATACTTACCTTTATCATGGATATCTGGACTATTAATATTCTTAATTTCTATTGTTACTGCTTTTATGGGTTATGTATTACCTTGGGGTCAAATGAGTTTCTGGGGTGCAACCGTTATTACTAATTTATTATATTTTATTCCTGGACTTGTATCATGGATTTGTGGTGGATATACTATTAGTGATCCAACCTTAAAAAGATTCTTTGTATTACATTTTATATTTCCATTTATAGCCTTATGTATTGTTTTTATACATATATTCTTCTTACACTTACAAGGTAGCTCTAATCCTTTAGGATATGATACAGCTTTAAAAATACCTTTCTATC…	478	Sorensen, M. C., Asghar, M., Bensch, S., Fairhurst, G. D., Jenni‐Eiermann, S., & Spottiswoode, C. N.	A rare study from the wintering grounds provides insight into the costs of malaria infection for migratory birds	Journal of Avian Biology, 47(4), 575-582 (2016)
385	H. belopolskyi group	Sorensen_et_al_2016_07	Sorensen_et_al_2016_07	GRW01	Haemoproteus nucleocondensus	Africa	Eastern Africa	Zambia	Acrocephalus arundinaceus	Acrocephalidae	Passeriformes	CTACTGGAGCTACATTTGTTTTTATTTTAACTTACTTACATATTTTAAGAGGATTAAATTACTCATATTCATACTTACCTTTATCATGGATATCTGGACTATTAATATTCTTAATTTCTATTGTTACTGCTTTTATGGGTTATGTATTACCTTGGGGTCAAATGAGTTTCTGGGGTGCAACCGTTATTACTAATTTATTATATTTTATTCCTGGACTTGTATCATGGATTTGTGGTGGATATACTATTAGTGATCCAACCTTAAAAAGATTCTTTGTATTACATTTTATATTTCCATTTATAGCCTTATGTATTGTTTTTATACATATATTCTTCTTACACTTACAAGGTAGCTCTAATCCTTTAGGATATGATACAGCTTTAAAAATACCTTTCTATC…	478	Sorensen, M. C., Asghar, M., Bensch, S., Fairhurst, G. D., Jenni‐Eiermann, S., & Spottiswoode, C. N.	A rare study from the wintering grounds provides insight into the costs of malaria infection for migratory birds	Journal of Avian Biology, 47(4), 575-582 (2016)
386	H. belopolskyi group	Sorensen_et_al_2016_08	Sorensen_et_al_2016_08	GRW01	Haemoproteus nucleocondensus	Africa	Eastern Africa	Zambia	Acrocephalus arundinaceus	Acrocephalidae	Passeriformes	CTACTGGAGCTACATTTGTTTTTATTTTAACTTACTTACATATTTTAAGAGGATTAAATTACTCATATTCATACTTACCTTTATCATGGATATCTGGACTATTAATATTCTTAATTTCTATTGTTACTGCTTTTATGGGTTATGTATTACCTTGGGGTCAAATGAGTTTCTGGGGTGCAACCGTTATTACTAATTTATTATATTTTATTCCTGGACTTGTATCATGGATTTGTGGTGGATATACTATTAGTGATCCAACCTTAAAAAGATTCTTTGTATTACATTTTATATTTCCATTTATAGCCTTATGTATTGTTTTTATACATATATTCTTCTTACACTTACAAGGTAGCTCTAATCCTTTAGGATATGATACAGCTTTAAAAATACCTTTCTATC…	478	Sorensen, M. C., Asghar, M., Bensch, S., Fairhurst, G. D., Jenni‐Eiermann, S., & Spottiswoode, C. N.	A rare study from the wintering grounds provides insight into the costs of malaria infection for migratory birds	Journal of Avian Biology, 47(4), 575-582 (2016)
387	H. belopolskyi group	Sorensen_et_al_2016_09	Sorensen_et_al_2016_09	GRW01	Haemoproteus nucleocondensus	Africa	Eastern Africa	Zambia	Acrocephalus arundinaceus	Acrocephalidae	Passeriformes	CTACTGGAGCTACATTTGTTTTTATTTTAACTTACTTACATATTTTAAGAGGATTAAATTACTCATATTCATACTTACCTTTATCATGGATATCTGGACTATTAATATTCTTAATTTCTATTGTTACTGCTTTTATGGGTTATGTATTACCTTGGGGTCAAATGAGTTTCTGGGGTGCAACCGTTATTACTAATTTATTATATTTTATTCCTGGACTTGTATCATGGATTTGTGGTGGATATACTATTAGTGATCCAACCTTAAAAAGATTCTTTGTATTACATTTTATATTTCCATTTATAGCCTTATGTATTGTTTTTATACATATATTCTTCTTACACTTACAAGGTAGCTCTAATCCTTTAGGATATGATACAGCTTTAAAAATACCTTTCTATC…	478	Sorensen, M. C., Asghar, M., Bensch, S., Fairhurst, G. D., Jenni‐Eiermann, S., & Spottiswoode, C. N.	A rare study from the wintering grounds provides insight into the costs of malaria infection for migratory birds	Journal of Avian Biology, 47(4), 575-582 (2016)
388	H. belopolskyi group	Sorensen_et_al_2016_10	Sorensen_et_al_2016_10	GRW01	Haemoproteus nucleocondensus	Africa	Eastern Africa	Zambia	Acrocephalus arundinaceus	Acrocephalidae	Passeriformes	CTACTGGAGCTACATTTGTTTTTATTTTAACTTACTTACATATTTTAAGAGGATTAAATTACTCATATTCATACTTACCTTTATCATGGATATCTGGACTATTAATATTCTTAATTTCTATTGTTACTGCTTTTATGGGTTATGTATTACCTTGGGGTCAAATGAGTTTCTGGGGTGCAACCGTTATTACTAATTTATTATATTTTATTCCTGGACTTGTATCATGGATTTGTGGTGGATATACTATTAGTGATCCAACCTTAAAAAGATTCTTTGTATTACATTTTATATTTCCATTTATAGCCTTATGTATTGTTTTTATACATATATTCTTCTTACACTTACAAGGTAGCTCTAATCCTTTAGGATATGATACAGCTTTAAAAATACCTTTCTATC…	478	Sorensen, M. C., Asghar, M., Bensch, S., Fairhurst, G. D., Jenni‐Eiermann, S., & Spottiswoode, C. N.	A rare study from the wintering grounds provides insight into the costs of malaria infection for migratory birds	Journal of Avian Biology, 47(4), 575-582 (2016)
389	H. belopolskyi group	Sorensen_et_al_2016_11	Sorensen_et_al_2016_11	GRW01	Haemoproteus nucleocondensus	Africa	Eastern Africa	Zambia	Acrocephalus arundinaceus	Acrocephalidae	Passeriformes	CTACTGGAGCTACATTTGTTTTTATTTTAACTTACTTACATATTTTAAGAGGATTAAATTACTCATATTCATACTTACCTTTATCATGGATATCTGGACTATTAATATTCTTAATTTCTATTGTTACTGCTTTTATGGGTTATGTATTACCTTGGGGTCAAATGAGTTTCTGGGGTGCAACCGTTATTACTAATTTATTATATTTTATTCCTGGACTTGTATCATGGATTTGTGGTGGATATACTATTAGTGATCCAACCTTAAAAAGATTCTTTGTATTACATTTTATATTTCCATTTATAGCCTTATGTATTGTTTTTATACATATATTCTTCTTACACTTACAAGGTAGCTCTAATCCTTTAGGATATGATACAGCTTTAAAAATACCTTTCTATC…	478	Sorensen, M. C., Asghar, M., Bensch, S., Fairhurst, G. D., Jenni‐Eiermann, S., & Spottiswoode, C. N.	A rare study from the wintering grounds provides insight into the costs of malaria infection for migratory birds	Journal of Avian Biology, 47(4), 575-582 (2016)
390	H. belopolskyi group	Sorensen_et_al_2016_12	Sorensen_et_al_2016_12	GRW01	Haemoproteus nucleocondensus	Africa	Eastern Africa	Zambia	Acrocephalus arundinaceus	Acrocephalidae	Passeriformes	CTACTGGAGCTACATTTGTTTTTATTTTAACTTACTTACATATTTTAAGAGGATTAAATTACTCATATTCATACTTACCTTTATCATGGATATCTGGACTATTAATATTCTTAATTTCTATTGTTACTGCTTTTATGGGTTATGTATTACCTTGGGGTCAAATGAGTTTCTGGGGTGCAACCGTTATTACTAATTTATTATATTTTATTCCTGGACTTGTATCATGGATTTGTGGTGGATATACTATTAGTGATCCAACCTTAAAAAGATTCTTTGTATTACATTTTATATTTCCATTTATAGCCTTATGTATTGTTTTTATACATATATTCTTCTTACACTTACAAGGTAGCTCTAATCCTTTAGGATATGATACAGCTTTAAAAATACCTTTCTATC…	478	Sorensen, M. C., Asghar, M., Bensch, S., Fairhurst, G. D., Jenni‐Eiermann, S., & Spottiswoode, C. N.	A rare study from the wintering grounds provides insight into the costs of malaria infection for migratory birds	Journal of Avian Biology, 47(4), 575-582 (2016)
391	H. belopolskyi group	Sorensen_et_al_2016_13	Sorensen_et_al_2016_13	GRW01	Haemoproteus nucleocondensus	Africa	Eastern Africa	Zambia	Acrocephalus arundinaceus	Acrocephalidae	Passeriformes	CTACTGGAGCTACATTTGTTTTTATTTTAACTTACTTACATATTTTAAGAGGATTAAATTACTCATATTCATACTTACCTTTATCATGGATATCTGGACTATTAATATTCTTAATTTCTATTGTTACTGCTTTTATGGGTTATGTATTACCTTGGGGTCAAATGAGTTTCTGGGGTGCAACCGTTATTACTAATTTATTATATTTTATTCCTGGACTTGTATCATGGATTTGTGGTGGATATACTATTAGTGATCCAACCTTAAAAAGATTCTTTGTATTACATTTTATATTTCCATTTATAGCCTTATGTATTGTTTTTATACATATATTCTTCTTACACTTACAAGGTAGCTCTAATCCTTTAGGATATGATACAGCTTTAAAAATACCTTTCTATC…	478	Sorensen, M. C., Asghar, M., Bensch, S., Fairhurst, G. D., Jenni‐Eiermann, S., & Spottiswoode, C. N.	A rare study from the wintering grounds provides insight into the costs of malaria infection for migratory birds	Journal of Avian Biology, 47(4), 575-582 (2016)
392	H. belopolskyi group	Sorensen_et_al_2016_14	Sorensen_et_al_2016_14	GRW01	Haemoproteus nucleocondensus	Africa	Eastern Africa	Zambia	Acrocephalus arundinaceus	Acrocephalidae	Passeriformes	CTACTGGAGCTACATTTGTTTTTATTTTAACTTACTTACATATTTTAAGAGGATTAAATTACTCATATTCATACTTACCTTTATCATGGATATCTGGACTATTAATATTCTTAATTTCTATTGTTACTGCTTTTATGGGTTATGTATTACCTTGGGGTCAAATGAGTTTCTGGGGTGCAACCGTTATTACTAATTTATTATATTTTATTCCTGGACTTGTATCATGGATTTGTGGTGGATATACTATTAGTGATCCAACCTTAAAAAGATTCTTTGTATTACATTTTATATTTCCATTTATAGCCTTATGTATTGTTTTTATACATATATTCTTCTTACACTTACAAGGTAGCTCTAATCCTTTAGGATATGATACAGCTTTAAAAATACCTTTCTATC…	478	Sorensen, M. C., Asghar, M., Bensch, S., Fairhurst, G. D., Jenni‐Eiermann, S., & Spottiswoode, C. N.	A rare study from the wintering grounds provides insight into the costs of malaria infection for migratory birds	Journal of Avian Biology, 47(4), 575-582 (2016)
393	H. belopolskyi group	Sorensen_et_al_2016_15	Sorensen_et_al_2016_15	GRW01	Haemoproteus nucleocondensus	Africa	Eastern Africa	Zambia	Acrocephalus arundinaceus	Acrocephalidae	Passeriformes	CTACTGGAGCTACATTTGTTTTTATTTTAACTTACTTACATATTTTAAGAGGATTAAATTACTCATATTCATACTTACCTTTATCATGGATATCTGGACTATTAATATTCTTAATTTCTATTGTTACTGCTTTTATGGGTTATGTATTACCTTGGGGTCAAATGAGTTTCTGGGGTGCAACCGTTATTACTAATTTATTATATTTTATTCCTGGACTTGTATCATGGATTTGTGGTGGATATACTATTAGTGATCCAACCTTAAAAAGATTCTTTGTATTACATTTTATATTTCCATTTATAGCCTTATGTATTGTTTTTATACATATATTCTTCTTACACTTACAAGGTAGCTCTAATCCTTTAGGATATGATACAGCTTTAAAAATACCTTTCTATC…	478	Sorensen, M. C., Asghar, M., Bensch, S., Fairhurst, G. D., Jenni‐Eiermann, S., & Spottiswoode, C. N.	A rare study from the wintering grounds provides insight into the costs of malaria infection for migratory birds	Journal of Avian Biology, 47(4), 575-582 (2016)
394	H. belopolskyi group	Sorensen_et_al_2016_16	Sorensen_et_al_2016_16	GRW01	Haemoproteus nucleocondensus	Africa	Eastern Africa	Zambia	Acrocephalus arundinaceus	Acrocephalidae	Passeriformes	CTACTGGAGCTACATTTGTTTTTATTTTAACTTACTTACATATTTTAAGAGGATTAAATTACTCATATTCATACTTACCTTTATCATGGATATCTGGACTATTAATATTCTTAATTTCTATTGTTACTGCTTTTATGGGTTATGTATTACCTTGGGGTCAAATGAGTTTCTGGGGTGCAACCGTTATTACTAATTTATTATATTTTATTCCTGGACTTGTATCATGGATTTGTGGTGGATATACTATTAGTGATCCAACCTTAAAAAGATTCTTTGTATTACATTTTATATTTCCATTTATAGCCTTATGTATTGTTTTTATACATATATTCTTCTTACACTTACAAGGTAGCTCTAATCCTTTAGGATATGATACAGCTTTAAAAATACCTTTCTATC…	478	Sorensen, M. C., Asghar, M., Bensch, S., Fairhurst, G. D., Jenni‐Eiermann, S., & Spottiswoode, C. N.	A rare study from the wintering grounds provides insight into the costs of malaria infection for migratory birds	Journal of Avian Biology, 47(4), 575-582 (2016)
395	H. belopolskyi group	Sorensen_et_al_2016_17	Sorensen_et_al_2016_17	GRW01	Haemoproteus nucleocondensus	Africa	Eastern Africa	Zambia	Acrocephalus arundinaceus	Acrocephalidae	Passeriformes	CTACTGGAGCTACATTTGTTTTTATTTTAACTTACTTACATATTTTAAGAGGATTAAATTACTCATATTCATACTTACCTTTATCATGGATATCTGGACTATTAATATTCTTAATTTCTATTGTTACTGCTTTTATGGGTTATGTATTACCTTGGGGTCAAATGAGTTTCTGGGGTGCAACCGTTATTACTAATTTATTATATTTTATTCCTGGACTTGTATCATGGATTTGTGGTGGATATACTATTAGTGATCCAACCTTAAAAAGATTCTTTGTATTACATTTTATATTTCCATTTATAGCCTTATGTATTGTTTTTATACATATATTCTTCTTACACTTACAAGGTAGCTCTAATCCTTTAGGATATGATACAGCTTTAAAAATACCTTTCTATC…	478	Sorensen, M. C., Asghar, M., Bensch, S., Fairhurst, G. D., Jenni‐Eiermann, S., & Spottiswoode, C. N.	A rare study from the wintering grounds provides insight into the costs of malaria infection for migratory birds	Journal of Avian Biology, 47(4), 575-582 (2016)
396	H. belopolskyi group	Rojo_et_al_2015_01	Rojo_et_al_2015_01	GRW01	Haemoproteus nucleocondensus	Europe	Southern Europe	Spain	Cinclus cinclus	Cinclidae	Passeriformes	CTACTGGAGCTACATTTGTTTTTATTTTAACTTACTTACATATTTTAAGAGGATTAAATTACTCATATTCATACTTACCTTTATCATGGATATCTGGACTATTAATATTCTTAATTTCTATTGTTACTGCTTTTATGGGTTATGTATTACCTTGGGGTCAAATGAGTTTCTGGGGTGCAACCGTTATTACTAATTTATTATATTTTATTCCTGGACTTGTATCATGGATTTGTGGTGGATATACTATTAGTGATCCAACCTTAAAAAGATTCTTTGTATTACATTTTATATTTCCATTTATAGCCTTATGTATTGTTTTTATACATATATTCTTCTTACACTTACAAGGTAGCTCTAATCCTTTAGGATATGATACAGCTTTAAAAATACCTTTCTATC…	478	Rojo, M. Á., Hernández, M. Á., Campos, F., Santamaría, T., Dias, S., & Casanueva, P.	The Iberian Peninsula is an area of infection by Haemoproteus payevskyi and Haemoproteus nucleocondensus for the white-throated dipper Cinclus cinclus	Ardeola, 62(2), 373-382 (2015)
397	H. belopolskyi group	Rojo_et_al_2015_02	Rojo_et_al_2015_02	GRW01	Haemoproteus nucleocondensus	Europe	Southern Europe	Spain	Cinclus cinclus	Cinclidae	Passeriformes	CTACTGGAGCTACATTTGTTTTTATTTTAACTTACTTACATATTTTAAGAGGATTAAATTACTCATATTCATACTTACCTTTATCATGGATATCTGGACTATTAATATTCTTAATTTCTATTGTTACTGCTTTTATGGGTTATGTATTACCTTGGGGTCAAATGAGTTTCTGGGGTGCAACCGTTATTACTAATTTATTATATTTTATTCCTGGACTTGTATCATGGATTTGTGGTGGATATACTATTAGTGATCCAACCTTAAAAAGATTCTTTGTATTACATTTTATATTTCCATTTATAGCCTTATGTATTGTTTTTATACATATATTCTTCTTACACTTACAAGGTAGCTCTAATCCTTTAGGATATGATACAGCTTTAAAAATACCTTTCTATC…	478	Rojo, M. Á., Hernández, M. Á., Campos, F., Santamaría, T., Dias, S., & Casanueva, P.	The Iberian Peninsula is an area of infection by Haemoproteus payevskyi and Haemoproteus nucleocondensus for the white-throated dipper Cinclus cinclus	Ardeola, 62(2), 373-382 (2015)
398	H. belopolskyi group	Fairfield_et_al_2016_01	Fairfield_et_al_2016_01	GRW01	Haemoproteus nucleocondensus	Africa	Eastern Africa	Seychelles	Acrocephalus sechellensis	Acrocephalidae	Passeriformes	CTACTGGAGCTACATTTGTTTTTATTTTAACTTACTTACATATTTTAAGAGGATTAAATTACTCATATTCATACTTACCTTTATCATGGATATCTGGACTATTAATATTCTTAATTTCTATTGTTACTGCTTTTATGGGTTATGTATTACCTTGGGGTCAAATGAGTTTCTGGGGTGCAACCGTTATTACTAATTTATTATATTTTATTCCTGGACTTGTATCATGGATTTGTGGTGGATATACTATTAGTGATCCAACCTTAAAAAGATTCTTTGTATTACATTTTATATTTCCATTTATAGCCTTATGTATTGTTTTTATACATATATTCTTCTTACACTTACAAGGTAGCTCTAATCCTTTAGGATATGATACAGCTTTAAAAATACCTTTCTATC…	478	Fairfield, E. A., Hutchings, K., Gilroy, D. L., Kingma, S. A., Burke, T., Komdeur, J., & Richardson, D. S.	The impact of conservation-driven translocations on blood parasite prevalence in the Seychelles warbler	Scientific reports, 6(1), 1-8 (2016)
399	H. belopolskyi group	Fairfield_et_al_2016_02	Fairfield_et_al_2016_02	GRW01	Haemoproteus nucleocondensus	Africa	Eastern Africa	Seychelles	Acrocephalus sechellensis	Acrocephalidae	Passeriformes	CTACTGGAGCTACATTTGTTTTTATTTTAACTTACTTACATATTTTAAGAGGATTAAATTACTCATATTCATACTTACCTTTATCATGGATATCTGGACTATTAATATTCTTAATTTCTATTGTTACTGCTTTTATGGGTTATGTATTACCTTGGGGTCAAATGAGTTTCTGGGGTGCAACCGTTATTACTAATTTATTATATTTTATTCCTGGACTTGTATCATGGATTTGTGGTGGATATACTATTAGTGATCCAACCTTAAAAAGATTCTTTGTATTACATTTTATATTTCCATTTATAGCCTTATGTATTGTTTTTATACATATATTCTTCTTACACTTACAAGGTAGCTCTAATCCTTTAGGATATGATACAGCTTTAAAAATACCTTTCTATC…	478	Fairfield, E. A., Hutchings, K., Gilroy, D. L., Kingma, S. A., Burke, T., Komdeur, J., & Richardson, D. S.	The impact of conservation-driven translocations on blood parasite prevalence in the Seychelles warbler	Scientific reports, 6(1), 1-8 (2016)
400	H. belopolskyi group	Dimitrov_et_al_2018_19	Dimitrov_et_al_2018_19	GRW01	Haemoproteus nucleocondensus	Europe	Eastern Europe	Bulgaria	Acrocephalus arundinaceus	Acrocephalidae	Passeriformes	CTACTGGAGCTACATTTGTTTTTATTTTAACTTACTTACATATTTTAAGAGGATTAAATTACTCATATTCATACTTACCTTTATCATGGATATCTGGACTATTAATATTCTTAATTTCTATTGTTACTGCTTTTATGGGTTATGTATTACCTTGGGGTCAAATGAGTTTCTGGGGTGCAACCGTTATTACTAATTTATTATATTTTATTCCTGGACTTGTATCATGGATTTGTGGTGGATATACTATTAGTGATCCAACCTTAAAAAGATTCTTTGTATTACATTTTATATTTCCATTTATAGCCTTATGTATTGTTTTTATACATATATTCTTCTTACACTTACAAGGTAGCTCTAATCCTTTAGGATATGATACAGCTTTAAAAATACCTTTCTATC…	478	Dimitrov, D., Ilieva, M., Ivanova, K., Brlík, V. & Zehtindjiev, P.	Detecting local transmission of avian malaria and related haemosporidian parasites (Apicomlexa, Haemosporida) at a Special Protection Area of Natura 2000 network	Parasitology research, 117(7), 2187-2199 (2018)
401	H. belopolskyi group	AF254965	AF254965	GRW03	Haemoproteus sp.	Africa	Eastern Africa	Kenya	Acrocephalus arundinaceus	Acrocephalidae	Passeriformes	CTACTGGAGCTACATTTGTTTTTATTTTAACTTACTTACATATTTTAAGAGGATTAAATTACTCATATTCATACTTACCATTATCATGGATATCTGGATTATTAATATTCTTAATTTCTATTGTTACTGCTTTTATGGGTTATGTATTACCTTGGGGTCAAATGAGTTTCTGGGGTGCAACCGTTATTACTAATTTATTATATTTTATTCCTGGACTTGTTTCATGGATTTGTGGTGGATATACTATTAGTGATCCAACCTTAAAAAGATTCTTTGTATTACATTTTATATTTCCATTTATAGCCTTATGTATTGTTTTTATACATATATTCTTCTTACACTTACAAGGTAGCTCTAATCCTTTAGGATATGATACAGCTTTAAAAATACCTTTCTATC…	478	Bensch, S., Stjernman, M., Hasselquist, D., Östman, Ö., Hansson, B., Westerdahl, H. & Pinheiro, R.T.	Host specificity in avian blood parasites: a study of Plasmodium and Haemoproteus mitochondrial DNA amplified from birds	Proceedings of the Royal Society of London. Series B: Biological Sciences, 267(1452), 1583-1589 (2000)
402	H. belopolskyi group	MG976516	MG976516	GRW03	Haemoproteus sp.	Asia	Southern Asia	Iran	Acrocephalus stentoreus	Acrocephalidae	Passeriformes	CTACTGGAGCTACATTTGTTTTTATTTTAACTTACTTACATATTTTAAGAGGATTAAATTACTCATATTCATACTTACCATTATCATGGATATCTGGATTATTAATATTCTTAATTTCTATTGTTACTGCTTTTATGGGTTATGTATTACCTTGGGGTCAAATGAGTTTCTGGGGTGCAACCGTTATTACTAATTTATTATATTTTATTCCTGGACTTGTTTCATGGATTTGTGGTGGATATACTATTAGTGATCCAACCTTAAAAAGATTCTTTGTATTACATTTTATATTTCCATTTATAGCCTTATGTATTGTTTTTATACATATATTCTTCTTACACTTACAAGGTAGCTCTAATCCTTTAGGATATGATACAGCTTTAAAAATACCTTTCTATC…	478	Nourani, L., Aliabadian, M., Mirshamsi, O. & Dinparast Djadid, N.	Molecular detection and genetic diversity of avian haemosporidian parasites in Iran	PLOS ONE 13 (11), e0206638 (2018)
403	H. belopolskyi group	MG976517	MG976517	GRW03	Haemoproteus sp.	Asia	Southern Asia	Iran	Acrocephalus stentoreus	Acrocephalidae	Passeriformes	CTACTGGAGCTACATTTGTTTTTATTTTAACTTACTTACATATTTTAAGAGGATTAAATTACTCATATTCATACTTACCATTATCATGGATATCTGGATTATTAATATTCTTAATTTCTATTGTTACTGCTTTTATGGGTTATGTATTACCTTGGGGTCAAATGAGTTTCTGGGGTGCAACCGTTATTACTAATTTATTATATTTTATTCCTGGACTTGTTTCATGGATTTGTGGTGGATATACTATTAGTGATCCAACCTTAAAAAGATTCTTTGTATTACATTTTATATTTCCATTTATAGCCTTATGTATTGTTTTTATACATATATTCTTCTTACACTTACAAGGTAGCTCTAATCCTTTAGGATATGATACAGCTTTAAAAATACCTTTCTATC…	478	Nourani, L., Aliabadian, M., Mirshamsi, O. & Dinparast Djadid, N.	Molecular detection and genetic diversity of avian haemosporidian parasites in Iran	PLOS ONE 13 (11), e0206638 (2018)
404	H. belopolskyi group	MG976518	MG976518	GRW03	Haemoproteus sp.	Asia	Southern Asia	Iran	Acrocephalus stentoreus	Acrocephalidae	Passeriformes	CTACTGGAGCTACATTTGTTTTTATTTTAACTTACTTACATATTTTAAGAGGATTAAATTACTCATATTCATACTTACCATTATCATGGATATCTGGATTATTAATATTCTTAATTTCTATTGTTACTGCTTTTATGGGTTATGTATTACCTTGGGGTCAAATGAGTTTCTGGGGTGCAACCGTTATTACTAATTTATTATATTTTATTCCTGGACTTGTTTCATGGATTTGTGGTGGATATACTATTAGTGATCCAACCTTAAAAAGATTCTTTGTATTACATTTTATATTTCCATTTATAGCCTTATGTATTGTTTTTATACATATATTCTTCTTACACTTACAAGGTAGCTCTAATCCTTTAGGATATGATACAGCTTTAAAAATACCTTTCTATC…	478	Nourani, L., Aliabadian, M., Mirshamsi, O. & Dinparast Djadid, N.	Molecular detection and genetic diversity of avian haemosporidian parasites in Iran	PLOS ONE 13 (11), e0206638 (2018)
405	H. belopolskyi group	Hellgren_et_al_2007b_032	Hellgren_et_al_2007b_032	GRW03	Haemoproteus sp.	Europe	Eastern Europe	Bulgaria	Acrocephalus arundinaceus	Acrocephalidae	Passeriformes	CTACTGGAGCTACATTTGTTTTTATTTTAACTTACTTACATATTTTAAGAGGATTAAATTACTCATATTCATACTTACCATTATCATGGATATCTGGATTATTAATATTCTTAATTTCTATTGTTACTGCTTTTATGGGTTATGTATTACCTTGGGGTCAAATGAGTTTCTGGGGTGCAACCGTTATTACTAATTTATTATATTTTATTCCTGGACTTGTTTCATGGATTTGTGGTGGATATACTATTAGTGATCCAACCTTAAAAAGATTCTTTGTATTACATTTTATATTTCCATTTATAGCCTTATGTATTGTTTTTATACATATATTCTTCTTACACTTACAAGGTAGCTCTAATCCTTTAGGATATGATACAGCTTTAAAAATACCTTTCTATC…	478	Hellgren, O., Križanauskienė, A., Valkiūnas, G. & Bensch, S.	Diversity and phylogeny of mitochondrial cytochrome B lineages from six morphospecies of avian Haemoproteus (Haemosporida: Haemoproteidae)	J. Parasitol. 93 (4), 889-896 (2007)
406	H. belopolskyi group	Zehtindjiev_et_al_2008_20	Zehtindjiev_et_al_2008_20	GRW03	Haemoproteus sp.	Europe	Eastern Europe	Bulgaria	Acrocephalus arundinaceus	Acrocephalidae	Passeriformes	CTACTGGAGCTACATTTGTTTTTATTTTAACTTACTTACATATTTTAAGAGGATTAAATTACTCATATTCATACTTACCATTATCATGGATATCTGGATTATTAATATTCTTAATTTCTATTGTTACTGCTTTTATGGGTTATGTATTACCTTGGGGTCAAATGAGTTTCTGGGGTGCAACCGTTATTACTAATTTATTATATTTTATTCCTGGACTTGTTTCATGGATTTGTGGTGGATATACTATTAGTGATCCAACCTTAAAAAGATTCTTTGTATTACATTTTATATTTCCATTTATAGCCTTATGTATTGTTTTTATACATATATTCTTCTTACACTTACAAGGTAGCTCTAATCCTTTAGGATATGATACAGCTTTAAAAATACCTTTCTATC…	478	Zehtindjiev, P., Ilieva, M., Westerdahl, H., Hansson, B., Valkiūnas, G., & Bensch, S.	Dynamics of parasitemia of malaria parasites in a naturally and experimentally infected migratory songbird, the great reed warbler Acrocephalus arundinaceus	Experimental parasitology, 119(1), 99-110 (2008)
407	H. belopolskyi group	Dimitrov_et_al_2010	Dimitrov_et_al_2010	GRW03	Haemoproteus sp.	Europe	Eastern Europe	Bulgaria	Acrocephalus arundinaceus	Acrocephalidae	Passeriformes	CTACTGGAGCTACATTTGTTTTTATTTTAACTTACTTACATATTTTAAGAGGATTAAATTACTCATATTCATACTTACCATTATCATGGATATCTGGATTATTAATATTCTTAATTTCTATTGTTACTGCTTTTATGGGTTATGTATTACCTTGGGGTCAAATGAGTTTCTGGGGTGCAACCGTTATTACTAATTTATTATATTTTATTCCTGGACTTGTTTCATGGATTTGTGGTGGATATACTATTAGTGATCCAACCTTAAAAAGATTCTTTGTATTACATTTTATATTTCCATTTATAGCCTTATGTATTGTTTTTATACATATATTCTTCTTACACTTACAAGGTAGCTCTAATCCTTTAGGATATGATACAGCTTTAAAAATACCTTTCTATC…	478	Dimitrov, D., Zehtindjiev, P. & Bensch, S.	Genetic diversity of avian blood parasites in SE Europe: Cytochrome b lineages of the genera Plasmodium and Haemoproteus (Haemosporida) from Bulgaria	Acta Parasitol. 55 (3), 201-209 (2010)
408	H. belopolskyi group	DQ368346	DQ368346	GRW05	Haemoproteus sp.	Europe	Northern Europe	Sweden	Acrocephalus arundinaceus	Acrocephalidae	Passeriformes	CTACTGGAGCTACATTTGTTTTCATTTTAACTTACTTACATATTTTAAGAGGATTAAATTACTCATATTCATACTTACCTTTATCATGGATATCTGGATTATTAATATTCTTAATTTCTATTGTTACTGCTTTTATGGGTTATGTATTACCTTGGGGTCAAATGAGTTTCTGGGGTGCAACCGTTATTACTAATTTGTTATATTTTATTCCTGGACTTGTATCATGGATTTGTGGTGGATATACTATTAGTGATCCAACCTTAAAAAGATTCTTTGTATTACATTTTATATTTCCATTTATAGCCTTATGTATTGTTTTTATACATATATTCTTCTTACACTTACAAGGTAGCTCTAATCCTTTAGGATATGATACAGCTTTAAAAATACCTTTCTATC…	478	Perez-Tris, J., Hellgren, O., Križanauskienė, A., Waldenström, J., Secondi, J., Bonneaud, C., Fjeldsa, J., Hasselquist, D. & Bensch, S.	Within-host speciation of malaria parasites	PLOS ONE 2 (2), E235 (2007)
409	H. belopolskyi group	KY768835	KY768835	GRW05	Haemoproteus sp.	Asia	Western Asia	Turkey	Acrocephalus arundinaceus	Acrocephalidae	Passeriformes	CTACTGGAGCTACATTTGTTTTCATTTTAACTTACTTACATATTTTAAGAGGATTAAATTACTCATATTCATACTTACCTTTATCATGGATATCTGGATTATTAATATTCTTAATTTCTATTGTTACTGCTTTTATGGGTTATGTATTACCTTGGGGTCAAATGAGTTTCTGGGGTGCAACCGTTATTACTAATTTGTTATATTTTATTCCTGGACTTGTATCATGGATTTGTGGTGGATATACTATTAGTGATCCAACCTTAAAAAGATTCTTTGTATTACATTTTATATTTCCATTTATAGCCTTATGTATTGTTTTTATACATATATTCTTCTTACACTTACAAGGTAGCTCTAATCCTTTAGGATATGATACAGCTTTAAAAATACCTTTCTATC…	478	Ciloglu, A., Ergen, A. G., Inci, A., Dik, B., Duzlu, O., Onder, D., Onder, Z., Yetismis, G., Bensch, S., Valkiūnas, G. & Yildirim, A.	Prevalence and genetic diversity of avian haemosporidian parasites at an intersection point of bird migration routes: Sultan Marshes National Park, Turkey	Acta Tropica, 105465 (2020)
410	H. belopolskyi group	KY768837	KY768837	GRW05	Haemoproteus sp.	Asia	Western Asia	Turkey	Acrocephalus arundinaceus	Acrocephalidae	Passeriformes	CTACTGGAGCTACATTTGTTTTCATTTTAACTTACTTACATATTTTAAGAGGATTAAATTACTCATATTCATACTTACCTTTATCATGGATATCTGGATTATTAATATTCTTAATTTCTATTGTTACTGCTTTTATGGGTTATGTATTACCTTGGGGTCAAATGAGTTTCTGGGGTGCAACCGTTATTACTAATTTGTTATATTTTATTCCTGGACTTGTATCATGGATTTGTGGTGGATATACTATTAGTGATCCAACCTTAAAAAGATTCTTTGTATTACATTTTATATTTCCATTTATAGCCTTATGTATTGTTTTTATACATATATTCTTCTTACACTTACAAGGTAGCTCTAATCCTTTAGGATATGATACAGCTTTAAAAATACCTTTCTATC…	478	Ciloglu, A., Ergen, A. G., Inci, A., Dik, B., Duzlu, O., Onder, D., Onder, Z., Yetismis, G., Bensch, S., Valkiūnas, G. & Yildirim, A.	Prevalence and genetic diversity of avian haemosporidian parasites at an intersection point of bird migration routes: Sultan Marshes National Park, Turkey	Acta Tropica, 105465 (2020)
411	H. belopolskyi group	KY768838	KY768838	GRW05	Haemoproteus sp.	Asia	Western Asia	Turkey	Acrocephalus arundinaceus	Acrocephalidae	Passeriformes	CTACTGGAGCTACATTTGTTTTCATTTTAACTTACTTACATATTTTAAGAGGATTAAATTACTCATATTCATACTTACCTTTATCATGGATATCTGGATTATTAATATTCTTAATTTCTATTGTTACTGCTTTTATGGGTTATGTATTACCTTGGGGTCAAATGAGTTTCTGGGGTGCAACCGTTATTACTAATTTGTTATATTTTATTCCTGGACTTGTATCATGGATTTGTGGTGGATATACTATTAGTGATCCAACCTTAAAAAGATTCTTTGTATTACATTTTATATTTCCATTTATAGCCTTATGTATTGTTTTTATACATATATTCTTCTTACACTTACAAGGTAGCTCTAATCCTTTAGGATATGATACAGCTTTAAAAATACCTTTCTATC…	478	Ciloglu, A., Ergen, A. G., Inci, A., Dik, B., Duzlu, O., Onder, D., Onder, Z., Yetismis, G., Bensch, S., Valkiūnas, G. & Yildirim, A.	Prevalence and genetic diversity of avian haemosporidian parasites at an intersection point of bird migration routes: Sultan Marshes National Park, Turkey	Acta Tropica, 105465 (2020)
412	H. belopolskyi group	KY768839	KY768839	GRW05	Haemoproteus sp.	Asia	Western Asia	Turkey	Acrocephalus arundinaceus	Acrocephalidae	Passeriformes	CTACTGGAGCTACATTTGTTTTCATTTTAACTTACTTACATATTTTAAGAGGATTAAATTACTCATATTCATACTTACCTTTATCATGGATATCTGGATTATTAATATTCTTAATTTCTATTGTTACTGCTTTTATGGGTTATGTATTACCTTGGGGTCAAATGAGTTTCTGGGGTGCAACCGTTATTACTAATTTGTTATATTTTATTCCTGGACTTGTATCATGGATTTGTGGTGGATATACTATTAGTGATCCAACCTTAAAAAGATTCTTTGTATTACATTTTATATTTCCATTTATAGCCTTATGTATTGTTTTTATACATATATTCTTCTTACACTTACAAGGTAGCTCTAATCCTTTAGGATATGATACAGCTTTAAAAATACCTTTCTATC…	478	Ciloglu, A., Ergen, A. G., Inci, A., Dik, B., Duzlu, O., Onder, D., Onder, Z., Yetismis, G., Bensch, S., Valkiūnas, G. & Yildirim, A.	Prevalence and genetic diversity of avian haemosporidian parasites at an intersection point of bird migration routes: Sultan Marshes National Park, Turkey	Acta Tropica, 105465 (2020)
413	H. belopolskyi group	KY777407	KY777407	GRW05	Haemoproteus sp.	Asia	Western Asia	Turkey	Acrocephalus arundinaceus	Acrocephalidae	Passeriformes	CTACTGGAGCTACATTTGTTTTCATTTTAACTTACTTACATATTTTAAGAGGATTAAATTACTCATATTCATACTTACCTTTATCATGGATATCTGGATTATTAATATTCTTAATTTCTATTGTTACTGCTTTTATGGGTTATGTATTACCTTGGGGTCAAATGAGTTTCTGGGGTGCAACCGTTATTACTAATTTGTTATATTTTATTCCTGGACTTGTATCATGGATTTGTGGTGGATATACTATTAGTGATCCAACCTTAAAAAGATTCTTTGTATTACATTTTATATTTCCATTTATAGCCTTATGTATTGTTTTTATACATATATTCTTCTTACACTTACAAGGTAGCTCTAATCCTTTAGGATATGATACAGCTTTAAAAATACCTTTCTATC…	478	Ciloglu, A., Ergen, A. G., Inci, A., Dik, B., Duzlu, O., Onder, D., Onder, Z., Yetismis, G., Bensch, S., Valkiūnas, G. & Yildirim, A.	Prevalence and genetic diversity of avian haemosporidian parasites at an intersection point of bird migration routes: Sultan Marshes National Park, Turkey	Acta Tropica, 105465 (2020)
414	H. belopolskyi group	KY777412	KY777412	GRW05	Haemoproteus sp.	Asia	Western Asia	Turkey	Acrocephalus arundinaceus	Acrocephalidae	Passeriformes	CTACTGGAGCTACATTTGTTTTCATTTTAACTTACTTACATATTTTAAGAGGATTAAATTACTCATATTCATACTTACCTTTATCATGGATATCTGGATTATTAATATTCTTAATTTCTATTGTTACTGCTTTTATGGGTTATGTATTACCTTGGGGTCAAATGAGTTTCTGGGGTGCAACCGTTATTACTAATTTGTTATATTTTATTCCTGGACTTGTATCATGGATTTGTGGTGGATATACTATTAGTGATCCAACCTTAAAAAGATTCTTTGTATTACATTTTATATTTCCATTTATAGCCTTATGTATTGTTTTTATACATATATTCTTCTTACACTTACAAGGTAGCTCTAATCCTTTAGGATATGATACAGCTTTAAAAATACCTTTCTATC…	478	Ciloglu, A., Ergen, A. G., Inci, A., Dik, B., Duzlu, O., Onder, D., Onder, Z., Yetismis, G., Bensch, S., Valkiūnas, G. & Yildirim, A.	Prevalence and genetic diversity of avian haemosporidian parasites at an intersection point of bird migration routes: Sultan Marshes National Park, Turkey	Acta Tropica, 105465 (2020)
415	H. belopolskyi group	KY777416	KY777416	GRW05	Haemoproteus sp.	Asia	Western Asia	Turkey	Acrocephalus arundinaceus	Acrocephalidae	Passeriformes	CTACTGGAGCTACATTTGTTTTCATTTTAACTTACTTACATATTTTAAGAGGATTAAATTACTCATATTCATACTTACCTTTATCATGGATATCTGGATTATTAATATTCTTAATTTCTATTGTTACTGCTTTTATGGGTTATGTATTACCTTGGGGTCAAATGAGTTTCTGGGGTGCAACCGTTATTACTAATTTGTTATATTTTATTCCTGGACTTGTATCATGGATTTGTGGTGGATATACTATTAGTGATCCAACCTTAAAAAGATTCTTTGTATTACATTTTATATTTCCATTTATAGCCTTATGTATTGTTTTTATACATATATTCTTCTTACACTTACAAGGTAGCTCTAATCCTTTAGGATATGATACAGCTTTAAAAATACCTTTCTATC…	478	Ciloglu, A., Ergen, A. G., Inci, A., Dik, B., Duzlu, O., Onder, D., Onder, Z., Yetismis, G., Bensch, S., Valkiūnas, G. & Yildirim, A.	Prevalence and genetic diversity of avian haemosporidian parasites at an intersection point of bird migration routes: Sultan Marshes National Park, Turkey	Acta Tropica, 105465 (2020)
416	H. belopolskyi group	KU752566_01	KU752566_01	GRW05	Haemoproteus sp.	Asia	Western Asia	Turkey	Acrocephalus arundinaceus	Acrocephalidae	Passeriformes	CTACTGGAGCTACATTTGTTTTCATTTTAACTTACTTACATATTTTAAGAGGATTAAATTACTCATATTCATACTTACCTTTATCATGGATATCTGGATTATTAATATTCTTAATTTCTATTGTTACTGCTTTTATGGGTTATGTATTACCTTGGGGTCAAATGAGTTTCTGGGGTGCAACCGTTATTACTAATTTGTTATATTTTATTCCTGGACTTGTATCATGGATTTGTGGTGGATATACTATTAGTGATCCAACCTTAAAAAGATTCTTTGTATTACATTTTATATTTCCATTTATAGCCTTATGTATTGTTTTTATACATATATTCTTCTTACACTTACAAGGTAGCTCTAATCCTTTAGGATATGATACAGCTTTAAAAATACCTTTCTATC…	478	Ciloglu, A., Ergen, A. G., Inci, A., Dik, B., Duzlu, O., Onder, D., Onder, Z., Yetismis, G., Bensch, S., Valkiūnas, G. & Yildirim, A.	Prevalence and genetic diversity of avian haemosporidian parasites at an intersection point of bird migration routes: Sultan Marshes National Park, Turkey	Acta Tropica, 105465 (2020)
417	H. belopolskyi group	KU752566_02	KU752566_02	GRW05	Haemoproteus sp.	Asia	Western Asia	Turkey	Acrocephalus arundinaceus	Acrocephalidae	Passeriformes	CTACTGGAGCTACATTTGTTTTCATTTTAACTTACTTACATATTTTAAGAGGATTAAATTACTCATATTCATACTTACCTTTATCATGGATATCTGGATTATTAATATTCTTAATTTCTATTGTTACTGCTTTTATGGGTTATGTATTACCTTGGGGTCAAATGAGTTTCTGGGGTGCAACCGTTATTACTAATTTGTTATATTTTATTCCTGGACTTGTATCATGGATTTGTGGTGGATATACTATTAGTGATCCAACCTTAAAAAGATTCTTTGTATTACATTTTATATTTCCATTTATAGCCTTATGTATTGTTTTTATACATATATTCTTCTTACACTTACAAGGTAGCTCTAATCCTTTAGGATATGATACAGCTTTAAAAATACCTTTCTATC…	478	Ciloglu, A., Ergen, A. G., Inci, A., Dik, B., Duzlu, O., Onder, D., Onder, Z., Yetismis, G., Bensch, S., Valkiūnas, G. & Yildirim, A.	Prevalence and genetic diversity of avian haemosporidian parasites at an intersection point of bird migration routes: Sultan Marshes National Park, Turkey	Acta Tropica, 105465 (2020)
418	H. belopolskyi group	KU752566_03	KU752566_03	GRW05	Haemoproteus sp.	Asia	Western Asia	Turkey	Acrocephalus arundinaceus	Acrocephalidae	Passeriformes	CTACTGGAGCTACATTTGTTTTCATTTTAACTTACTTACATATTTTAAGAGGATTAAATTACTCATATTCATACTTACCTTTATCATGGATATCTGGATTATTAATATTCTTAATTTCTATTGTTACTGCTTTTATGGGTTATGTATTACCTTGGGGTCAAATGAGTTTCTGGGGTGCAACCGTTATTACTAATTTGTTATATTTTATTCCTGGACTTGTATCATGGATTTGTGGTGGATATACTATTAGTGATCCAACCTTAAAAAGATTCTTTGTATTACATTTTATATTTCCATTTATAGCCTTATGTATTGTTTTTATACATATATTCTTCTTACACTTACAAGGTAGCTCTAATCCTTTAGGATATGATACAGCTTTAAAAATACCTTTCTATC…	478	Ciloglu, A., Ergen, A. G., Inci, A., Dik, B., Duzlu, O., Onder, D., Onder, Z., Yetismis, G., Bensch, S., Valkiūnas, G. & Yildirim, A.	Prevalence and genetic diversity of avian haemosporidian parasites at an intersection point of bird migration routes: Sultan Marshes National Park, Turkey	Acta Tropica, 105465 (2020)
419	H. belopolskyi group	KU752566_04	KU752566_04	GRW05	Haemoproteus sp.	Asia	Western Asia	Turkey	Acrocephalus arundinaceus	Acrocephalidae	Passeriformes	CTACTGGAGCTACATTTGTTTTCATTTTAACTTACTTACATATTTTAAGAGGATTAAATTACTCATATTCATACTTACCTTTATCATGGATATCTGGATTATTAATATTCTTAATTTCTATTGTTACTGCTTTTATGGGTTATGTATTACCTTGGGGTCAAATGAGTTTCTGGGGTGCAACCGTTATTACTAATTTGTTATATTTTATTCCTGGACTTGTATCATGGATTTGTGGTGGATATACTATTAGTGATCCAACCTTAAAAAGATTCTTTGTATTACATTTTATATTTCCATTTATAGCCTTATGTATTGTTTTTATACATATATTCTTCTTACACTTACAAGGTAGCTCTAATCCTTTAGGATATGATACAGCTTTAAAAATACCTTTCTATC…	478	Ciloglu, A., Ergen, A. G., Inci, A., Dik, B., Duzlu, O., Onder, D., Onder, Z., Yetismis, G., Bensch, S., Valkiūnas, G. & Yildirim, A.	Prevalence and genetic diversity of avian haemosporidian parasites at an intersection point of bird migration routes: Sultan Marshes National Park, Turkey	Acta Tropica, 105465 (2020)
420	H. belopolskyi group	KU752566_05	KU752566_05	GRW05	Haemoproteus sp.	Asia	Western Asia	Turkey	Acrocephalus arundinaceus	Acrocephalidae	Passeriformes	CTACTGGAGCTACATTTGTTTTCATTTTAACTTACTTACATATTTTAAGAGGATTAAATTACTCATATTCATACTTACCTTTATCATGGATATCTGGATTATTAATATTCTTAATTTCTATTGTTACTGCTTTTATGGGTTATGTATTACCTTGGGGTCAAATGAGTTTCTGGGGTGCAACCGTTATTACTAATTTGTTATATTTTATTCCTGGACTTGTATCATGGATTTGTGGTGGATATACTATTAGTGATCCAACCTTAAAAAGATTCTTTGTATTACATTTTATATTTCCATTTATAGCCTTATGTATTGTTTTTATACATATATTCTTCTTACACTTACAAGGTAGCTCTAATCCTTTAGGATATGATACAGCTTTAAAAATACCTTTCTATC…	478	Ciloglu, A., Ergen, A. G., Inci, A., Dik, B., Duzlu, O., Onder, D., Onder, Z., Yetismis, G., Bensch, S., Valkiūnas, G. & Yildirim, A.	Prevalence and genetic diversity of avian haemosporidian parasites at an intersection point of bird migration routes: Sultan Marshes National Park, Turkey	Acta Tropica, 105465 (2020)
421	H. belopolskyi group	KU752566_06	KU752566_06	GRW05	Haemoproteus sp.	Asia	Western Asia	Turkey	Acrocephalus arundinaceus	Acrocephalidae	Passeriformes	CTACTGGAGCTACATTTGTTTTCATTTTAACTTACTTACATATTTTAAGAGGATTAAATTACTCATATTCATACTTACCTTTATCATGGATATCTGGATTATTAATATTCTTAATTTCTATTGTTACTGCTTTTATGGGTTATGTATTACCTTGGGGTCAAATGAGTTTCTGGGGTGCAACCGTTATTACTAATTTGTTATATTTTATTCCTGGACTTGTATCATGGATTTGTGGTGGATATACTATTAGTGATCCAACCTTAAAAAGATTCTTTGTATTACATTTTATATTTCCATTTATAGCCTTATGTATTGTTTTTATACATATATTCTTCTTACACTTACAAGGTAGCTCTAATCCTTTAGGATATGATACAGCTTTAAAAATACCTTTCTATC…	478	Ciloglu, A., Ergen, A. G., Inci, A., Dik, B., Duzlu, O., Onder, D., Onder, Z., Yetismis, G., Bensch, S., Valkiūnas, G. & Yildirim, A.	Prevalence and genetic diversity of avian haemosporidian parasites at an intersection point of bird migration routes: Sultan Marshes National Park, Turkey	Acta Tropica, 105465 (2020)
422	H. belopolskyi group	KX831067	KX831067	GRW05	Haemoproteus sp.	Asia	Western Asia	Turkey	Acrocephalus melanopogon	Acrocephalidae	Passeriformes	CTACTGGAGCTACATTTGTTTTCATTTTAACTTACTTACATATTTTAAGAGGATTAAATTACTCATATTCATACTTACCTTTATCATGGATATCTGGATTATTAATATTCTTAATTTCTATTGTTACTGCTTTTATGGGTTATGTATTACCTTGGGGTCAAATGAGTTTCTGGGGTGCAACCGTTATTACTAATTTGTTATATTTTATTCCTGGACTTGTATCATGGATTTGTGGTGGATATACTATTAGTGATCCAACCTTAAAAAGATTCTTTGTATTACATTTTATATTTCCATTTATAGCCTTATGTATTGTTTTTATACATATATTCTTCTTACACTTACAAGGTAGCTCTAATCCTTTAGGATATGATACAGCTTTAAAAATACCTTTCTATC…	478	Ciloglu, A., Ergen, A. G., Inci, A., Dik, B., Duzlu, O., Onder, D., Onder, Z., Yetismis, G., Bensch, S., Valkiūnas, G. & Yildirim, A.	Prevalence and genetic diversity of avian haemosporidian parasites at an intersection point of bird migration routes: Sultan Marshes National Park, Turkey	Acta Tropica, 105465 (2020)
423	H. belopolskyi group	KY768840	KY768840	GRW05	Haemoproteus sp.	Asia	Western Asia	Turkey	Acrocephalus melanopogon	Acrocephalidae	Passeriformes	CTACTGGAGCTACATTTGTTTTCATTTTAACTTACTTACATATTTTAAGAGGATTAAATTACTCATATTCATACTTACCTTTATCATGGATATCTGGATTATTAATATTCTTAATTTCTATTGTTACTGCTTTTATGGGTTATGTATTACCTTGGGGTCAAATGAGTTTCTGGGGTGCAACCGTTATTACTAATTTGTTATATTTTATTCCTGGACTTGTATCATGGATTTGTGGTGGATATACTATTAGTGATCCAACCTTAAAAAGATTCTTTGTATTACATTTTATATTTCCATTTATAGCCTTATGTATTGTTTTTATACATATATTCTTCTTACACTTACAAGGTAGCTCTAATCCTTTAGGATATGATACAGCTTTAAAAATACCTTTCTATC…	478	Ciloglu, A., Ergen, A. G., Inci, A., Dik, B., Duzlu, O., Onder, D., Onder, Z., Yetismis, G., Bensch, S., Valkiūnas, G. & Yildirim, A.	Prevalence and genetic diversity of avian haemosporidian parasites at an intersection point of bird migration routes: Sultan Marshes National Park, Turkey	Acta Tropica, 105465 (2020)
424	H. belopolskyi group	KY777415	KY777415	GRW05	Haemoproteus sp.	Asia	Western Asia	Turkey	Acrocephalus melanopogon	Acrocephalidae	Passeriformes	CTACTGGAGCTACATTTGTTTTCATTTTAACTTACTTACATATTTTAAGAGGATTAAATTACTCATATTCATACTTACCTTTATCATGGATATCTGGATTATTAATATTCTTAATTTCTATTGTTACTGCTTTTATGGGTTATGTATTACCTTGGGGTCAAATGAGTTTCTGGGGTGCAACCGTTATTACTAATTTGTTATATTTTATTCCTGGACTTGTATCATGGATTTGTGGTGGATATACTATTAGTGATCCAACCTTAAAAAGATTCTTTGTATTACATTTTATATTTCCATTTATAGCCTTATGTATTGTTTTTATACATATATTCTTCTTACACTTACAAGGTAGCTCTAATCCTTTAGGATATGATACAGCTTTAAAAATACCTTTCTATC…	478	Ciloglu, A., Ergen, A. G., Inci, A., Dik, B., Duzlu, O., Onder, D., Onder, Z., Yetismis, G., Bensch, S., Valkiūnas, G. & Yildirim, A.	Prevalence and genetic diversity of avian haemosporidian parasites at an intersection point of bird migration routes: Sultan Marshes National Park, Turkey	Acta Tropica, 105465 (2020)
425	H. belopolskyi group	KU761598	KU761598	GRW05	Haemoproteus sp.	Asia	Western Asia	Turkey	Acrocephalus melanopogon	Acrocephalidae	Passeriformes	CTACTGGAGCTACATTTGTTTTCATTTTAACTTACTTACATATTTTAAGAGGATTAAATTACTCATATTCATACTTACCTTTATCATGGATATCTGGATTATTAATATTCTTAATTTCTATTGTTACTGCTTTTATGGGTTATGTATTACCTTGGGGTCAAATGAGTTTCTGGGGTGCAACCGTTATTACTAATTTGTTATATTTTATTCCTGGACTTGTATCATGGATTTGTGGTGGATATACTATTAGTGATCCAACCTTAAAAAGATTCTTTGTATTACATTTTATATTTCCATTTATAGCCTTATGTATTGTTTTTATACATATATTCTTCTTACACTTACAAGGTAGCTCTAATCCTTTAGGATATGATACAGCTTTAAAAATACCTTTCTATC…	478	Ciloglu, A., Ergen, A. G., Inci, A., Dik, B., Duzlu, O., Onder, D., Onder, Z., Yetismis, G., Bensch, S., Valkiūnas, G. & Yildirim, A.	Prevalence and genetic diversity of avian haemosporidian parasites at an intersection point of bird migration routes: Sultan Marshes National Park, Turkey	Acta Tropica, 105465 (2020)
426	H. belopolskyi group	KU761599	KU761599	GRW05	Haemoproteus sp.	Asia	Western Asia	Turkey	Acrocephalus melanopogon	Acrocephalidae	Passeriformes	CTACTGGAGCTACATTTGTTTTCATTTTAACTTACTTACATATTTTAAGAGGATTAAATTACTCATATTCATACTTACCTTTATCATGGATATCTGGATTATTAATATTCTTAATTTCTATTGTTACTGCTTTTATGGGTTATGTATTACCTTGGGGTCAAATGAGTTTCTGGGGTGCAACCGTTATTACTAATTTGTTATATTTTATTCCTGGACTTGTATCATGGATTTGTGGTGGATATACTATTAGTGATCCAACCTTAAAAAGATTCTTTGTATTACATTTTATATTTCCATTTATAGCCTTATGTATTGTTTTTATACATATATTCTTCTTACACTTACAAGGTAGCTCTAATCCTTTAGGATATGATACAGCTTTAAAAATACCTTTCTATC…	478	Ciloglu, A., Ergen, A. G., Inci, A., Dik, B., Duzlu, O., Onder, D., Onder, Z., Yetismis, G., Bensch, S., Valkiūnas, G. & Yildirim, A.	Prevalence and genetic diversity of avian haemosporidian parasites at an intersection point of bird migration routes: Sultan Marshes National Park, Turkey	Acta Tropica, 105465 (2020)
427	H. belopolskyi group	KU761600	KU761600	GRW05	Haemoproteus sp.	Asia	Western Asia	Turkey	Acrocephalus melanopogon	Acrocephalidae	Passeriformes	CTACTGGAGCTACATTTGTTTTCATTTTAACTTACTTACATATTTTAAGAGGATTAAATTACTCATATTCATACTTACCTTTATCATGGATATCTGGATTATTAATATTCTTAATTTCTATTGTTACTGCTTTTATGGGTTATGTATTACCTTGGGGTCAAATGAGTTTCTGGGGTGCAACCGTTATTACTAATTTGTTATATTTTATTCCTGGACTTGTATCATGGATTTGTGGTGGATATACTATTAGTGATCCAACCTTAAAAAGATTCTTTGTATTACATTTTATATTTCCATTTATAGCCTTATGTATTGTTTTTATACATATATTCTTCTTACACTTACAAGGTAGCTCTAATCCTTTAGGATATGATACAGCTTTAAAAATACCTTTCTATC…	478	Ciloglu, A., Ergen, A. G., Inci, A., Dik, B., Duzlu, O., Onder, D., Onder, Z., Yetismis, G., Bensch, S., Valkiūnas, G. & Yildirim, A.	Prevalence and genetic diversity of avian haemosporidian parasites at an intersection point of bird migration routes: Sultan Marshes National Park, Turkey	Acta Tropica, 105465 (2020)
428	H. belopolskyi group	KU761601	KU761601	GRW05	Haemoproteus sp.	Asia	Western Asia	Turkey	Acrocephalus melanopogon	Acrocephalidae	Passeriformes	CTACTGGAGCTACATTTGTTTTCATTTTAACTTACTTACATATTTTAAGAGGATTAAATTACTCATATTCATACTTACCTTTATCATGGATATCTGGATTATTAATATTCTTAATTTCTATTGTTACTGCTTTTATGGGTTATGTATTACCTTGGGGTCAAATGAGTTTCTGGGGTGCAACCGTTATTACTAATTTGTTATATTTTATTCCTGGACTTGTATCATGGATTTGTGGTGGATATACTATTAGTGATCCAACCTTAAAAAGATTCTTTGTATTACATTTTATATTTCCATTTATAGCCTTATGTATTGTTTTTATACATATATTCTTCTTACACTTACAAGGTAGCTCTAATCCTTTAGGATATGATACAGCTTTAAAAATACCTTTCTATC…	478	Ciloglu, A., Ergen, A. G., Inci, A., Dik, B., Duzlu, O., Onder, D., Onder, Z., Yetismis, G., Bensch, S., Valkiūnas, G. & Yildirim, A.	Prevalence and genetic diversity of avian haemosporidian parasites at an intersection point of bird migration routes: Sultan Marshes National Park, Turkey	Acta Tropica, 105465 (2020)
429	H. belopolskyi group	KU761602_02	KU761602_02	GRW05	Haemoproteus sp.	Asia	Western Asia	Turkey	Acrocephalus melanopogon	Acrocephalidae	Passeriformes	CTACTGGAGCTACATTTGTTTTCATTTTAACTTACTTACATATTTTAAGAGGATTAAATTACTCATATTCATACTTACCTTTATCATGGATATCTGGATTATTAATATTCTTAATTTCTATTGTTACTGCTTTTATGGGTTATGTATTACCTTGGGGTCAAATGAGTTTCTGGGGTGCAACCGTTATTACTAATTTGTTATATTTTATTCCTGGACTTGTATCATGGATTTGTGGTGGATATACTATTAGTGATCCAACCTTAAAAAGATTCTTTGTATTACATTTTATATTTCCATTTATAGCCTTATGTATTGTTTTTATACATATATTCTTCTTACACTTACAAGGTAGCTCTAATCCTTTAGGATATGATACAGCTTTAAAAATACCTTTCTATC…	478	Ciloglu, A., Ergen, A. G., Inci, A., Dik, B., Duzlu, O., Onder, D., Onder, Z., Yetismis, G., Bensch, S., Valkiūnas, G. & Yildirim, A.	Prevalence and genetic diversity of avian haemosporidian parasites at an intersection point of bird migration routes: Sultan Marshes National Park, Turkey	Acta Tropica, 105465 (2020)
430	H. belopolskyi group	KU761602_03	KU761602_03	GRW05	Haemoproteus sp.	Asia	Western Asia	Turkey	Acrocephalus melanopogon	Acrocephalidae	Passeriformes	CTACTGGAGCTACATTTGTTTTCATTTTAACTTACTTACATATTTTAAGAGGATTAAATTACTCATATTCATACTTACCTTTATCATGGATATCTGGATTATTAATATTCTTAATTTCTATTGTTACTGCTTTTATGGGTTATGTATTACCTTGGGGTCAAATGAGTTTCTGGGGTGCAACCGTTATTACTAATTTGTTATATTTTATTCCTGGACTTGTATCATGGATTTGTGGTGGATATACTATTAGTGATCCAACCTTAAAAAGATTCTTTGTATTACATTTTATATTTCCATTTATAGCCTTATGTATTGTTTTTATACATATATTCTTCTTACACTTACAAGGTAGCTCTAATCCTTTAGGATATGATACAGCTTTAAAAATACCTTTCTATC…	478	Ciloglu, A., Ergen, A. G., Inci, A., Dik, B., Duzlu, O., Onder, D., Onder, Z., Yetismis, G., Bensch, S., Valkiūnas, G. & Yildirim, A.	Prevalence and genetic diversity of avian haemosporidian parasites at an intersection point of bird migration routes: Sultan Marshes National Park, Turkey	Acta Tropica, 105465 (2020)
431	H. belopolskyi group	KU761602_04	KU761602_04	GRW05	Haemoproteus sp.	Asia	Western Asia	Turkey	Acrocephalus melanopogon	Acrocephalidae	Passeriformes	CTACTGGAGCTACATTTGTTTTCATTTTAACTTACTTACATATTTTAAGAGGATTAAATTACTCATATTCATACTTACCTTTATCATGGATATCTGGATTATTAATATTCTTAATTTCTATTGTTACTGCTTTTATGGGTTATGTATTACCTTGGGGTCAAATGAGTTTCTGGGGTGCAACCGTTATTACTAATTTGTTATATTTTATTCCTGGACTTGTATCATGGATTTGTGGTGGATATACTATTAGTGATCCAACCTTAAAAAGATTCTTTGTATTACATTTTATATTTCCATTTATAGCCTTATGTATTGTTTTTATACATATATTCTTCTTACACTTACAAGGTAGCTCTAATCCTTTAGGATATGATACAGCTTTAAAAATACCTTTCTATC…	478	Ciloglu, A., Ergen, A. G., Inci, A., Dik, B., Duzlu, O., Onder, D., Onder, Z., Yetismis, G., Bensch, S., Valkiūnas, G. & Yildirim, A.	Prevalence and genetic diversity of avian haemosporidian parasites at an intersection point of bird migration routes: Sultan Marshes National Park, Turkey	Acta Tropica, 105465 (2020)
432	H. belopolskyi group	KY768826	KY768826	GRW05	Haemoproteus sp.	Asia	Western Asia	Turkey	Panurus biarmicus	Panuridae	Passeriformes	CTACTGGAGCTACATTTGTTTTCATTTTAACTTACTTACATATTTTAAGAGGATTAAATTACTCATATTCATACTTACCTTTATCATGGATATCTGGATTATTAATATTCTTAATTTCTATTGTTACTGCTTTTATGGGTTATGTATTACCTTGGGGTCAAATGAGTTTCTGGGGTGCAACCGTTATTACTAATTTGTTATATTTTATTCCTGGACTTGTATCATGGATTTGTGGTGGATATACTATTAGTGATCCAACCTTAAAAAGATTCTTTGTATTACATTTTATATTTCCATTTATAGCCTTATGTATTGTTTTTATACATATATTCTTCTTACACTTACAAGGTAGCTCTAATCCTTTAGGATATGATACAGCTTTAAAAATACCTTTCTATC…	478	Ciloglu, A., Ergen, A. G., Inci, A., Dik, B., Duzlu, O., Onder, D., Onder, Z., Yetismis, G., Bensch, S., Valkiūnas, G. & Yildirim, A.	Prevalence and genetic diversity of avian haemosporidian parasites at an intersection point of bird migration routes: Sultan Marshes National Park, Turkey	Acta Tropica, 105465 (2020)
433	H. belopolskyi group	KY768827	KY768827	GRW05	Haemoproteus sp.	Asia	Western Asia	Turkey	Panurus biarmicus	Panuridae	Passeriformes	CTACTGGAGCTACATTTGTTTTCATTTTAACTTACTTACATATTTTAAGAGGATTAAATTACTCATATTCATACTTACCTTTATCATGGATATCTGGATTATTAATATTCTTAATTTCTATTGTTACTGCTTTTATGGGTTATGTATTACCTTGGGGTCAAATGAGTTTCTGGGGTGCAACCGTTATTACTAATTTGTTATATTTTATTCCTGGACTTGTATCATGGATTTGTGGTGGATATACTATTAGTGATCCAACCTTAAAAAGATTCTTTGTATTACATTTTATATTTCCATTTATAGCCTTATGTATTGTTTTTATACATATATTCTTCTTACACTTACAAGGTAGCTCTAATCCTTTAGGATATGATACAGCTTTAAAAATACCTTTCTATC…	478	Ciloglu, A., Ergen, A. G., Inci, A., Dik, B., Duzlu, O., Onder, D., Onder, Z., Yetismis, G., Bensch, S., Valkiūnas, G. & Yildirim, A.	Prevalence and genetic diversity of avian haemosporidian parasites at an intersection point of bird migration routes: Sultan Marshes National Park, Turkey	Acta Tropica, 105465 (2020)
434	H. belopolskyi group	KU761595	KU761595	GRW05	Haemoproteus sp.	Asia	Western Asia	Turkey	Panurus biarmicus	Panuridae	Passeriformes	CTACTGGAGCTACATTTGTTTTCATTTTAACTTACTTACATATTTTAAGAGGATTAAATTACTCATATTCATACTTACCTTTATCATGGATATCTGGATTATTAATATTCTTAATTTCTATTGTTACTGCTTTTATGGGTTATGTATTACCTTGGGGTCAAATGAGTTTCTGGGGTGCAACCGTTATTACTAATTTGTTATATTTTATTCCTGGACTTGTATCATGGATTTGTGGTGGATATACTATTAGTGATCCAACCTTAAAAAGATTCTTTGTATTACATTTTATATTTCCATTTATAGCCTTATGTATTGTTTTTATACATATATTCTTCTTACACTTACAAGGTAGCTCTAATCCTTTAGGATATGATACAGCTTTAAAAATACCTTTCTATC…	478	Ciloglu, A., Ergen, A. G., Inci, A., Dik, B., Duzlu, O., Onder, D., Onder, Z., Yetismis, G., Bensch, S., Valkiūnas, G. & Yildirim, A.	Prevalence and genetic diversity of avian haemosporidian parasites at an intersection point of bird migration routes: Sultan Marshes National Park, Turkey	Acta Tropica, 105465 (2020)
435	H. belopolskyi group	KU761596	KU761596	GRW05	Haemoproteus sp.	Asia	Western Asia	Turkey	Panurus biarmicus	Panuridae	Passeriformes	CTACTGGAGCTACATTTGTTTTCATTTTAACTTACTTACATATTTTAAGAGGATTAAATTACTCATATTCATACTTACCTTTATCATGGATATCTGGATTATTAATATTCTTAATTTCTATTGTTACTGCTTTTATGGGTTATGTATTACCTTGGGGTCAAATGAGTTTCTGGGGTGCAACCGTTATTACTAATTTGTTATATTTTATTCCTGGACTTGTATCATGGATTTGTGGTGGATATACTATTAGTGATCCAACCTTAAAAAGATTCTTTGTATTACATTTTATATTTCCATTTATAGCCTTATGTATTGTTTTTATACATATATTCTTCTTACACTTACAAGGTAGCTCTAATCCTTTAGGATATGATACAGCTTTAAAAATACCTTTCTATC…	478	Ciloglu, A., Ergen, A. G., Inci, A., Dik, B., Duzlu, O., Onder, D., Onder, Z., Yetismis, G., Bensch, S., Valkiūnas, G. & Yildirim, A.	Prevalence and genetic diversity of avian haemosporidian parasites at an intersection point of bird migration routes: Sultan Marshes National Park, Turkey	Acta Tropica, 105465 (2020)
436	H. belopolskyi group	KU761597_01	KU761597_01	GRW05	Haemoproteus sp.	Asia	Western Asia	Turkey	Panurus biarmicus	Panuridae	Passeriformes	CTACTGGAGCTACATTTGTTTTCATTTTAACTTACTTACATATTTTAAGAGGATTAAATTACTCATATTCATACTTACCTTTATCATGGATATCTGGATTATTAATATTCTTAATTTCTATTGTTACTGCTTTTATGGGTTATGTATTACCTTGGGGTCAAATGAGTTTCTGGGGTGCAACCGTTATTACTAATTTGTTATATTTTATTCCTGGACTTGTATCATGGATTTGTGGTGGATATACTATTAGTGATCCAACCTTAAAAAGATTCTTTGTATTACATTTTATATTTCCATTTATAGCCTTATGTATTGTTTTTATACATATATTCTTCTTACACTTACAAGGTAGCTCTAATCCTTTAGGATATGATACAGCTTTAAAAATACCTTTCTATC…	478	Ciloglu, A., Ergen, A. G., Inci, A., Dik, B., Duzlu, O., Onder, D., Onder, Z., Yetismis, G., Bensch, S., Valkiūnas, G. & Yildirim, A.	Prevalence and genetic diversity of avian haemosporidian parasites at an intersection point of bird migration routes: Sultan Marshes National Park, Turkey	Acta Tropica, 105465 (2020)
437	H. belopolskyi group	KU761597_02	KU761597_02	GRW05	Haemoproteus sp.	Asia	Western Asia	Turkey	Panurus biarmicus	Panuridae	Passeriformes	CTACTGGAGCTACATTTGTTTTCATTTTAACTTACTTACATATTTTAAGAGGATTAAATTACTCATATTCATACTTACCTTTATCATGGATATCTGGATTATTAATATTCTTAATTTCTATTGTTACTGCTTTTATGGGTTATGTATTACCTTGGGGTCAAATGAGTTTCTGGGGTGCAACCGTTATTACTAATTTGTTATATTTTATTCCTGGACTTGTATCATGGATTTGTGGTGGATATACTATTAGTGATCCAACCTTAAAAAGATTCTTTGTATTACATTTTATATTTCCATTTATAGCCTTATGTATTGTTTTTATACATATATTCTTCTTACACTTACAAGGTAGCTCTAATCCTTTAGGATATGATACAGCTTTAAAAATACCTTTCTATC…	478	Ciloglu, A., Ergen, A. G., Inci, A., Dik, B., Duzlu, O., Onder, D., Onder, Z., Yetismis, G., Bensch, S., Valkiūnas, G. & Yildirim, A.	Prevalence and genetic diversity of avian haemosporidian parasites at an intersection point of bird migration routes: Sultan Marshes National Park, Turkey	Acta Tropica, 105465 (2020)
438	H. belopolskyi group	KY777413	KY777413	GRW05	Haemoproteus sp.	Asia	Western Asia	Turkey	Acrocephalus palustris	Acrocephalidae	Passeriformes	CTACTGGAGCTACATTTGTTTTCATTTTAACTTACTTACATATTTTAAGAGGATTAAATTACTCATATTCATACTTACCTTTATCATGGATATCTGGATTATTAATATTCTTAATTTCTATTGTTACTGCTTTTATGGGTTATGTATTACCTTGGGGTCAAATGAGTTTCTGGGGTGCAACCGTTATTACTAATTTGTTATATTTTATTCCTGGACTTGTATCATGGATTTGTGGTGGATATACTATTAGTGATCCAACCTTAAAAAGATTCTTTGTATTACATTTTATATTTCCATTTATAGCCTTATGTATTGTTTTTATACATATATTCTTCTTACACTTACAAGGTAGCTCTAATCCTTTAGGATATGATACAGCTTTAAAAATACCTTTCTATC…	478	Ciloglu, A., Ergen, A. G., Inci, A., Dik, B., Duzlu, O., Onder, D., Onder, Z., Yetismis, G., Bensch, S., Valkiūnas, G. & Yildirim, A.	Prevalence and genetic diversity of avian haemosporidian parasites at an intersection point of bird migration routes: Sultan Marshes National Park, Turkey	Acta Tropica, 105465 (2020)
439	H. belopolskyi group	KX831072	KX831072	GRW05	Haemoproteus sp.	Asia	Western Asia	Turkey	Culicoides circumscriptus	Ceratopogonidae	Diptera	CTACTGGAGCTACATTTGTTTTCATTTTAACTTACTTACATATTTTAAGAGGATTAAATTACTCATATTCATACTTACCTTTATCATGGATATCTGGATTATTAATATTCTTAATTTCTATTGTTACTGCTTTTATGGGTTATGTATTACCTTGGGGTCAAATGAGTTTCTGGGGTGCAACCGTTATTACTAATTTGTTATATTTTATTCCTGGACTTGTATCATGGATTTGTGGTGGATATACTATTAGTGATCCAACCTTAAAAAGATTCTTTGTATTACATTTTATATTTCCATTTATAGCCTTATGTATTGTTTTTATACATATATTCTTCTTACACTTACAAGGTAGCTCTAATCCTTTAGGATATGATACAGCTTTAAAAATACCTTTCTATC…	478	Ciloglu, A., Ergen, A. G., Inci, A., Dik, B., Duzlu, O., Onder, D., Onder, Z., Yetismis, G., Bensch, S., Valkiūnas, G. & Yildirim, A.	Prevalence and genetic diversity of avian haemosporidian parasites at an intersection point of bird migration routes: Sultan Marshes National Park, Turkey	Acta Tropica, 105465 (2020)
440	H. belopolskyi group	KX831078	KX831078	GRW05	Haemoproteus sp.	Asia	Western Asia	Turkey	Culicoides circumscriptus	Ceratopogonidae	Diptera	CTACTGGAGCTACATTTGTTTTCATTTTAACTTACTTACATATTTTAAGAGGATTAAATTACTCATATTCATACTTACCTTTATCATGGATATCTGGATTATTAATATTCTTAATTTCTATTGTTACTGCTTTTATGGGTTATGTATTACCTTGGGGTCAAATGAGTTTCTGGGGTGCAACCGTTATTACTAATTTGTTATATTTTATTCCTGGACTTGTATCATGGATTTGTGGTGGATATACTATTAGTGATCCAACCTTAAAAAGATTCTTTGTATTACATTTTATATTTCCATTTATAGCCTTATGTATTGTTTTTATACATATATTCTTCTTACACTTACAAGGTAGCTCTAATCCTTTAGGATATGATACAGCTTTAAAAATACCTTTCTATC…	478	Ciloglu, A., Ergen, A. G., Inci, A., Dik, B., Duzlu, O., Onder, D., Onder, Z., Yetismis, G., Bensch, S., Valkiūnas, G. & Yildirim, A.	Prevalence and genetic diversity of avian haemosporidian parasites at an intersection point of bird migration routes: Sultan Marshes National Park, Turkey	Acta Tropica, 105465 (2020)
441	H. belopolskyi group	MF095640	MF095640	GRW05	Haemoproteus sp.	Asia	Western Asia	Turkey	Culicoides circumscriptus	Ceratopogonidae	Diptera	CTACTGGAGCTACATTTGTTTTCATTTTAACTTACTTACATATTTTAAGAGGATTAAATTACTCATATTCATACTTACCTTTATCATGGATATCTGGATTATTAATATTCTTAATTTCTATTGTTACTGCTTTTATGGGTTATGTATTACCTTGGGGTCAAATGAGTTTCTGGGGTGCAACCGTTATTACTAATTTGTTATATTTTATTCCTGGACTTGTATCATGGATTTGTGGTGGATATACTATTAGTGATCCAACCTTAAAAAGATTCTTTGTATTACATTTTATATTTCCATTTATAGCCTTATGTATTGTTTTTATACATATATTCTTCTTACACTTACAAGGTAGCTCTAATCCTTTAGGATATGATACAGCTTTAAAAATACCTTTCTATC…	478	Ciloglu, A., Ergen, A. G., Inci, A., Dik, B., Duzlu, O., Onder, D., Onder, Z., Yetismis, G., Bensch, S., Valkiūnas, G. & Yildirim, A.	Prevalence and genetic diversity of avian haemosporidian parasites at an intersection point of bird migration routes: Sultan Marshes National Park, Turkey	Acta Tropica, 105465 (2020)
442	H. belopolskyi group	MF095641	MF095641	GRW05	Haemoproteus sp.	Asia	Western Asia	Turkey	Culicoides circumscriptus	Ceratopogonidae	Diptera	CTACTGGAGCTACATTTGTTTTCATTTTAACTTACTTACATATTTTAAGAGGATTAAATTACTCATATTCATACTTACCTTTATCATGGATATCTGGATTATTAATATTCTTAATTTCTATTGTTACTGCTTTTATGGGTTATGTATTACCTTGGGGTCAAATGAGTTTCTGGGGTGCAACCGTTATTACTAATTTGTTATATTTTATTCCTGGACTTGTATCATGGATTTGTGGTGGATATACTATTAGTGATCCAACCTTAAAAAGATTCTTTGTATTACATTTTATATTTCCATTTATAGCCTTATGTATTGTTTTTATACATATATTCTTCTTACACTTACAAGGTAGCTCTAATCCTTTAGGATATGATACAGCTTTAAAAATACCTTTCTATC…	478	Ciloglu, A., Ergen, A. G., Inci, A., Dik, B., Duzlu, O., Onder, D., Onder, Z., Yetismis, G., Bensch, S., Valkiūnas, G. & Yildirim, A.	Prevalence and genetic diversity of avian haemosporidian parasites at an intersection point of bird migration routes: Sultan Marshes National Park, Turkey	Acta Tropica, 105465 (2020)
443	H. belopolskyi group	MF095637	MF095637	GRW05	Haemoproteus sp.	Asia	Western Asia	Turkey	Culicoides nubeculosus complex	Ceratopogonidae	Diptera	CTACTGGAGCTACATTTGTTTTCATTTTAACTTACTTACATATTTTAAGAGGATTAAATTACTCATATTCATACTTACCTTTATCATGGATATCTGGATTATTAATATTCTTAATTTCTATTGTTACTGCTTTTATGGGTTATGTATTACCTTGGGGTCAAATGAGTTTCTGGGGTGCAACCGTTATTACTAATTTGTTATATTTTATTCCTGGACTTGTATCATGGATTTGTGGTGGATATACTATTAGTGATCCAACCTTAAAAAGATTCTTTGTATTACATTTTATATTTCCATTTATAGCCTTATGTATTGTTTTTATACATATATTCTTCTTACACTTACAAGGTAGCTCTAATCCTTTAGGATATGATACAGCTTTAAAAATACCTTTCTATC…	478	Ciloglu, A., Ergen, A. G., Inci, A., Dik, B., Duzlu, O., Onder, D., Onder, Z., Yetismis, G., Bensch, S., Valkiūnas, G. & Yildirim, A.	Prevalence and genetic diversity of avian haemosporidian parasites at an intersection point of bird migration routes: Sultan Marshes National Park, Turkey	Acta Tropica, 105465 (2020)
444	H. belopolskyi group	Bensch_et_al_2007	Bensch_et_al_2007	GRW05	Haemoproteus sp.	Europe	Northern Europe	Sweden	Acrocephalus arundinaceus	Acrocephalidae	Passeriformes	CTACTGGAGCTACATTTGTTTTCATTTTAACTTACTTACATATTTTAAGAGGATTAAATTACTCATATTCATACTTACCTTTATCATGGATATCTGGATTATTAATATTCTTAATTTCTATTGTTACTGCTTTTATGGGTTATGTATTACCTTGGGGTCAAATGAGTTTCTGGGGTGCAACCGTTATTACTAATTTGTTATATTTTATTCCTGGACTTGTATCATGGATTTGTGGTGGATATACTATTAGTGATCCAACCTTAAAAAGATTCTTTGTATTACATTTTATATTTCCATTTATAGCCTTATGTATTGTTTTTATACATATATTCTTCTTACACTTACAAGGTAGCTCTAATCCTTTAGGATATGATACAGCTTTAAAAATACCTTTCTATC…	478	Bensch, S., Waldenström, J., Jonzen, N., Westerdahl, H., Hansson, B., Sejberg, D. & Hasselquist, D.	Temporal dynamics and diversity of avian malaria parasites in a single host species	Journal of Animal Ecology, 76(1), 112-122 (2007)
445	H. belopolskyi group	Hellgren_et_al_2007b_033	Hellgren_et_al_2007b_033	GRW05	Haemoproteus sp.	Europe	Eastern Europe	Bulgaria	Acrocephalus arundinaceus	Acrocephalidae	Passeriformes	CTACTGGAGCTACATTTGTTTTCATTTTAACTTACTTACATATTTTAAGAGGATTAAATTACTCATATTCATACTTACCTTTATCATGGATATCTGGATTATTAATATTCTTAATTTCTATTGTTACTGCTTTTATGGGTTATGTATTACCTTGGGGTCAAATGAGTTTCTGGGGTGCAACCGTTATTACTAATTTGTTATATTTTATTCCTGGACTTGTATCATGGATTTGTGGTGGATATACTATTAGTGATCCAACCTTAAAAAGATTCTTTGTATTACATTTTATATTTCCATTTATAGCCTTATGTATTGTTTTTATACATATATTCTTCTTACACTTACAAGGTAGCTCTAATCCTTTAGGATATGATACAGCTTTAAAAATACCTTTCTATC…	478	Hellgren, O., Križanauskienė, A., Valkiūnas, G. & Bensch, S.	Diversity and phylogeny of mitochondrial cytochrome B lineages from six morphospecies of avian Haemoproteus (Haemosporida: Haemoproteidae)	J. Parasitol. 93 (4), 889-896 (2007)
446	H. belopolskyi group	Zehtindjiev_et_al_2008_21	Zehtindjiev_et_al_2008_21	GRW05	Haemoproteus sp.	Europe	Eastern Europe	Bulgaria	Acrocephalus arundinaceus	Acrocephalidae	Passeriformes	CTACTGGAGCTACATTTGTTTTCATTTTAACTTACTTACATATTTTAAGAGGATTAAATTACTCATATTCATACTTACCTTTATCATGGATATCTGGATTATTAATATTCTTAATTTCTATTGTTACTGCTTTTATGGGTTATGTATTACCTTGGGGTCAAATGAGTTTCTGGGGTGCAACCGTTATTACTAATTTGTTATATTTTATTCCTGGACTTGTATCATGGATTTGTGGTGGATATACTATTAGTGATCCAACCTTAAAAAGATTCTTTGTATTACATTTTATATTTCCATTTATAGCCTTATGTATTGTTTTTATACATATATTCTTCTTACACTTACAAGGTAGCTCTAATCCTTTAGGATATGATACAGCTTTAAAAATACCTTTCTATC…	478	Zehtindjiev, P., Ilieva, M., Westerdahl, H., Hansson, B., Valkiūnas, G., & Bensch, S.	Dynamics of parasitemia of malaria parasites in a naturally and experimentally infected migratory songbird, the great reed warbler Acrocephalus arundinaceus	Experimental parasitology, 119(1), 99-110 (2008)
447	H. belopolskyi group	Dimitrov_et_al_2010_65	Dimitrov_et_al_2010_65	GRW05	Haemoproteus sp.	Europe	Eastern Europe	Bulgaria	Acrocephalus arundinaceus	Acrocephalidae	Passeriformes	CTACTGGAGCTACATTTGTTTTCATTTTAACTTACTTACATATTTTAAGAGGATTAAATTACTCATATTCATACTTACCTTTATCATGGATATCTGGATTATTAATATTCTTAATTTCTATTGTTACTGCTTTTATGGGTTATGTATTACCTTGGGGTCAAATGAGTTTCTGGGGTGCAACCGTTATTACTAATTTGTTATATTTTATTCCTGGACTTGTATCATGGATTTGTGGTGGATATACTATTAGTGATCCAACCTTAAAAAGATTCTTTGTATTACATTTTATATTTCCATTTATAGCCTTATGTATTGTTTTTATACATATATTCTTCTTACACTTACAAGGTAGCTCTAATCCTTTAGGATATGATACAGCTTTAAAAATACCTTTCTATC…	478	Dimitrov, D., Zehtindjiev, P. & Bensch, S.	Genetic diversity of avian blood parasites in SE Europe: Cytochrome b lineages of the genera Plasmodium and Haemoproteus (Haemosporida) from Bulgaria	Acta Parasitol. 55 (3), 201-209 (2010)
448	H. belopolskyi group	Dimitrov_et_al_2010_66	Dimitrov_et_al_2010_66	GRW05	Haemoproteus sp.	Europe	Eastern Europe	Bulgaria	Acrocephalus arundinaceus	Acrocephalidae	Passeriformes	CTACTGGAGCTACATTTGTTTTCATTTTAACTTACTTACATATTTTAAGAGGATTAAATTACTCATATTCATACTTACCTTTATCATGGATATCTGGATTATTAATATTCTTAATTTCTATTGTTACTGCTTTTATGGGTTATGTATTACCTTGGGGTCAAATGAGTTTCTGGGGTGCAACCGTTATTACTAATTTGTTATATTTTATTCCTGGACTTGTATCATGGATTTGTGGTGGATATACTATTAGTGATCCAACCTTAAAAAGATTCTTTGTATTACATTTTATATTTCCATTTATAGCCTTATGTATTGTTTTTATACATATATTCTTCTTACACTTACAAGGTAGCTCTAATCCTTTAGGATATGATACAGCTTTAAAAATACCTTTCTATC…	478	Dimitrov, D., Zehtindjiev, P. & Bensch, S.	Genetic diversity of avian blood parasites in SE Europe: Cytochrome b lineages of the genera Plasmodium and Haemoproteus (Haemosporida) from Bulgaria	Acta Parasitol. 55 (3), 201-209 (2010)
449	H. belopolskyi group	Dimitrov_et_al_2010_67	Dimitrov_et_al_2010_67	GRW05	Haemoproteus sp.	Europe	Eastern Europe	Bulgaria	Acrocephalus arundinaceus	Acrocephalidae	Passeriformes	CTACTGGAGCTACATTTGTTTTCATTTTAACTTACTTACATATTTTAAGAGGATTAAATTACTCATATTCATACTTACCTTTATCATGGATATCTGGATTATTAATATTCTTAATTTCTATTGTTACTGCTTTTATGGGTTATGTATTACCTTGGGGTCAAATGAGTTTCTGGGGTGCAACCGTTATTACTAATTTGTTATATTTTATTCCTGGACTTGTATCATGGATTTGTGGTGGATATACTATTAGTGATCCAACCTTAAAAAGATTCTTTGTATTACATTTTATATTTCCATTTATAGCCTTATGTATTGTTTTTATACATATATTCTTCTTACACTTACAAGGTAGCTCTAATCCTTTAGGATATGATACAGCTTTAAAAATACCTTTCTATC…	478	Dimitrov, D., Zehtindjiev, P. & Bensch, S.	Genetic diversity of avian blood parasites in SE Europe: Cytochrome b lineages of the genera Plasmodium and Haemoproteus (Haemosporida) from Bulgaria	Acta Parasitol. 55 (3), 201-209 (2010)
450	H. belopolskyi group	Dimitrov_et_al_2010_68	Dimitrov_et_al_2010_68	GRW05	Haemoproteus sp.	Europe	Eastern Europe	Bulgaria	Acrocephalus arundinaceus	Acrocephalidae	Passeriformes	CTACTGGAGCTACATTTGTTTTCATTTTAACTTACTTACATATTTTAAGAGGATTAAATTACTCATATTCATACTTACCTTTATCATGGATATCTGGATTATTAATATTCTTAATTTCTATTGTTACTGCTTTTATGGGTTATGTATTACCTTGGGGTCAAATGAGTTTCTGGGGTGCAACCGTTATTACTAATTTGTTATATTTTATTCCTGGACTTGTATCATGGATTTGTGGTGGATATACTATTAGTGATCCAACCTTAAAAAGATTCTTTGTATTACATTTTATATTTCCATTTATAGCCTTATGTATTGTTTTTATACATATATTCTTCTTACACTTACAAGGTAGCTCTAATCCTTTAGGATATGATACAGCTTTAAAAATACCTTTCTATC…	478	Dimitrov, D., Zehtindjiev, P. & Bensch, S.	Genetic diversity of avian blood parasites in SE Europe: Cytochrome b lineages of the genera Plasmodium and Haemoproteus (Haemosporida) from Bulgaria	Acta Parasitol. 55 (3), 201-209 (2010)
451	H. belopolskyi group	Dimitrov_et_al_2010_69	Dimitrov_et_al_2010_69	GRW05	Haemoproteus sp.	Europe	Eastern Europe	Bulgaria	Acrocephalus arundinaceus	Acrocephalidae	Passeriformes	CTACTGGAGCTACATTTGTTTTCATTTTAACTTACTTACATATTTTAAGAGGATTAAATTACTCATATTCATACTTACCTTTATCATGGATATCTGGATTATTAATATTCTTAATTTCTATTGTTACTGCTTTTATGGGTTATGTATTACCTTGGGGTCAAATGAGTTTCTGGGGTGCAACCGTTATTACTAATTTGTTATATTTTATTCCTGGACTTGTATCATGGATTTGTGGTGGATATACTATTAGTGATCCAACCTTAAAAAGATTCTTTGTATTACATTTTATATTTCCATTTATAGCCTTATGTATTGTTTTTATACATATATTCTTCTTACACTTACAAGGTAGCTCTAATCCTTTAGGATATGATACAGCTTTAAAAATACCTTTCTATC…	478	Dimitrov, D., Zehtindjiev, P. & Bensch, S.	Genetic diversity of avian blood parasites in SE Europe: Cytochrome b lineages of the genera Plasmodium and Haemoproteus (Haemosporida) from Bulgaria	Acta Parasitol. 55 (3), 201-209 (2010)
452	H. belopolskyi group	Dimitrov_et_al_2010_70	Dimitrov_et_al_2010_70	GRW05	Haemoproteus sp.	Europe	Eastern Europe	Bulgaria	Acrocephalus arundinaceus	Acrocephalidae	Passeriformes	CTACTGGAGCTACATTTGTTTTCATTTTAACTTACTTACATATTTTAAGAGGATTAAATTACTCATATTCATACTTACCTTTATCATGGATATCTGGATTATTAATATTCTTAATTTCTATTGTTACTGCTTTTATGGGTTATGTATTACCTTGGGGTCAAATGAGTTTCTGGGGTGCAACCGTTATTACTAATTTGTTATATTTTATTCCTGGACTTGTATCATGGATTTGTGGTGGATATACTATTAGTGATCCAACCTTAAAAAGATTCTTTGTATTACATTTTATATTTCCATTTATAGCCTTATGTATTGTTTTTATACATATATTCTTCTTACACTTACAAGGTAGCTCTAATCCTTTAGGATATGATACAGCTTTAAAAATACCTTTCTATC…	478	Dimitrov, D., Zehtindjiev, P. & Bensch, S.	Genetic diversity of avian blood parasites in SE Europe: Cytochrome b lineages of the genera Plasmodium and Haemoproteus (Haemosporida) from Bulgaria	Acta Parasitol. 55 (3), 201-209 (2010)
453	H. belopolskyi group	Dimitrov_et_al_2010_71	Dimitrov_et_al_2010_71	GRW05	Haemoproteus sp.	Europe	Eastern Europe	Bulgaria	Acrocephalus arundinaceus	Acrocephalidae	Passeriformes	CTACTGGAGCTACATTTGTTTTCATTTTAACTTACTTACATATTTTAAGAGGATTAAATTACTCATATTCATACTTACCTTTATCATGGATATCTGGATTATTAATATTCTTAATTTCTATTGTTACTGCTTTTATGGGTTATGTATTACCTTGGGGTCAAATGAGTTTCTGGGGTGCAACCGTTATTACTAATTTGTTATATTTTATTCCTGGACTTGTATCATGGATTTGTGGTGGATATACTATTAGTGATCCAACCTTAAAAAGATTCTTTGTATTACATTTTATATTTCCATTTATAGCCTTATGTATTGTTTTTATACATATATTCTTCTTACACTTACAAGGTAGCTCTAATCCTTTAGGATATGATACAGCTTTAAAAATACCTTTCTATC…	478	Dimitrov, D., Zehtindjiev, P. & Bensch, S.	Genetic diversity of avian blood parasites in SE Europe: Cytochrome b lineages of the genera Plasmodium and Haemoproteus (Haemosporida) from Bulgaria	Acta Parasitol. 55 (3), 201-209 (2010)
454	H. belopolskyi group	Svoboda_et_al_2009_02	Svoboda_et_al_2009_02	GRW05	Haemoproteus sp.	Europe	Southern Europe	Romania	Acrocephalus arundinaceus	Acrocephalidae	Passeriformes	CTACTGGAGCTACATTTGTTTTCATTTTAACTTACTTACATATTTTAAGAGGATTAAATTACTCATATTCATACTTACCTTTATCATGGATATCTGGATTATTAATATTCTTAATTTCTATTGTTACTGCTTTTATGGGTTATGTATTACCTTGGGGTCAAATGAGTTTCTGGGGTGCAACCGTTATTACTAATTTGTTATATTTTATTCCTGGACTTGTATCATGGATTTGTGGTGGATATACTATTAGTGATCCAACCTTAAAAAGATTCTTTGTATTACATTTTATATTTCCATTTATAGCCTTATGTATTGTTTTTATACATATATTCTTCTTACACTTACAAGGTAGCTCTAATCCTTTAGGATATGATACAGCTTTAAAAATACCTTTCTATC…	478	Svoboda, A., Marthinsen, G., Turčoková, L., Lifjeld, J. T., & Johnsen, A.	Identification of blood parasites in old world warbler species from the Danube River Delta	Avian diseases, 53(4), 634-636 (2009)
455	H. belopolskyi group	Svoboda_et_al_2009_03	Svoboda_et_al_2009_03	GRW05	Haemoproteus sp.	Europe	Southern Europe	Romania	Acrocephalus arundinaceus	Acrocephalidae	Passeriformes	CTACTGGAGCTACATTTGTTTTCATTTTAACTTACTTACATATTTTAAGAGGATTAAATTACTCATATTCATACTTACCTTTATCATGGATATCTGGATTATTAATATTCTTAATTTCTATTGTTACTGCTTTTATGGGTTATGTATTACCTTGGGGTCAAATGAGTTTCTGGGGTGCAACCGTTATTACTAATTTGTTATATTTTATTCCTGGACTTGTATCATGGATTTGTGGTGGATATACTATTAGTGATCCAACCTTAAAAAGATTCTTTGTATTACATTTTATATTTCCATTTATAGCCTTATGTATTGTTTTTATACATATATTCTTCTTACACTTACAAGGTAGCTCTAATCCTTTAGGATATGATACAGCTTTAAAAATACCTTTCTATC…	478	Svoboda, A., Marthinsen, G., Turčoková, L., Lifjeld, J. T., & Johnsen, A.	Identification of blood parasites in old world warbler species from the Danube River Delta	Avian diseases, 53(4), 634-636 (2009)
456	H. belopolskyi group	Sorensen_et_al_2016_19	Sorensen_et_al_2016_19	GRW05	Haemoproteus sp.	Africa	Eastern Africa	Zambia	Acrocephalus arundinaceus	Acrocephalidae	Passeriformes	CTACTGGAGCTACATTTGTTTTCATTTTAACTTACTTACATATTTTAAGAGGATTAAATTACTCATATTCATACTTACCTTTATCATGGATATCTGGATTATTAATATTCTTAATTTCTATTGTTACTGCTTTTATGGGTTATGTATTACCTTGGGGTCAAATGAGTTTCTGGGGTGCAACCGTTATTACTAATTTGTTATATTTTATTCCTGGACTTGTATCATGGATTTGTGGTGGATATACTATTAGTGATCCAACCTTAAAAAGATTCTTTGTATTACATTTTATATTTCCATTTATAGCCTTATGTATTGTTTTTATACATATATTCTTCTTACACTTACAAGGTAGCTCTAATCCTTTAGGATATGATACAGCTTTAAAAATACCTTTCTATC…	478	Sorensen, M. C., Asghar, M., Bensch, S., Fairhurst, G. D., Jenni‐Eiermann, S., & Spottiswoode, C. N.	A rare study from the wintering grounds provides insight into the costs of malaria infection for migratory birds	Journal of Avian Biology, 47(4), 575-582 (2016)
457	H. belopolskyi group	Dimitrov_et_al_2018_20	Dimitrov_et_al_2018_20	GRW05	Haemoproteus sp.	Europe	Eastern Europe	Bulgaria	Acrocephalus arundinaceus	Acrocephalidae	Passeriformes	CTACTGGAGCTACATTTGTTTTCATTTTAACTTACTTACATATTTTAAGAGGATTAAATTACTCATATTCATACTTACCTTTATCATGGATATCTGGATTATTAATATTCTTAATTTCTATTGTTACTGCTTTTATGGGTTATGTATTACCTTGGGGTCAAATGAGTTTCTGGGGTGCAACCGTTATTACTAATTTGTTATATTTTATTCCTGGACTTGTATCATGGATTTGTGGTGGATATACTATTAGTGATCCAACCTTAAAAAGATTCTTTGTATTACATTTTATATTTCCATTTATAGCCTTATGTATTGTTTTTATACATATATTCTTCTTACACTTACAAGGTAGCTCTAATCCTTTAGGATATGATACAGCTTTAAAAATACCTTTCTATC…	478	Dimitrov, D., Ilieva, M., Ivanova, K., Brlík, V. & Zehtindjiev, P.	Detecting local transmission of avian malaria and related haemosporidian parasites (Apicomlexa, Haemosporida) at a Special Protection Area of Natura 2000 network	Parasitology research, 117(7), 2187-2199 (2018)
458	H. belopolskyi group	DQ368347	DQ368347	GRW08	Haemoproteus cf. nucleocondensus	Europe	Northern Europe	Sweden	Acrocephalus arundinaceus	Acrocephalidae	Passeriformes	CTACTGGAGCTACATTTGTTTTTATTTTAACTTACTTACATATTTTAAGAGGATTAAATTACTCATATTCATACTTACCTTTATCATGGATATCTGGACTATTAATATTCTTAATTTCTATTGTTACTGCTTTTATGGGTTATGTATTACCTTGGGGTCAAATGAGTTTCTGGGGTGCAACCGTTATTACTAATTTATTATATTTTATTCCTGGACTTGTATCATGGATTTGTGGTGGATATACTATTAGTGATCCAACCTTAAAAAGATTCTTTGTATTACATTTTATATTTCCATTTATAGCCTTATGTATTGTTTTTATACATATATTCTTCTTACATTTACAAGGTAGCTCTAATCCTTTAGGATATGATACAGCTTTAAAAATACCTTTCTATC…	478	Perez-Tris, J., Hellgren, O., Križanauskienė, A., Waldenström, J., Secondi, J., Bonneaud, C., Fjeldsa, J., Hasselquist, D. & Bensch, S.	Within-host speciation of malaria parasites	PLOS ONE 2 (2), E235 (2007)
459	H. belopolskyi group	KY913917	KY913917	GRW08	Haemoproteus cf. nucleocondensus	Europe	Eastern Europe	Russia: Kaliningrad region, Rybachy	Acrocephalus arundinaceus	Acrocephalidae	Passeriformes	CTACTGGAGCTACATTTGTTTTTATTTTAACTTACTTACATATTTTAAGAGGATTAAATTACTCATATTCATACTTACCTTTATCATGGATATCTGGACTATTAATATTCTTAATTTCTATTGTTACTGCTTTTATGGGTTATGTATTACCTTGGGGTCAAATGAGTTTCTGGGGTGCAACCGTTATTACTAATTTATTATATTTTATTCCTGGACTTGTATCATGGATTTGTGGTGGATATACTATTAGTGATCCAACCTTAAAAAGATTCTTTGTATTACATTTTATATTTCCATTTATAGCCTTATGTATTGTTTTTATACATATATTCTTCTTACATTTACAAGGTAGCTCTAATCCTTTAGGATATGATACAGCTTTAAAAATACCTTTCTATC…	478	Ziegyte, R., Markovets, M.Y., Bernotiene, R., Mukhin, A., Iezhova, T.A., Valkiūnas, G. & Palinauskas, V.	The widespread biting midge Culicoides impunctatus (Ceratopogonidae) is susceptible to infection with numerous Haemoproteus (Haemoproteidae) species	Parasites & Vectors 10 (1), 397 (2017)
460	H. belopolskyi group	KY913918	KY913918	GRW08	Haemoproteus cf. nucleocondensus	Europe	Eastern Europe	Russia: Kaliningrad region, Rybachy	Culicoides impunctatus	Ceratopogonidae	Diptera	CTACTGGAGCTACATTTGTTTTTATTTTAACTTACTTACATATTTTAAGAGGATTAAATTACTCATATTCATACTTACCTTTATCATGGATATCTGGACTATTAATATTCTTAATTTCTATTGTTACTGCTTTTATGGGTTATGTATTACCTTGGGGTCAAATGAGTTTCTGGGGTGCAACCGTTATTACTAATTTATTATATTTTATTCCTGGACTTGTATCATGGATTTGTGGTGGATATACTATTAGTGATCCAACCTTAAAAAGATTCTTTGTATTACATTTTATATTTCCATTTATAGCCTTATGTATTGTTTTTATACATATATTCTTCTTACATTTACAAGGTAGCTCTAATCCTTTAGGATATGATACAGCTTTAAAAATACCTTTCTATC…	478	Ziegyte, R., Markovets, M.Y., Bernotiene, R., Mukhin, A., Iezhova, T.A., Valkiūnas, G. & Palinauskas, V.	The widespread biting midge Culicoides impunctatus (Ceratopogonidae) is susceptible to infection with numerous Haemoproteus (Haemoproteidae) species	Parasites & Vectors 10 (1), 397 (2017)
461	H. belopolskyi group	Bensch_et_al_2007_133	Bensch_et_al_2007_133	GRW08	Haemoproteus cf. nucleocondensus	Europe	Northern Europe	Sweden	Acrocephalus arundinaceus	Acrocephalidae	Passeriformes	CTACTGGAGCTACATTTGTTTTTATTTTAACTTACTTACATATTTTAAGAGGATTAAATTACTCATATTCATACTTACCTTTATCATGGATATCTGGACTATTAATATTCTTAATTTCTATTGTTACTGCTTTTATGGGTTATGTATTACCTTGGGGTCAAATGAGTTTCTGGGGTGCAACCGTTATTACTAATTTATTATATTTTATTCCTGGACTTGTATCATGGATTTGTGGTGGATATACTATTAGTGATCCAACCTTAAAAAGATTCTTTGTATTACATTTTATATTTCCATTTATAGCCTTATGTATTGTTTTTATACATATATTCTTCTTACATTTACAAGGTAGCTCTAATCCTTTAGGATATGATACAGCTTTAAAAATACCTTTCTATC…	478	Bensch, S., Waldenström, J., Jonzen, N., Westerdahl, H., Hansson, B., Sejberg, D. & Hasselquist, D.	Temporal dynamics and diversity of avian malaria parasites in a single host species	Journal of Animal Ecology, 76(1), 112-122 (2007)
462	H. belopolskyi group	Bensch_et_al_2007_134	Bensch_et_al_2007_134	GRW08	Haemoproteus cf. nucleocondensus	Europe	Northern Europe	Sweden	Acrocephalus arundinaceus	Acrocephalidae	Passeriformes	CTACTGGAGCTACATTTGTTTTTATTTTAACTTACTTACATATTTTAAGAGGATTAAATTACTCATATTCATACTTACCTTTATCATGGATATCTGGACTATTAATATTCTTAATTTCTATTGTTACTGCTTTTATGGGTTATGTATTACCTTGGGGTCAAATGAGTTTCTGGGGTGCAACCGTTATTACTAATTTATTATATTTTATTCCTGGACTTGTATCATGGATTTGTGGTGGATATACTATTAGTGATCCAACCTTAAAAAGATTCTTTGTATTACATTTTATATTTCCATTTATAGCCTTATGTATTGTTTTTATACATATATTCTTCTTACATTTACAAGGTAGCTCTAATCCTTTAGGATATGATACAGCTTTAAAAATACCTTTCTATC…	478	Bensch, S., Waldenström, J., Jonzen, N., Westerdahl, H., Hansson, B., Sejberg, D. & Hasselquist, D.	Temporal dynamics and diversity of avian malaria parasites in a single host species	Journal of Animal Ecology, 76(1), 112-122 (2007)
463	H. belopolskyi group	Bensch_et_al_2007_135	Bensch_et_al_2007_135	GRW08	Haemoproteus cf. nucleocondensus	Europe	Northern Europe	Sweden	Acrocephalus arundinaceus	Acrocephalidae	Passeriformes	CTACTGGAGCTACATTTGTTTTTATTTTAACTTACTTACATATTTTAAGAGGATTAAATTACTCATATTCATACTTACCTTTATCATGGATATCTGGACTATTAATATTCTTAATTTCTATTGTTACTGCTTTTATGGGTTATGTATTACCTTGGGGTCAAATGAGTTTCTGGGGTGCAACCGTTATTACTAATTTATTATATTTTATTCCTGGACTTGTATCATGGATTTGTGGTGGATATACTATTAGTGATCCAACCTTAAAAAGATTCTTTGTATTACATTTTATATTTCCATTTATAGCCTTATGTATTGTTTTTATACATATATTCTTCTTACATTTACAAGGTAGCTCTAATCCTTTAGGATATGATACAGCTTTAAAAATACCTTTCTATC…	478	Bensch, S., Waldenström, J., Jonzen, N., Westerdahl, H., Hansson, B., Sejberg, D. & Hasselquist, D.	Temporal dynamics and diversity of avian malaria parasites in a single host species	Journal of Animal Ecology, 76(1), 112-122 (2007)
464	H. belopolskyi group	Sorensen_et_al_2016_18	Sorensen_et_al_2016_18	GRW08	Haemoproteus cf. nucleocondensus	Africa	Eastern Africa	Zambia	Acrocephalus arundinaceus	Acrocephalidae	Passeriformes	CTACTGGAGCTACATTTGTTTTTATTTTAACTTACTTACATATTTTAAGAGGATTAAATTACTCATATTCATACTTACCTTTATCATGGATATCTGGACTATTAATATTCTTAATTTCTATTGTTACTGCTTTTATGGGTTATGTATTACCTTGGGGTCAAATGAGTTTCTGGGGTGCAACCGTTATTACTAATTTATTATATTTTATTCCTGGACTTGTATCATGGATTTGTGGTGGATATACTATTAGTGATCCAACCTTAAAAAGATTCTTTGTATTACATTTTATATTTCCATTTATAGCCTTATGTATTGTTTTTATACATATATTCTTCTTACATTTACAAGGTAGCTCTAATCCTTTAGGATATGATACAGCTTTAAAAATACCTTTCTATC…	478	Sorensen, M. C., Asghar, M., Bensch, S., Fairhurst, G. D., Jenni‐Eiermann, S., & Spottiswoode, C. N.	A rare study from the wintering grounds provides insight into the costs of malaria infection for migratory birds	Journal of Avian Biology, 47(4), 575-582 (2016)
465	H. belopolskyi group	DQ630006	DQ630006	HIICT1	Haemoproteus belopolskyi	Europe	Northern Europe	Sweden	Hippolais icterina	Acrocephalidae	Passeriformes	CTACTGGAGCTACATTTGTTTTTATTTTAACTTATTTACATATTTTAAGAGGATTAAATTACTCATATTCATATTTACCTTTATCATGGATATCTGGATTAATAATATTCTTAATCTCTATTGTTACTGCTTTTATGGGTTATGTATTACCTTGGGGTCAAATGAGTTTCTGGGGTGCAACCGTTATTACTAATTTATTATATTTTATTCCTGGACTTGTATCATGGATTTGTGGTGGATATATTATTAGTGATCCTACACTAAAAAGATTCTTTGTATTACATTTTATATTTCCATTTATAGCTTTATGTATTGTTTTTATACATATATTCTTCTTACATTTACAAGGTAGCTCTAATCCTTTAGGATATGATACAGCTTTAAAAATACCTTTCTATC…	478	Hellgren, O., Križanauskienė, A., Valkiūnas, G. & Bensch, S.	Diversity and phylogeny of mitochondrial cytochrome B lineages from six morphospecies of avian Haemoproteus (Haemosporida: Haemoproteidae)	J. Parasitol. 93 (4), 889-896 (2007)
466	H. belopolskyi group	KY653790	KY653790	HIICT1	Haemoproteus belopolskyi	Europe	Northern Europe	Lithuania	Hippolais icterina	Acrocephalidae	Passeriformes	CTACTGGAGCTACATTTGTTTTTATTTTAACTTATTTACATATTTTAAGAGGATTAAATTACTCATATTCATATTTACCTTTATCATGGATATCTGGATTAATAATATTCTTAATCTCTATTGTTACTGCTTTTATGGGTTATGTATTACCTTGGGGTCAAATGAGTTTCTGGGGTGCAACCGTTATTACTAATTTATTATATTTTATTCCTGGACTTGTATCATGGATTTGTGGTGGATATATTATTAGTGATCCTACACTAAAAAGATTCTTTGTATTACATTTTATATTTCCATTTATAGCTTTATGTATTGTTTTTATACATATATTCTTCTTACATTTACAAGGTAGCTCTAATCCTTTAGGATATGATACAGCTTTAAAAATACCTTTCTATC…	478	Pacheco M.A., Matta N.E., Valkiūnas G., Parker P.G., Mello B., Stanley Jr C.E., Lentino M., Garcia-Amado M.A., Cranfield M., Kosakovsky Pond S.L. & Escalante A.A.	Mode and rate of evolution of haemosporidian mitochondrial genomes: timing the radiation of avian parasites	Molecular biology and evolution, 35(2), 383-403 (2018)
467	H. belopolskyi group	MG976511	MG976511	HIICT1	Haemoproteus belopolskyi	Asia	Southern Asia	Iran	Hippolais polyglotta	Acrocephalidae	Passeriformes	CTACTGGAGCTACATTTGTTTTTATTTTAACTTATTTACATATTTTAAGAGGATTAAATTACTCATATTCATATTTACCTTTATCATGGATATCTGGATTAATAATATTCTTAATCTCTATTGTTACTGCTTTTATGGGTTATGTATTACCTTGGGGTCAAATGAGTTTCTGGGGTGCAACCGTTATTACTAATTTATTATATTTTATTCCTGGACTTGTATCATGGATTTGTGGTGGATATATTATTAGTGATCCTACACTAAAAAGATTCTTTGTATTACATTTTATATTTCCATTTATAGCTTTATGTATTGTTTTTATACATATATTCTTCTTACATTTACAAGGTAGCTCTAATCCTTTAGGATATGATACAGCTTTAAAAATACCTTTCTATC…	478	Nourani, L., Aliabadian, M., Mirshamsi, O. & Dinparast Djadid, N.	Molecular detection and genetic diversity of avian haemosporidian parasites in Iran	PLOS ONE 13 (11), e0206638 (2018)
468	H. belopolskyi group	MK843310	MK843310	HIICT1	Haemoproteus belopolskyi	Europe	Northern Europe	Lithuania	Hippolais icterina	Acrocephalidae	Passeriformes	CTACTGGAGCTACATTTGTTTTTATTTTAACTTATTTACATATTTTAAGAGGATTAAATTACTCATATTCATATTTACCTTTATCATGGATATCTGGATTAATAATATTCTTAATCTCTATTGTTACTGCTTTTATGGGTTATGTATTACCTTGGGGTCAAATGAGTTTCTGGGGTGCAACCGTTATTACTAATTTATTATATTTTATTCCTGGACTTGTATCATGGATTTGTGGTGGATATATTATTAGTGATCCTACACTAAAAAGATTCTTTGTATTACATTTTATATTTCCATTTATAGCTTTATGTATTGTTTTTATACATATATTCTTCTTACATTTACAAGGTAGCTCTAATCCTTTAGGATATGATACAGCTTTAAAAATACCTTTCTATC…	478	Chagas, C.R.F., Bukauskaite, D., Ilgunas, M., Bernotiene, R., Iezhova, T. & Valkiūnas, G.	Sporogony of four Haemoproteus species (Haemosporida: Haemoproteidae), with report of in vitro ookinetes of Haemoproteus hirundinis: phylogenetic inference indicates patterns of haemosporidian parasite ookinete development	Parasites & Vectors 12 (1), 422 (2019)
469	H. belopolskyi group	MN025422	MN025422	HIICT1	Haemoproteus belopolskyi	Europe	Northern Europe	Lithuania	Hippolais icterina	Acrocephalidae	Passeriformes	CTACTGGAGCTACATTTGTTTTTATTTTAACTTATTTACATATTTTAAGAGGATTAAATTACTCATATTCATATTTACCTTTATCATGGATATCTGGATTAATAATATTCTTAATCTCTATTGTTACTGCTTTTATGGGTTATGTATTACCTTGGGGTCAAATGAGTTTCTGGGGTGCAACCGTTATTACTAATTTATTATATTTTATTCCTGGACTTGTATCATGGATTTGTGGTGGATATATTATTAGTGATCCTACACTAAAAAGATTCTTTGTATTACATTTTATATTTCCATTTATAGCTTTATGTATTGTTTTTATACATATATTCTTCTTACATTTACAAGGTAGCTCTAATCCTTTAGGATATGATACAGCTTTAAAAATACCTTTCTATC…	478	Chagas, C.R.F., Bukauskaite, D., Ilgunas, M., Bernotiene, R., Iezhova, T. & Valkiūnas, G.	Sporogony of four Haemoproteus species (Haemosporida: Haemoproteidae), with report of in vitro ookinetes of Haemoproteus hirundinis: phylogenetic inference indicates patterns of haemosporidian parasite ookinete development	Parasites & Vectors 12 (1), 422 (2019)
470	H. belopolskyi group	DQ000321_01	DQ000321_01	HIICT1	Haemoproteus belopolskyi	Europe	Western Europe	France	Hippolais icterina	Acrocephalidae	Passeriformes	CTACTGGAGCTACATTTGTTTTTATTTTAACTTATTTACATATTTTAAGAGGATTAAATTACTCATATTCATATTTACCTTTATCATGGATATCTGGATTAATAATATTCTTAATCTCTATTGTTACTGCTTTTATGGGTTATGTATTACCTTGGGGTCAAATGAGTTTCTGGGGTGCAACCGTTATTACTAATTTATTATATTTTATTCCTGGACTTGTATCATGGATTTGTGGTGGATATATTATTAGTGATCCTACACTAAAAAGATTCTTTGTATTACATTTTATATTTCCATTTATAGCTTTATGTATTGTTTTTATACATATATTCTTCTTACATTTACAAGGTAGCTCTAATCCTTTAGGATATGATACAGCTTTAAAAATACCTTTCTATC…	478	Reullier, J., Perez-Tris, J., Bensch, S. & Secondi, J.	Diversity, distribution and exchange of blood parasites meeting at an avian moving contact zone	Mol. Ecol. 15 (3), 753-763 (2006)
471	H. belopolskyi group	DQ000321_02	DQ000321_02	HIICT1	Haemoproteus belopolskyi	Europe	Western Europe	Belgium	Hippolais icterina	Acrocephalidae	Passeriformes	CTACTGGAGCTACATTTGTTTTTATTTTAACTTATTTACATATTTTAAGAGGATTAAATTACTCATATTCATATTTACCTTTATCATGGATATCTGGATTAATAATATTCTTAATCTCTATTGTTACTGCTTTTATGGGTTATGTATTACCTTGGGGTCAAATGAGTTTCTGGGGTGCAACCGTTATTACTAATTTATTATATTTTATTCCTGGACTTGTATCATGGATTTGTGGTGGATATATTATTAGTGATCCTACACTAAAAAGATTCTTTGTATTACATTTTATATTTCCATTTATAGCTTTATGTATTGTTTTTATACATATATTCTTCTTACATTTACAAGGTAGCTCTAATCCTTTAGGATATGATACAGCTTTAAAAATACCTTTCTATC…	478	Reullier, J., Perez-Tris, J., Bensch, S. & Secondi, J.	Diversity, distribution and exchange of blood parasites meeting at an avian moving contact zone	Mol. Ecol. 15 (3), 753-763 (2006)
472	H. belopolskyi group	DQ000321_03	DQ000321_03	HIICT1	Haemoproteus belopolskyi	Europe	Western Europe	Germany	Hippolais icterina	Acrocephalidae	Passeriformes	CTACTGGAGCTACATTTGTTTTTATTTTAACTTATTTACATATTTTAAGAGGATTAAATTACTCATATTCATATTTACCTTTATCATGGATATCTGGATTAATAATATTCTTAATCTCTATTGTTACTGCTTTTATGGGTTATGTATTACCTTGGGGTCAAATGAGTTTCTGGGGTGCAACCGTTATTACTAATTTATTATATTTTATTCCTGGACTTGTATCATGGATTTGTGGTGGATATATTATTAGTGATCCTACACTAAAAAGATTCTTTGTATTACATTTTATATTTCCATTTATAGCTTTATGTATTGTTTTTATACATATATTCTTCTTACATTTACAAGGTAGCTCTAATCCTTTAGGATATGATACAGCTTTAAAAATACCTTTCTATC…	478	Reullier, J., Perez-Tris, J., Bensch, S. & Secondi, J.	Diversity, distribution and exchange of blood parasites meeting at an avian moving contact zone	Mol. Ecol. 15 (3), 753-763 (2006)
473	H. belopolskyi group	DQ000321_04	DQ000321_04	HIICT1	Haemoproteus belopolskyi	Europe	Northern Europe	Sweden	Hippolais icterina	Acrocephalidae	Passeriformes	CTACTGGAGCTACATTTGTTTTTATTTTAACTTATTTACATATTTTAAGAGGATTAAATTACTCATATTCATATTTACCTTTATCATGGATATCTGGATTAATAATATTCTTAATCTCTATTGTTACTGCTTTTATGGGTTATGTATTACCTTGGGGTCAAATGAGTTTCTGGGGTGCAACCGTTATTACTAATTTATTATATTTTATTCCTGGACTTGTATCATGGATTTGTGGTGGATATATTATTAGTGATCCTACACTAAAAAGATTCTTTGTATTACATTTTATATTTCCATTTATAGCTTTATGTATTGTTTTTATACATATATTCTTCTTACATTTACAAGGTAGCTCTAATCCTTTAGGATATGATACAGCTTTAAAAATACCTTTCTATC…	478	Reullier, J., Perez-Tris, J., Bensch, S. & Secondi, J.	Diversity, distribution and exchange of blood parasites meeting at an avian moving contact zone	Mol. Ecol. 15 (3), 753-763 (2006)
474	H. belopolskyi group	DQ000321_05	DQ000321_05	HIICT1	Haemoproteus belopolskyi	Europe	Eastern Europe	Russia	Hippolais icterina	Acrocephalidae	Passeriformes	CTACTGGAGCTACATTTGTTTTTATTTTAACTTATTTACATATTTTAAGAGGATTAAATTACTCATATTCATATTTACCTTTATCATGGATATCTGGATTAATAATATTCTTAATCTCTATTGTTACTGCTTTTATGGGTTATGTATTACCTTGGGGTCAAATGAGTTTCTGGGGTGCAACCGTTATTACTAATTTATTATATTTTATTCCTGGACTTGTATCATGGATTTGTGGTGGATATATTATTAGTGATCCTACACTAAAAAGATTCTTTGTATTACATTTTATATTTCCATTTATAGCTTTATGTATTGTTTTTATACATATATTCTTCTTACATTTACAAGGTAGCTCTAATCCTTTAGGATATGATACAGCTTTAAAAATACCTTTCTATC…	478	Reullier, J., Perez-Tris, J., Bensch, S. & Secondi, J.	Diversity, distribution and exchange of blood parasites meeting at an avian moving contact zone	Mol. Ecol. 15 (3), 753-763 (2006)
475	H. belopolskyi group	Hellgren_et_al_2007b_043	Hellgren_et_al_2007b_043	HIICT1	Haemoproteus belopolskyi	Africa	Western Africa	Nigeria	Saxicola rubetra	Muscicapidae	Passeriformes	CTACTGGAGCTACATTTGTTTTTATTTTAACTTATTTACATATTTTAAGAGGATTAAATTACTCATATTCATATTTACCTTTATCATGGATATCTGGATTAATAATATTCTTAATCTCTATTGTTACTGCTTTTATGGGTTATGTATTACCTTGGGGTCAAATGAGTTTCTGGGGTGCAACCGTTATTACTAATTTATTATATTTTATTCCTGGACTTGTATCATGGATTTGTGGTGGATATATTATTAGTGATCCTACACTAAAAAGATTCTTTGTATTACATTTTATATTTCCATTTATAGCTTTATGTATTGTTTTTATACATATATTCTTCTTACATTTACAAGGTAGCTCTAATCCTTTAGGATATGATACAGCTTTAAAAATACCTTTCTATC…	478	Hellgren, O., Križanauskienė, A., Valkiūnas, G. & Bensch, S.	Diversity and phylogeny of mitochondrial cytochrome B lineages from six morphospecies of avian Haemoproteus (Haemosporida: Haemoproteidae)	J. Parasitol. 93 (4), 889-896 (2007)
476	H. belopolskyi group	Hellgren_et_al_2007b_044	Hellgren_et_al_2007b_044	HIICT1	Haemoproteus belopolskyi	Africa	Western Africa	Nigeria	Sylvia borin	Sylviidae	Passeriformes	CTACTGGAGCTACATTTGTTTTTATTTTAACTTATTTACATATTTTAAGAGGATTAAATTACTCATATTCATATTTACCTTTATCATGGATATCTGGATTAATAATATTCTTAATCTCTATTGTTACTGCTTTTATGGGTTATGTATTACCTTGGGGTCAAATGAGTTTCTGGGGTGCAACCGTTATTACTAATTTATTATATTTTATTCCTGGACTTGTATCATGGATTTGTGGTGGATATATTATTAGTGATCCTACACTAAAAAGATTCTTTGTATTACATTTTATATTTCCATTTATAGCTTTATGTATTGTTTTTATACATATATTCTTCTTACATTTACAAGGTAGCTCTAATCCTTTAGGATATGATACAGCTTTAAAAATACCTTTCTATC…	478	Hellgren, O., Križanauskienė, A., Valkiūnas, G. & Bensch, S.	Diversity and phylogeny of mitochondrial cytochrome B lineages from six morphospecies of avian Haemoproteus (Haemosporida: Haemoproteidae)	J. Parasitol. 93 (4), 889-896 (2007)
477	H. belopolskyi group	Zehtindjiev_et_al_2009_04	Zehtindjiev_et_al_2009_04	HIICT1	Haemoproteus belopolskyi	Europe	Eastern Europe	Bulgaria	Acrocephalus agricola	Acrocephalidae	Passeriformes	CTACTGGAGCTACATTTGTTTTTATTTTAACTTATTTACATATTTTAAGAGGATTAAATTACTCATATTCATATTTACCTTTATCATGGATATCTGGATTAATAATATTCTTAATCTCTATTGTTACTGCTTTTATGGGTTATGTATTACCTTGGGGTCAAATGAGTTTCTGGGGTGCAACCGTTATTACTAATTTATTATATTTTATTCCTGGACTTGTATCATGGATTTGTGGTGGATATATTATTAGTGATCCTACACTAAAAAGATTCTTTGTATTACATTTTATATTTCCATTTATAGCTTTATGTATTGTTTTTATACATATATTCTTCTTACATTTACAAGGTAGCTCTAATCCTTTAGGATATGATACAGCTTTAAAAATACCTTTCTATC…	478	Zehtindjiev, P., Ilieva, M., Westerdahl, H., Hansson, B., Valkiūnas, G., & Bensch, S.	Dynamics of parasitemia of malaria parasites in a naturally and experimentally infected migratory songbird, the great reed warbler Acrocephalus arundinaceus	Experimental parasitology, 119(1), 99-110 (2008)
478	H. belopolskyi group	Dimitrov_et_al_2010_31	Dimitrov_et_al_2010_31	HIICT1	Haemoproteus belopolskyi	Europe	Eastern Europe	Bulgaria	Acrocephalus agricola	Acrocephalidae	Passeriformes	CTACTGGAGCTACATTTGTTTTTATTTTAACTTATTTACATATTTTAAGAGGATTAAATTACTCATATTCATATTTACCTTTATCATGGATATCTGGATTAATAATATTCTTAATCTCTATTGTTACTGCTTTTATGGGTTATGTATTACCTTGGGGTCAAATGAGTTTCTGGGGTGCAACCGTTATTACTAATTTATTATATTTTATTCCTGGACTTGTATCATGGATTTGTGGTGGATATATTATTAGTGATCCTACACTAAAAAGATTCTTTGTATTACATTTTATATTTCCATTTATAGCTTTATGTATTGTTTTTATACATATATTCTTCTTACATTTACAAGGTAGCTCTAATCCTTTAGGATATGATACAGCTTTAAAAATACCTTTCTATC…	478	Dimitrov, D., Zehtindjiev, P. & Bensch, S.	Genetic diversity of avian blood parasites in SE Europe: Cytochrome b lineages of the genera Plasmodium and Haemoproteus (Haemosporida) from Bulgaria	Acta Parasitol. 55 (3), 201-209 (2010)
479	H. belopolskyi group	Valkiunas_et_al_2013a_01	Valkiunas_et_al_2013a_01	HIICT1	Haemoproteus belopolskyi	Europe	Eastern Europe	Russia	Hippolais icterina	Acrocephalidae	Passeriformes	CTACTGGAGCTACATTTGTTTTTATTTTAACTTATTTACATATTTTAAGAGGATTAAATTACTCATATTCATATTTACCTTTATCATGGATATCTGGATTAATAATATTCTTAATCTCTATTGTTACTGCTTTTATGGGTTATGTATTACCTTGGGGTCAAATGAGTTTCTGGGGTGCAACCGTTATTACTAATTTATTATATTTTATTCCTGGACTTGTATCATGGATTTGTGGTGGATATATTATTAGTGATCCTACACTAAAAAGATTCTTTGTATTACATTTTATATTTCCATTTATAGCTTTATGTATTGTTTTTATACATATATTCTTCTTACATTTACAAGGTAGCTCTAATCCTTTAGGATATGATACAGCTTTAAAAATACCTTTCTATC…	478	Valkiūnas, G., Palinauskas, V., Križanauskienė, A., Bernotienė, R., Kazlauskienė, R., & Iezhova, T. A.	Further observations on in vitro hybridization of hemosporidian parasites: patterns of ookinete development in Haemoproteus spp.	The Journal of parasitology, 99(1), 124-136 (2013)
480	H. belopolskyi group	Hellgren_et_al_2013b_034	Hellgren_et_al_2013b_034	HIICT1	Haemoproteus belopolskyi	Africa	Western Africa	Nigeria	Sylvia borin	Sylviidae	Passeriformes	CTACTGGAGCTACATTTGTTTTTATTTTAACTTATTTACATATTTTAAGAGGATTAAATTACTCATATTCATATTTACCTTTATCATGGATATCTGGATTAATAATATTCTTAATCTCTATTGTTACTGCTTTTATGGGTTATGTATTACCTTGGGGTCAAATGAGTTTCTGGGGTGCAACCGTTATTACTAATTTATTATATTTTATTCCTGGACTTGTATCATGGATTTGTGGTGGATATATTATTAGTGATCCTACACTAAAAAGATTCTTTGTATTACATTTTATATTTCCATTTATAGCTTTATGTATTGTTTTTATACATATATTCTTCTTACATTTACAAGGTAGCTCTAATCCTTTAGGATATGATACAGCTTTAAAAATACCTTTCTATC…	478	Hellgren, O., Wood, M. J., Waldenström, J., Hasselquist, D., Ottosson, U., Stervander, M., & Bensch, S.	Circannual variation in blood parasitism in a sub‐Saharan migrant passerine bird, the garden warbler	Journal of Evolutionary Biology, 26(5), 1047-1059 (2013)
481	H. belopolskyi group	Nilsson_et_al_2016_005	Nilsson_et_al_2016_005	HIICT1	Haemoproteus belopolskyi	Europe	Northern Europe	Sweden	Hippolais icterina	Acrocephalidae	Passeriformes	CTACTGGAGCTACATTTGTTTTTATTTTAACTTATTTACATATTTTAAGAGGATTAAATTACTCATATTCATATTTACCTTTATCATGGATATCTGGATTAATAATATTCTTAATCTCTATTGTTACTGCTTTTATGGGTTATGTATTACCTTGGGGTCAAATGAGTTTCTGGGGTGCAACCGTTATTACTAATTTATTATATTTTATTCCTGGACTTGTATCATGGATTTGTGGTGGATATATTATTAGTGATCCTACACTAAAAAGATTCTTTGTATTACATTTTATATTTCCATTTATAGCTTTATGTATTGTTTTTATACATATATTCTTCTTACATTTACAAGGTAGCTCTAATCCTTTAGGATATGATACAGCTTTAAAAATACCTTTCTATC…	478	Nilsson, E., Taubert, H., Hellgren, O., Huang, X., Palinauskas, V., Markovets, M. Y., ... & Bensch, S.	Multiple cryptic species of sympatric generalists within the avian blood parasite Haemoproteus majoris	Journal of evolutionary biology, 29(9), 1812-1826 (2016)
482	H. belopolskyi group	Nilsson_et_al_2016_006	Nilsson_et_al_2016_006	HIICT1	Haemoproteus belopolskyi	Europe	Northern Europe	Sweden	Hippolais icterina	Acrocephalidae	Passeriformes	CTACTGGAGCTACATTTGTTTTTATTTTAACTTATTTACATATTTTAAGAGGATTAAATTACTCATATTCATATTTACCTTTATCATGGATATCTGGATTAATAATATTCTTAATCTCTATTGTTACTGCTTTTATGGGTTATGTATTACCTTGGGGTCAAATGAGTTTCTGGGGTGCAACCGTTATTACTAATTTATTATATTTTATTCCTGGACTTGTATCATGGATTTGTGGTGGATATATTATTAGTGATCCTACACTAAAAAGATTCTTTGTATTACATTTTATATTTCCATTTATAGCTTTATGTATTGTTTTTATACATATATTCTTCTTACATTTACAAGGTAGCTCTAATCCTTTAGGATATGATACAGCTTTAAAAATACCTTTCTATC…	478	Nilsson, E., Taubert, H., Hellgren, O., Huang, X., Palinauskas, V., Markovets, M. Y., ... & Bensch, S.	Multiple cryptic species of sympatric generalists within the avian blood parasite Haemoproteus majoris	Journal of evolutionary biology, 29(9), 1812-1826 (2016)
483	H. belopolskyi group	Ellis_et_al_2020_0212	Ellis_et_al_2020_0212	HIICT1	Haemoproteus belopolskyi	Europe	Northern Europe	Sweden	Hippolais icterina	Acrocephalidae	Passeriformes	CTACTGGAGCTACATTTGTTTTTATTTTAACTTATTTACATATTTTAAGAGGATTAAATTACTCATATTCATATTTACCTTTATCATGGATATCTGGATTAATAATATTCTTAATCTCTATTGTTACTGCTTTTATGGGTTATGTATTACCTTGGGGTCAAATGAGTTTCTGGGGTGCAACCGTTATTACTAATTTATTATATTTTATTCCTGGACTTGTATCATGGATTTGTGGTGGATATATTATTAGTGATCCTACACTAAAAAGATTCTTTGTATTACATTTTATATTTCCATTTATAGCTTTATGTATTGTTTTTATACATATATTCTTCTTACATTTACAAGGTAGCTCTAATCCTTTAGGATATGATACAGCTTTAAAAATACCTTTCTATC…	478	Ellis, V. A., Huang, X., Westerdahl, H., Jönsson, J., Hasselquist, D., Neto, J.M., Nilsson, J.-A., Hegemann, A., Hellgren, O. & Bensch, S.	Explaining prevalence, diversity, and host specificity in a community of avian haemosporidian parasites	Oikos, 129(9), 1314-1329 (2020)
484	H. belopolskyi group	Ellis_et_al_2020_0213	Ellis_et_al_2020_0213	HIICT1	Haemoproteus belopolskyi	Europe	Northern Europe	Sweden	Hippolais icterina	Acrocephalidae	Passeriformes	CTACTGGAGCTACATTTGTTTTTATTTTAACTTATTTACATATTTTAAGAGGATTAAATTACTCATATTCATATTTACCTTTATCATGGATATCTGGATTAATAATATTCTTAATCTCTATTGTTACTGCTTTTATGGGTTATGTATTACCTTGGGGTCAAATGAGTTTCTGGGGTGCAACCGTTATTACTAATTTATTATATTTTATTCCTGGACTTGTATCATGGATTTGTGGTGGATATATTATTAGTGATCCTACACTAAAAAGATTCTTTGTATTACATTTTATATTTCCATTTATAGCTTTATGTATTGTTTTTATACATATATTCTTCTTACATTTACAAGGTAGCTCTAATCCTTTAGGATATGATACAGCTTTAAAAATACCTTTCTATC…	478	Ellis, V. A., Huang, X., Westerdahl, H., Jönsson, J., Hasselquist, D., Neto, J.M., Nilsson, J.-A., Hegemann, A., Hellgren, O. & Bensch, S.	Explaining prevalence, diversity, and host specificity in a community of avian haemosporidian parasites	Oikos, 129(9), 1314-1329 (2020)
[truncated: 4,249 more rows]
