# Supplementary material for: The 18S rRNA genes of Haemoproteus (Haemosporida, Apicomplexa) parasites from European songbirds with remarks on improved parasite diagnostics
Source: Malar J. 2023 Aug 10;22:232. doi: 10.1186/s12936-023-04661-9 (PMC10416517; doi:10.1186/s12936-023-04661-9)
Supplement: Supplementary file 2 — Additional file 2: Table S2. Results of the RDP5 recombination tests analyzing the 18S sequences of the Haemoproteus lineages studied. [file 12936_2023_4661_MOESM2_ESM.xlsx]

## Sheet: RDP5
Results of RDP5 recombination tests
						Breakpoint positions
						In alignment		In recombinant seq		Relative to 1st seq in alignm.
ID	Species	MalAvi lineage	no. clones	Recombination event no.	no. in RDP File	Begin	End	Begin	End	Begin	End	Recombinant Sequence(s)	Minor Parental Sequence(s)	Major Parental Sequence(s)	RDP	GENECONV	Bootscan	Maxchi	Chimaera	SiSscan	3Seq
AH1982H	H. balmorali	COLL3	2 (direct)	-	-	-	-	-	-	-	-	-	-	-	NS	NS	NS	NS	NS	NS	NS
AH0004H	H. balmorali	ROBIN1	10	-	-	-	-	-	-	-	-	-	-	-	NS	NS	NS	NS	NS	NS	NS
AH1896H	H. aff. belopolskyi	ACDUM2	7	-	-	-	-	-	-	-	-	-	-	-	NS	NS	NS	NS	NS	NS	NS
AH1903H	H. belopolskyi	ARW1	13	-	-	-	-	-	-	-	-	-	-	-	NS	NS	NS	NS	NS	NS	NS
AH1664H	H. belopolskyi	SW1	11	-	-	-	-	-	-	-	-	-	-	-	NS	NS	NS	NS	NS	NS	NS
AH1899H	H. belopolskyi	MW3	2	-	-	-	-	-	-	-	-	-	-	-	NS	NS	NS	NS	NS	NS	NS
AH1902H	H. belopolskyi	MW3	3	-	-	-	-	-	-	-	-	-	-	-	NS	NS	NS	NS	NS	NS	NS
AH0460H	H. brachiatus	LK03	9	-	-	-	-	-	-	-	-	-	-	-	NS	NS	NS	NS	NS	NS	NS
AH0608H	H. dumbbellus	EMCIR01	6	-	-	-	-	-	-	-	-	-	-	-	NS	NS	NS	NS	NS	NS	NS
AH1973H	H. fringillae	CCF3	9	1	1	1428	1504	1421	1495	1428	1504	^C07, C09	C11	C10	NS	1.85051e+12	NS	4.54413e+12	NS	NS	1.79569e+12
AH2168H	H. fringillae	CCF3	6	1	1~	1958	1134	1941	1134	1957	1133	^C15	C12, C02, C04	C06, C10	NS	3.05869e+11	8.91562e+10	49238.2	NS	1.56386e+10	10055.8
AH0002H	H. lanii	RB1	10	-	-	-	-	-	-	-	-	-	-	-	NS	NS	NS	NS	NS	NS	NS
AH2171H	Haemoproteus sp.	ROFI1	12	1	1~	1311	72	1303	72	1303	72	^C04, C01	Unknown (C03, C08, C09, C11)	C05, C07, C10, C12, C13, C15	NS	NS	NS	1.0663e+08	7.26279e+11	1.45524e-10	NS
AH1973H	H. majoris	CCF5	2	-	-	-	-	-	-	-	-	-	-	-	-	-	-	-	-	-	-
AH1981H	H. majoris	CWT4	10	1	1~	1936	1583	1933	1580	1932	1580	^C12, C01, C02, C04, C11	Unknown (C03, C10)	C06, C14	NS	NS	NS	6.67922e+10	NS	NS	9.65399e+11
AH2023H	H. cf. majoris	EMSPO03	9	-	-	-	-	-	-	-	-	-	-	-	NS	NS	NS	NS	NS	NS	NS
AH1977H	H. majoris	PHSIB1	11	1	1	914	1532	907	1520	910	1523	^C01	Unknown (C14)	C09, C07, C08	NS	NS	NS	6.43241e+07	1.33306e+12	NS	4.58439e+12
				2	2	1382	218	1376	216	1375	214	^C02	C09, C04, C07	C03	NS	2.5475e+12	1.03769e+11	2.73394e+08	NS	NS	4.76235e+10
				3	3	1580	1964	1567	1949	1570	1950	^C03	Unknown (C04, C07, C08, C09)	C10_H_majoris_PHSIB1_PERFECT	NS	8.97169e+11	1.34407e+09	2.80017e+07	1.99628e+10	NS	1.28546e+11
				4	4~	1528	906	1515	895	1519	902	^C14	Unknown (C10)	C09	NS	2.5094e+12	1.89412e+12	5.1713e+09	NS	NS	NS
				5	5~	1580	1884	1570	1870	1570	1870	^C10, C01	C04, C07, C08, C09	Unknown (C05)	NS	3.68056e+11	3.6308e+11	1.44026e+10	6.05374e+11	2.41419e+06	1.06415e+12
AH2163H	H. majoris	PARUS1	11	1	1~	1612	400	1602	400	1602	398	^C05	C08	Unknown (C32, C16, C37)	NS	2.84972e+12	NS	8.56662e+08	4.5241e+12	1.24613e+10	8.98175e+10
				2	2~	1816	1981	1803	1967	1806	1970	C19, C26	C23, C28	C32, C16, C37	NS	1.1577e+11	NS	6.15156e+09	3.45588e+10	2.26303e+07	2.10148e+12
AH1893H	H. majoris	WW2	9	1	1	676	1172	671	1165	673	1167	C02	C03	C07	2.70151e+10	1.74445e+12	4.88265e+12	4.74549e+08	NS	NS	7.22031e+08
				2	2	1483	1938	1477	1931	1478	1931	C10	C05, C08	C09, C11	6.6605e+11	NS	1.42595e+12	6.19369e+09	NS	5.53751e+07	0.00630516
				3	3~	734	1142	727	1135	729	1137	C03	C05	C07	3.41059e+10	4.79023e+11	NS	6.58782e+11	2.63185e+12	NS	6.13182e+11
AH2023H	H. majoris	EMSPO03	9	-	-	-	-	-	-	-	-	-	-	-	NS	NS	NS	NS	NS	NS	NS
AH0014H	H. minutus	TURDUS2	8	-	-	-	-	-	-	-	-	-	-	-	NS	NS	NS	NS	NS	NS	NS
AH1663H	H. nucleocondensus	GRW01	12	1	1~	693	1584	693	1584	693	1584	^C18	C11, C14	C01, C04, C12	NS	NS	NS	2.48624e+09	NS	421477	1.16778e+11
				2	2~	759	1535	759	1535	759	1535	^C14, C11	C09, C10, C17	Unknown (C04, C05)	NS	NS	NS	9.00416e+10	3.98793e+12	NS	1.33912e+12
AH1895H	H. parabelopolskyi	SYAT02	2 (direct)	-	-	-	-	-	-	-	-	-	-	-	-	-	-	-	-	-	-
AH1887H	H. payevskyi	RW1	13	-	-	-	-	-	-	-	-	-	-	-	NS	NS	NS	NS	NS	NS	NS
AH0141H	H. syrnii	STAL2	8	1	1~	1523	1818	1523	1818	1522	1812	^C11	Unknown (C04)	C09, C10	NS	NS	NS	8.99321e+09	5.70082e+11	NS	1.0171e+11
AH0776H	H. syrnii	STAL2	11	1	2~	802	1592	800	1584	800	1584	^C01	C03	C08	NS	NS	NS	3.82904e+11	NS	9.9244e+10	NS
AH0775H	H. syrnii	CULKIB01	9	1	2~	1645	736	1636	733	1638	736	^C02, C10	Unknown (C06, C07, C09)	C01, C03, C08	NS	NS	NS	2.85547e+12	2.03325e+12	1.18363e+09	NS
AH0005H	H. tartakovskyi	SISKIN1	10	1	1~	636	1231	634	1219	634	1219	C06	Unknown (C01, C02, C03, C04, C05, C08, C09)	C07, C11	53810.5	NS	.001762591204402	4.24005e-05	17.3794	1.80908e-18	218154
				2	3~	1106	1231	1094	1219	1094	1219	C06	Unknown (C02, C03, C04, C05)	C07, C11	NS	NS	NS	4.45491e+11	1.8183e+12	NS	NS
AH2151H	Haemoproteus sp.	CCF2	13	-	-	-	-	-	-	-	-	-	-	-	NS	NS	NS	NS	NS	NS	NS
AH2153H/AH2154H	H. cf. magnus	CCF6	18	-	-	-	-	-	-	-	-	-	-	-	NS	NS	NS	NS	NS	NS	NS
AH1974H	Haemoproteus sp.	CWT7	14	-	-	-	-	-	-	-	-	-	-	-	NS	NS	NS	NS	NS	NS	NS
Table Key:
~ = It is possible that this apparent recombination signal could have been caused by an evolutionary process other than recombination.
* = The actual breakpoint position is undetermined (it was most likely overprinted by a subsequent recombination event).
^ = The recombinant sequence may have been misidentified (one of the identified parents might be the recombinant)
Minor Parent = Parent contributing the smaller fraction of sequence.
Major Parent = Parent contributing the larger fraction of sequence.
Unknown = Only one parent and a recombinant need be in the alignment for a recombination event to be detectable. The sequence listed as unknown was used to infer the existance of a missing parental sequence.
NS = No significant p-value was recorded for this recombination event using this method.
GENECONV (Padidam et al. 1999)
MAXCHI (Maximum Chi Square method) (Maynard Smith, 1992; Posada and Crandall 2001)
Chimaera (Posada and Crandall, 2001)
SiSscan (Sister Scanning method) (Gibbs et al., 2000)
3Seq (Boni et al., 2007)
